# Supplementary material for: The Distribution of Average Pairwise Distances Among Human Pre-miRNAs for Disease Association Analysis
Source: Int J Mol Sci. 2026 Apr 23;27(9):3750. doi: 10.3390/ijms27093750 (PMC13163412; doi:10.3390/ijms27093750)
Supplement: Supplementary file 1 [file ijms-27-03750-s001.zip]

Archive with 7 entries (6 files):
- code_submission/
- code_submission/code_distance_old.m
- code_submission/code_miRNAs.m
- code_submission/code_percentile.m
- Table S1.xlsx
- Table S2.xlsx
- Table S3.xlsx
