# Supplementary material for: The Distribution of Average Pairwise Distances Among Human Pre-miRNAs for Disease Association Analysis
Source: Int J Mol Sci. 2026 Apr 23;27(9):3750. doi: 10.3390/ijms27093750 (PMC13163412; doi:10.3390/ijms27093750)
Supplement: Supplementary file 1 [file ijms-27-03750-s001.zip › code_submission/code_distance_old.m]

% Caluclate pairwise distance
a1=fastaread("hsa-let-7a-1");
a2=fastaread("hsa-let-7a-2");
a3=fastaread("hsa-let-7a-3");
a4=fastaread("hsa-let-7b");
a5=fastaread("hsa-let-7c");
a6=fastaread("hsa-let-7d");
a7=fastaread("hsa-let-7e");
a8=fastaread("hsa-let-7f-1");
a9=fastaread("hsa-let-7f-2");
a10=fastaread("hsa-mir-15a");
a11=fastaread("hsa-mir-16-1");
a12=fastaread("hsa-mir-17");
a13=fastaread("hsa-mir-18a");
a14=fastaread("hsa-mir-19a");
a15=fastaread("hsa-mir-19b-1");
a16=fastaread("hsa-mir-19b-2");
a17=fastaread("hsa-mir-20a");
a18=fastaread("hsa-mir-21");
a19=fastaread("hsa-mir-22");
a20=fastaread("hsa-mir-23a");
a21=fastaread("hsa-mir-24-1");
a22=fastaread("hsa-mir-24-2");
a23=fastaread("hsa-mir-25");
a24=fastaread("hsa-mir-26a-1");
a25=fastaread("hsa-mir-26b");
a26=fastaread("hsa-mir-27a");
a27=fastaread("hsa-mir-28");
a28=fastaread("hsa-mir-29a");
a29=fastaread("hsa-mir-30a");
a30=fastaread("hsa-mir-31");
a31=fastaread("hsa-mir-32");
a32=fastaread("hsa-mir-33a");
a33=fastaread("hsa-mir-92a-1");
a34=fastaread("hsa-mir-92a-2");
a35=fastaread("hsa-mir-93");
a36=fastaread("hsa-mir-95");
a37=fastaread("hsa-mir-96");
a38=fastaread("hsa-mir-98");
a39=fastaread("hsa-mir-99a");
a40=fastaread("hsa-mir-100");
a41=fastaread("hsa-mir-101-1");
a42=fastaread("hsa-mir-29b-1");
a43=fastaread("hsa-mir-29b-2");
a44=fastaread("hsa-mir-103a-2");
a45=fastaread("hsa-mir-103a-1");
a46=fastaread("hsa-mir-105-1");
a47=fastaread("hsa-mir-105-2");
a48=fastaread("hsa-mir-106a");
a49=fastaread("hsa-mir-107");
a50=fastaread("hsa-mir-16-2");
a51=fastaread("hsa-mir-192");
a52=fastaread("hsa-mir-196a-1");
a53=fastaread("hsa-mir-197");
a54=fastaread("hsa-mir-198");
a55=fastaread("hsa-mir-199a-1");
a56=fastaread("hsa-mir-208a");
a57=fastaread("hsa-mir-129-1");
a58=fastaread("hsa-mir-148a");
a59=fastaread("hsa-mir-30c-2");
a60=fastaread("hsa-mir-30d");
a61=fastaread("hsa-mir-139");
a62=fastaread("hsa-mir-147a");
a63=fastaread("hsa-mir-7-1");
a64=fastaread("hsa-mir-7-2");
a65=fastaread("hsa-mir-7-3");
a66=fastaread("hsa-mir-10a");
a67=fastaread("hsa-mir-10b");
a68=fastaread("hsa-mir-34a");
a69=fastaread("hsa-mir-181a-2");
a70=fastaread("hsa-mir-181b-1");
a71=fastaread("hsa-mir-181c");
a72=fastaread("hsa-mir-182");
a73=fastaread("hsa-mir-183");
a74=fastaread("hsa-mir-187");
a75=fastaread("hsa-mir-196a-2");
a76=fastaread("hsa-mir-199a-2");
a77=fastaread("hsa-mir-199b");
a78=fastaread("hsa-mir-203a");
a79=fastaread("hsa-mir-204");
a80=fastaread("hsa-mir-205");
a81=fastaread("hsa-mir-210");
a82=fastaread("hsa-mir-211");
a83=fastaread("hsa-mir-212");
a84=fastaread("hsa-mir-181a-1");
a85=fastaread("hsa-mir-214");
a86=fastaread("hsa-mir-215");
a87=fastaread("hsa-mir-216a");
a88=fastaread("hsa-mir-217");
a89=fastaread("hsa-mir-218-1");
a90=fastaread("hsa-mir-218-2");
a91=fastaread("hsa-mir-219a-1");
a92=fastaread("hsa-mir-221");
a93=fastaread("hsa-mir-222");
a94=fastaread("hsa-mir-223");
a95=fastaread("hsa-mir-224");
a96=fastaread("hsa-mir-200b");
a97=fastaread("hsa-let-7g");
a98=fastaread("hsa-let-7i");
a99=fastaread("hsa-mir-1-2");
a100=fastaread("hsa-mir-15b");
a101=fastaread("hsa-mir-23b");
a102=fastaread("hsa-mir-27b");
a103=fastaread("hsa-mir-30b");
a104=fastaread("hsa-mir-122");
a105=fastaread("hsa-mir-124-1");
a106=fastaread("hsa-mir-124-2");
a107=fastaread("hsa-mir-124-3");
a108=fastaread("hsa-mir-125b-1");
a109=fastaread("hsa-mir-128-1");
a110=fastaread("hsa-mir-130a");
a111=fastaread("hsa-mir-132");
a112=fastaread("hsa-mir-133a-1");
a113=fastaread("hsa-mir-133a-2");
a114=fastaread("hsa-mir-135a-1");
a115=fastaread("hsa-mir-135a-2");
a116=fastaread("hsa-mir-137");
a117=fastaread("hsa-mir-138-2");
a118=fastaread("hsa-mir-140");
a119=fastaread("hsa-mir-141");
a120=fastaread("hsa-mir-142");
a121=fastaread("hsa-mir-143");
a122=fastaread("hsa-mir-144");
a123=fastaread("hsa-mir-145");
a124=fastaread("hsa-mir-152");
a125=fastaread("hsa-mir-153-1");
a126=fastaread("hsa-mir-153-2");
a127=fastaread("hsa-mir-191");
a128=fastaread("hsa-mir-9-1");
a129=fastaread("hsa-mir-9-2");
a130=fastaread("hsa-mir-9-3");
a131=fastaread("hsa-mir-125a");
a132=fastaread("hsa-mir-125b-2");
a133=fastaread("hsa-mir-126");
a134=fastaread("hsa-mir-127");
a135=fastaread("hsa-mir-129-2");
a136=fastaread("hsa-mir-134");
a137=fastaread("hsa-mir-136");
a138=fastaread("hsa-mir-138-1");
a139=fastaread("hsa-mir-146a");
a140=fastaread("hsa-mir-149");
a141=fastaread("hsa-mir-150");
a142=fastaread("hsa-mir-154");
a143=fastaread("hsa-mir-184");
a144=fastaread("hsa-mir-185");
a145=fastaread("hsa-mir-186");
a146=fastaread("hsa-mir-188");
a147=fastaread("hsa-mir-190a");
a148=fastaread("hsa-mir-193a");
a149=fastaread("hsa-mir-194-1");
a150=fastaread("hsa-mir-195");
a151=fastaread("hsa-mir-206");
a152=fastaread("hsa-mir-320a");
a153=fastaread("hsa-mir-200c");
a154=fastaread("hsa-mir-1-1");
a155=fastaread("hsa-mir-155");
a156=fastaread("hsa-mir-181b-2");
a157=fastaread("hsa-mir-128-2");
a158=fastaread("hsa-mir-194-2");
a159=fastaread("hsa-mir-106b");
a160=fastaread("hsa-mir-29c");
a161=fastaread("hsa-mir-30c-1");
a162=fastaread("hsa-mir-200a");
a163=fastaread("hsa-mir-302a");
a164=fastaread("hsa-mir-101-2");
a165=fastaread("hsa-mir-219a-2");
a166=fastaread("hsa-mir-34b");
a167=fastaread("hsa-mir-34c");
a168=fastaread("hsa-mir-299");
a169=fastaread("hsa-mir-301a");
a170=fastaread("hsa-mir-99b");
a171=fastaread("hsa-mir-296");
a172=fastaread("hsa-mir-130b");
a173=fastaread("hsa-mir-30e");
a174=fastaread("hsa-mir-26a-2");
a175=fastaread("hsa-mir-361");
a176=fastaread("hsa-mir-362");
a177=fastaread("hsa-mir-363");
a178=fastaread("hsa-mir-365a");
a179=fastaread("hsa-mir-365b");
a180=fastaread("hsa-mir-302b");
a181=fastaread("hsa-mir-302c");
a182=fastaread("hsa-mir-302d");
a183=fastaread("hsa-mir-367");
a184=fastaread("hsa-mir-376c");
a185=fastaread("hsa-mir-369");
a186=fastaread("hsa-mir-370");
a187=fastaread("hsa-mir-371a");
a188=fastaread("hsa-mir-372");
a189=fastaread("hsa-mir-373");
a190=fastaread("hsa-mir-374a");
a191=fastaread("hsa-mir-375");
a192=fastaread("hsa-mir-376a-1");
a193=fastaread("hsa-mir-377");
a194=fastaread("hsa-mir-378a");
a195=fastaread("hsa-mir-379");
a196=fastaread("hsa-mir-380");
a197=fastaread("hsa-mir-381");
a198=fastaread("hsa-mir-382");
a199=fastaread("hsa-mir-383");
a200=fastaread("hsa-mir-340");
a201=fastaread("hsa-mir-330");
a202=fastaread("hsa-mir-328");
a203=fastaread("hsa-mir-342");
a204=fastaread("hsa-mir-337");
a205=fastaread("hsa-mir-323a");
a206=fastaread("hsa-mir-326");
a207=fastaread("hsa-mir-151a");
a208=fastaread("hsa-mir-135b");
a209=fastaread("hsa-mir-148b");
a210=fastaread("hsa-mir-331");
a211=fastaread("hsa-mir-324");
a212=fastaread("hsa-mir-338");
a213=fastaread("hsa-mir-339");
a214=fastaread("hsa-mir-335");
a215=fastaread("hsa-mir-133b");
a216=fastaread("hsa-mir-325");
a217=fastaread("hsa-mir-345");
a218=fastaread("hsa-mir-346");
a219=fastaread("hsa-mir-384");
a220=fastaread("hsa-mir-196b");
a221=fastaread("hsa-mir-422a");
a222=fastaread("hsa-mir-423");
a223=fastaread("hsa-mir-424");
a224=fastaread("hsa-mir-425");
a225=fastaread("hsa-mir-18b");
a226=fastaread("hsa-mir-20b");
a227=fastaread("hsa-mir-448");
a228=fastaread("hsa-mir-429");
a229=fastaread("hsa-mir-449a");
a230=fastaread("hsa-mir-450a-1");
a231=fastaread("hsa-mir-431");
a232=fastaread("hsa-mir-433");
a233=fastaread("hsa-mir-329-1");
a234=fastaread("hsa-mir-329-2");
a235=fastaread("hsa-mir-451a");
a236=fastaread("hsa-mir-452");
a237=fastaread("hsa-mir-409");
a238=fastaread("hsa-mir-412");
a239=fastaread("hsa-mir-410");
a240=fastaread("hsa-mir-376b");
a241=fastaread("hsa-mir-483");
a242=fastaread("hsa-mir-484");
a243=fastaread("hsa-mir-485");
a244=fastaread("hsa-mir-486-1");
a245=fastaread("hsa-mir-487a");
a246=fastaread("hsa-mir-488");
a247=fastaread("hsa-mir-489");
a248=fastaread("hsa-mir-490");
a249=fastaread("hsa-mir-491");
a250=fastaread("hsa-mir-511");
a251=fastaread("hsa-mir-146b");
a252=fastaread("hsa-mir-202");
a253=fastaread("hsa-mir-492");
a254=fastaread("hsa-mir-493");
a255=fastaread("hsa-mir-432");
a256=fastaread("hsa-mir-494");
a257=fastaread("hsa-mir-495");
a258=fastaread("hsa-mir-496");
a259=fastaread("hsa-mir-193b");
a260=fastaread("hsa-mir-497");
a261=fastaread("hsa-mir-181d");
a262=fastaread("hsa-mir-512-1");
a263=fastaread("hsa-mir-512-2");
a264=fastaread("hsa-mir-498");
a265=fastaread("hsa-mir-520e");
a266=fastaread("hsa-mir-515-1");
a267=fastaread("hsa-mir-519e");
a268=fastaread("hsa-mir-520f");
a269=fastaread("hsa-mir-515-2");
a270=fastaread("hsa-mir-519c");
a271=fastaread("hsa-mir-520a");
a272=fastaread("hsa-mir-526b");
a273=fastaread("hsa-mir-519b");
a274=fastaread("hsa-mir-525");
a275=fastaread("hsa-mir-523");
a276=fastaread("hsa-mir-518f");
a277=fastaread("hsa-mir-520b");
a278=fastaread("hsa-mir-518b");
a279=fastaread("hsa-mir-526a-1");
a280=fastaread("hsa-mir-520c");
a281=fastaread("hsa-mir-518c");
a282=fastaread("hsa-mir-524");
a283=fastaread("hsa-mir-517a");
a284=fastaread("hsa-mir-519d");
a285=fastaread("hsa-mir-521-2");
a286=fastaread("hsa-mir-520d");
a287=fastaread("hsa-mir-517b");
a288=fastaread("hsa-mir-520g");
a289=fastaread("hsa-mir-516b-2");
a290=fastaread("hsa-mir-526a-2");
a291=fastaread("hsa-mir-518e");
a292=fastaread("hsa-mir-518a-1");
a293=fastaread("hsa-mir-518d");
a294=fastaread("hsa-mir-516b-1");
a295=fastaread("hsa-mir-518a-2");
a296=fastaread("hsa-mir-517c");
a297=fastaread("hsa-mir-520h");
a298=fastaread("hsa-mir-521-1");
a299=fastaread("hsa-mir-522");
a300=fastaread("hsa-mir-519a-1");
a301=fastaread("hsa-mir-527");
a302=fastaread("hsa-mir-516a-1");
a303=fastaread("hsa-mir-516a-2");
a304=fastaread("hsa-mir-519a-2");
a305=fastaread("hsa-mir-499a");
a306=fastaread("hsa-mir-500a");
a307=fastaread("hsa-mir-501");
a308=fastaread("hsa-mir-502");
a309=fastaread("hsa-mir-450a-2");
a310=fastaread("hsa-mir-503");
a311=fastaread("hsa-mir-504");
a312=fastaread("hsa-mir-505");
a313=fastaread("hsa-mir-513a-1");
a314=fastaread("hsa-mir-513a-2");
a315=fastaread("hsa-mir-506");
a316=fastaread("hsa-mir-507");
a317=fastaread("hsa-mir-508");
a318=fastaread("hsa-mir-509-1");
a319=fastaread("hsa-mir-510");
a320=fastaread("hsa-mir-514a-1");
a321=fastaread("hsa-mir-514a-2");
a322=fastaread("hsa-mir-514a-3");
a323=fastaread("hsa-mir-532");
a324=fastaread("hsa-mir-455");
a325=fastaread("hsa-mir-539");
a326=fastaread("hsa-mir-544a");
a327=fastaread("hsa-mir-545");
a328=fastaread("hsa-mir-376a-2");
a329=fastaread("hsa-mir-487b");
a330=fastaread("hsa-mir-551a");
a331=fastaread("hsa-mir-552");
a332=fastaread("hsa-mir-553");
a333=fastaread("hsa-mir-554");
a334=fastaread("hsa-mir-92b");
a335=fastaread("hsa-mir-555");
a336=fastaread("hsa-mir-556");
a337=fastaread("hsa-mir-557");
a338=fastaread("hsa-mir-558");
a339=fastaread("hsa-mir-559");
a340=fastaread("hsa-mir-561");
a341=fastaread("hsa-mir-562");
a342=fastaread("hsa-mir-563");
a343=fastaread("hsa-mir-564");
a344=fastaread("hsa-mir-567");
a345=fastaread("hsa-mir-568");
a346=fastaread("hsa-mir-551b");
a347=fastaread("hsa-mir-569");
a348=fastaread("hsa-mir-570");
a349=fastaread("hsa-mir-571");
a350=fastaread("hsa-mir-572");
a351=fastaread("hsa-mir-573");
a352=fastaread("hsa-mir-574");
a353=fastaread("hsa-mir-575");
a354=fastaread("hsa-mir-576");
a355=fastaread("hsa-mir-577");
a356=fastaread("hsa-mir-578");
a357=fastaread("hsa-mir-579");
a358=fastaread("hsa-mir-580");
a359=fastaread("hsa-mir-581");
a360=fastaread("hsa-mir-582");
a361=fastaread("hsa-mir-583");
a362=fastaread("hsa-mir-584");
a363=fastaread("hsa-mir-585");
a364=fastaread("hsa-mir-548a-1");
a365=fastaread("hsa-mir-586");
a366=fastaread("hsa-mir-587");
a367=fastaread("hsa-mir-548b");
a368=fastaread("hsa-mir-588");
a369=fastaread("hsa-mir-548a-2");
a370=fastaread("hsa-mir-589");
a371=fastaread("hsa-mir-550a-1");
a372=fastaread("hsa-mir-550a-2");
a373=fastaread("hsa-mir-590");
a374=fastaread("hsa-mir-591");
a375=fastaread("hsa-mir-592");
a376=fastaread("hsa-mir-593");
a377=fastaread("hsa-mir-595");
a378=fastaread("hsa-mir-596");
a379=fastaread("hsa-mir-597");
a380=fastaread("hsa-mir-598");
a381=fastaread("hsa-mir-599");
a382=fastaread("hsa-mir-548a-3");
a383=fastaread("hsa-mir-600");
a384=fastaread("hsa-mir-601");
a385=fastaread("hsa-mir-602");
a386=fastaread("hsa-mir-603");
a387=fastaread("hsa-mir-604");
a388=fastaread("hsa-mir-605");
a389=fastaread("hsa-mir-606");
a390=fastaread("hsa-mir-607");
a391=fastaread("hsa-mir-608");
a392=fastaread("hsa-mir-609");
a393=fastaread("hsa-mir-610");
a394=fastaread("hsa-mir-611");
a395=fastaread("hsa-mir-612");
a396=fastaread("hsa-mir-613");
a397=fastaread("hsa-mir-614");
a398=fastaread("hsa-mir-615");
a399=fastaread("hsa-mir-616");
a400=fastaread("hsa-mir-548c");
a401=fastaread("hsa-mir-617");
a402=fastaread("hsa-mir-618");
a403=fastaread("hsa-mir-619");
a404=fastaread("hsa-mir-620");
a405=fastaread("hsa-mir-621");
a406=fastaread("hsa-mir-622");
a407=fastaread("hsa-mir-623");
a408=fastaread("hsa-mir-624");
a409=fastaread("hsa-mir-625");
a410=fastaread("hsa-mir-626");
a411=fastaread("hsa-mir-627");
a412=fastaread("hsa-mir-628");
a413=fastaread("hsa-mir-629");
a414=fastaread("hsa-mir-630");
a415=fastaread("hsa-mir-631");
a416=fastaread("hsa-mir-33b");
a417=fastaread("hsa-mir-632");
a418=fastaread("hsa-mir-633");
a419=fastaread("hsa-mir-634");
a420=fastaread("hsa-mir-635");
a421=fastaread("hsa-mir-636");
a422=fastaread("hsa-mir-637");
a423=fastaread("hsa-mir-638");
a424=fastaread("hsa-mir-639");
a425=fastaread("hsa-mir-640");
a426=fastaread("hsa-mir-641");
a427=fastaread("hsa-mir-642a");
a428=fastaread("hsa-mir-643");
a429=fastaread("hsa-mir-644a");
a430=fastaread("hsa-mir-645");
a431=fastaread("hsa-mir-646");
a432=fastaread("hsa-mir-647");
a433=fastaread("hsa-mir-648");
a434=fastaread("hsa-mir-649");
a435=fastaread("hsa-mir-650");
a436=fastaread("hsa-mir-651");
a437=fastaread("hsa-mir-652");
a438=fastaread("hsa-mir-548d-1");
a439=fastaread("hsa-mir-661");
a440=fastaread("hsa-mir-662");
a441=fastaread("hsa-mir-548d-2");
a442=fastaread("hsa-mir-663a");
a443=fastaread("hsa-mir-449b");
a444=fastaread("hsa-mir-653");
a445=fastaread("hsa-mir-411");
a446=fastaread("hsa-mir-654");
a447=fastaread("hsa-mir-655");
a448=fastaread("hsa-mir-656");
a449=fastaread("hsa-mir-549a");
a450=fastaread("hsa-mir-657");
a451=fastaread("hsa-mir-658");
a452=fastaread("hsa-mir-659");
a453=fastaread("hsa-mir-660");
a454=fastaread("hsa-mir-421");
a455=fastaread("hsa-mir-542");
a456=fastaread("hsa-mir-758");
a457=fastaread("hsa-mir-1264");
a458=fastaread("hsa-mir-671");
a459=fastaread("hsa-mir-668");
a460=fastaread("hsa-mir-550a-3");
a461=fastaread("hsa-mir-767");
a462=fastaread("hsa-mir-1224");
a463=fastaread("hsa-mir-151b");
a464=fastaread("hsa-mir-320b-1");
a465=fastaread("hsa-mir-320c-1");
a466=fastaread("hsa-mir-1296");
a467=fastaread("hsa-mir-1468");
a468=fastaread("hsa-mir-1323");
a469=fastaread("hsa-mir-1271");
a470=fastaread("hsa-mir-1301");
a471=fastaread("hsa-mir-454");
a472=fastaread("hsa-mir-1185-2");
a473=fastaread("hsa-mir-449c");
a474=fastaread("hsa-mir-1283-1");
a475=fastaread("hsa-mir-769");
a476=fastaread("hsa-mir-766");
a477=fastaread("hsa-mir-320b-2");
a478=fastaread("hsa-mir-378d-2");
a479=fastaread("hsa-mir-1185-1");
a480=fastaread("hsa-mir-762");
a481=fastaread("hsa-mir-802");
a482=fastaread("hsa-mir-670");
a483=fastaread("hsa-mir-1298");
a484=fastaread("hsa-mir-2113");
a485=fastaread("hsa-mir-761");
a486=fastaread("hsa-mir-764");
a487=fastaread("hsa-mir-759");
a488=fastaread("hsa-mir-765");
a489=fastaread("hsa-mir-770");
a490=fastaread("hsa-mir-675");
a491=fastaread("hsa-mir-298");
a492=fastaread("hsa-mir-891a");
a493=fastaread("hsa-mir-300");
a494=fastaread("hsa-mir-892a");
a495=fastaread("hsa-mir-509-2");
a496=fastaread("hsa-mir-450b");
a497=fastaread("hsa-mir-874");
a498=fastaread("hsa-mir-890");
a499=fastaread("hsa-mir-891b");
a500=fastaread("hsa-mir-888");
a501=fastaread("hsa-mir-892b");
a502=fastaread("hsa-mir-541");
a503=fastaread("hsa-mir-889");
a504=fastaread("hsa-mir-875");
a505=fastaread("hsa-mir-876");
a506=fastaread("hsa-mir-708");
a507=fastaread("hsa-mir-147b");
a508=fastaread("hsa-mir-190b");
a509=fastaread("hsa-mir-744");
a510=fastaread("hsa-mir-885");
a511=fastaread("hsa-mir-877");
a512=fastaread("hsa-mir-887");
a513=fastaread("hsa-mir-665");
a514=fastaread("hsa-mir-873");
a515=fastaread("hsa-mir-543");
a516=fastaread("hsa-mir-374b");
a517=fastaread("hsa-mir-760");
a518=fastaread("hsa-mir-301b");
a519=fastaread("hsa-mir-216b");
a520=fastaread("hsa-mir-208b");
a521=fastaread("hsa-mir-920");
a522=fastaread("hsa-mir-921");
a523=fastaread("hsa-mir-922");
a524=fastaread("hsa-mir-924");
a525=fastaread("hsa-mir-509-3");
a526=fastaread("hsa-mir-933");
a527=fastaread("hsa-mir-934");
a528=fastaread("hsa-mir-935");
a529=fastaread("hsa-mir-936");
a530=fastaread("hsa-mir-937");
a531=fastaread("hsa-mir-938");
a532=fastaread("hsa-mir-939");
a533=fastaread("hsa-mir-940");
a534=fastaread("hsa-mir-941-1");
a535=fastaread("hsa-mir-941-2");
a536=fastaread("hsa-mir-941-3");
a537=fastaread("hsa-mir-941-4");
a538=fastaread("hsa-mir-942");
a539=fastaread("hsa-mir-943");
a540=fastaread("hsa-mir-944");
a541=fastaread("hsa-mir-297");
a542=fastaread("hsa-mir-1178");
a543=fastaread("hsa-mir-1179");
a544=fastaread("hsa-mir-1180");
a545=fastaread("hsa-mir-1181");
a546=fastaread("hsa-mir-1182");
a547=fastaread("hsa-mir-1183");
a548=fastaread("hsa-mir-1184-1");
a549=fastaread("hsa-mir-1225");
a550=fastaread("hsa-mir-1226");
a551=fastaread("hsa-mir-1227");
a552=fastaread("hsa-mir-1228");
a553=fastaread("hsa-mir-1229");
a554=fastaread("hsa-mir-1231");
a555=fastaread("hsa-mir-1233-1");
a556=fastaread("hsa-mir-1234");
a557=fastaread("hsa-mir-1236");
a558=fastaread("hsa-mir-1237");
a559=fastaread("hsa-mir-1238");
a560=fastaread("hsa-mir-1200");
a561=fastaread("hsa-mir-1202");
a562=fastaread("hsa-mir-1203");
a563=fastaread("hsa-mir-663b");
a564=fastaread("hsa-mir-1204");
a565=fastaread("hsa-mir-1205");
a566=fastaread("hsa-mir-1206");
a567=fastaread("hsa-mir-1207");
a568=fastaread("hsa-mir-1208");
a569=fastaread("hsa-mir-548e");
a570=fastaread("hsa-mir-548j");
a571=fastaread("hsa-mir-1285-1");
a572=fastaread("hsa-mir-1285-2");
a573=fastaread("hsa-mir-1286");
a574=fastaread("hsa-mir-1287");
a575=fastaread("hsa-mir-1289-1");
a576=fastaread("hsa-mir-1289-2");
a577=fastaread("hsa-mir-1290");
a578=fastaread("hsa-mir-1291");
a579=fastaread("hsa-mir-548k");
a580=fastaread("hsa-mir-1293");
a581=fastaread("hsa-mir-1294");
a582=fastaread("hsa-mir-1295a");
a583=fastaread("hsa-mir-1297");
a584=fastaread("hsa-mir-1299");
a585=fastaread("hsa-mir-548l");
a586=fastaread("hsa-mir-1302-1");
a587=fastaread("hsa-mir-1302-2");
a588=fastaread("hsa-mir-1302-3");
a589=fastaread("hsa-mir-1302-4");
a590=fastaread("hsa-mir-1302-5");
a591=fastaread("hsa-mir-1302-6");
a592=fastaread("hsa-mir-1302-7");
a593=fastaread("hsa-mir-1302-8");
a594=fastaread("hsa-mir-1303");
a595=fastaread("hsa-mir-1304");
a596=fastaread("hsa-mir-1305");
a597=fastaread("hsa-mir-1243");
a598=fastaread("hsa-mir-548f-1");
a599=fastaread("hsa-mir-548f-2");
a600=fastaread("hsa-mir-548f-3");
a601=fastaread("hsa-mir-548f-4");
a602=fastaread("hsa-mir-548f-5");
a603=fastaread("hsa-mir-1244-1");
a604=fastaread("hsa-mir-1245a");
a605=fastaread("hsa-mir-1246");
a606=fastaread("hsa-mir-1247");
a607=fastaread("hsa-mir-1248");
a608=fastaread("hsa-mir-1249");
a609=fastaread("hsa-mir-1250");
a610=fastaread("hsa-mir-1251");
a611=fastaread("hsa-mir-1253");
a612=fastaread("hsa-mir-1255a");
a613=fastaread("hsa-mir-1256");
a614=fastaread("hsa-mir-1257");
a615=fastaread("hsa-mir-1258");
a616=fastaread("hsa-mir-1260a");
a617=fastaread("hsa-mir-548g");
a618=fastaread("hsa-mir-1261");
a619=fastaread("hsa-mir-1262");
a620=fastaread("hsa-mir-1263");
a621=fastaread("hsa-mir-548n");
a622=fastaread("hsa-mir-548m");
a623=fastaread("hsa-mir-1265");
a624=fastaread("hsa-mir-548o");
a625=fastaread("hsa-mir-1266");
a626=fastaread("hsa-mir-1267");
a627=fastaread("hsa-mir-1268a");
a628=fastaread("hsa-mir-1269a");
a629=fastaread("hsa-mir-1270");
a630=fastaread("hsa-mir-1272");
a631=fastaread("hsa-mir-548h-1");
a632=fastaread("hsa-mir-548h-2");
a633=fastaread("hsa-mir-548h-3");
a634=fastaread("hsa-mir-548h-4");
a635=fastaread("hsa-mir-1275");
a636=fastaread("hsa-mir-1276");
a637=fastaread("hsa-mir-302e");
a638=fastaread("hsa-mir-302f");
a639=fastaread("hsa-mir-1277");
a640=fastaread("hsa-mir-548p");
a641=fastaread("hsa-mir-548i-1");
a642=fastaread("hsa-mir-548i-2");
a643=fastaread("hsa-mir-548i-3");
a644=fastaread("hsa-mir-548i-4");
a645=fastaread("hsa-mir-1278");
a646=fastaread("hsa-mir-1279");
a647=fastaread("hsa-mir-1281");
a648=fastaread("hsa-mir-1282");
a649=fastaread("hsa-mir-1283-2");
a650=fastaread("hsa-mir-1284");
a651=fastaread("hsa-mir-1288");
a652=fastaread("hsa-mir-1292");
a653=fastaread("hsa-mir-1252");
a654=fastaread("hsa-mir-1255b-1");
a655=fastaread("hsa-mir-1255b-2");
a656=fastaread("hsa-mir-664a");
a657=fastaread("hsa-mir-1306");
a658=fastaread("hsa-mir-1307");
a659=fastaread("hsa-mir-513b");
a660=fastaread("hsa-mir-513c");
a661=fastaread("hsa-mir-1321");
a662=fastaread("hsa-mir-1322");
a663=fastaread("hsa-mir-1197");
a664=fastaread("hsa-mir-1324");
a665=fastaread("hsa-mir-1469");
a666=fastaread("hsa-mir-1470");
a667=fastaread("hsa-mir-1471");
a668=fastaread("hsa-mir-1537");
a669=fastaread("hsa-mir-1538");
a670=fastaread("hsa-mir-1539");
a671=fastaread("hsa-mir-103b-1");
a672=fastaread("hsa-mir-103b-2");
a673=fastaread("hsa-mir-320d-1");
a674=fastaread("hsa-mir-320c-2");
a675=fastaread("hsa-mir-320d-2");
a676=fastaread("hsa-mir-1825");
a677=fastaread("hsa-mir-1827");
a678=fastaread("hsa-mir-1908");
a679=fastaread("hsa-mir-1909");
a680=fastaread("hsa-mir-1910");
a681=fastaread("hsa-mir-1911");
a682=fastaread("hsa-mir-1912");
a683=fastaread("hsa-mir-1913");
a684=fastaread("hsa-mir-1914");
a685=fastaread("hsa-mir-1915");
a686=fastaread("hsa-mir-1972-1");
a687=fastaread("hsa-mir-1973");
a688=fastaread("hsa-mir-1976");
a689=fastaread("hsa-mir-2052");
a690=fastaread("hsa-mir-2053");
a691=fastaread("hsa-mir-2054");
a692=fastaread("hsa-mir-2110");
a693=fastaread("hsa-mir-2114");
a694=fastaread("hsa-mir-2115");
a695=fastaread("hsa-mir-2116");
a696=fastaread("hsa-mir-2117");
a697=fastaread("hsa-mir-548q");
a698=fastaread("hsa-mir-2276");
a699=fastaread("hsa-mir-2277");
a700=fastaread("hsa-mir-2278");
a701=fastaread("hsa-mir-2681");
a702=fastaread("hsa-mir-2682");
a703=fastaread("hsa-mir-711");
a704=fastaread("hsa-mir-718");
a705=fastaread("hsa-mir-2861");
a706=fastaread("hsa-mir-2909");
a707=fastaread("hsa-mir-3115");
a708=fastaread("hsa-mir-3116-1");
a709=fastaread("hsa-mir-3116-2");
a710=fastaread("hsa-mir-3117");
a711=fastaread("hsa-mir-3118-1");
a712=fastaread("hsa-mir-3118-2");
a713=fastaread("hsa-mir-3118-3");
a714=fastaread("hsa-mir-3119-1");
a715=fastaread("hsa-mir-3119-2");
a716=fastaread("hsa-mir-3120");
a717=fastaread("hsa-mir-3121");
a718=fastaread("hsa-mir-3122");
a719=fastaread("hsa-mir-3123");
a720=fastaread("hsa-mir-3124");
a721=fastaread("hsa-mir-548s");
a722=fastaread("hsa-mir-3125");
a723=fastaread("hsa-mir-3126");
a724=fastaread("hsa-mir-3127");
a725=fastaread("hsa-mir-3128");
a726=fastaread("hsa-mir-3129");
a727=fastaread("hsa-mir-3130-1");
a728=fastaread("hsa-mir-3130-2");
a729=fastaread("hsa-mir-3131");
a730=fastaread("hsa-mir-3132");
a731=fastaread("hsa-mir-3133");
a732=fastaread("hsa-mir-378b");
a733=fastaread("hsa-mir-3134");
a734=fastaread("hsa-mir-3135a");
a735=fastaread("hsa-mir-466");
a736=fastaread("hsa-mir-3136");
a737=fastaread("hsa-mir-544b");
a738=fastaread("hsa-mir-3137");
a739=fastaread("hsa-mir-3138");
a740=fastaread("hsa-mir-3139");
a741=fastaread("hsa-mir-3140");
a742=fastaread("hsa-mir-548t");
a743=fastaread("hsa-mir-3141");
a744=fastaread("hsa-mir-3142");
a745=fastaread("hsa-mir-3143");
a746=fastaread("hsa-mir-548u");
a747=fastaread("hsa-mir-3144");
a748=fastaread("hsa-mir-3145");
a749=fastaread("hsa-mir-1273c");
a750=fastaread("hsa-mir-3146");
a751=fastaread("hsa-mir-3147");
a752=fastaread("hsa-mir-548v");
a753=fastaread("hsa-mir-3148");
a754=fastaread("hsa-mir-3149");
a755=fastaread("hsa-mir-3150a");
a756=fastaread("hsa-mir-3151");
a757=fastaread("hsa-mir-3152");
a758=fastaread("hsa-mir-3153");
a759=fastaread("hsa-mir-3074");
a760=fastaread("hsa-mir-3154");
a761=fastaread("hsa-mir-3155a");
a762=fastaread("hsa-mir-3156-1");
a763=fastaread("hsa-mir-3157");
a764=fastaread("hsa-mir-3158-1");
a765=fastaread("hsa-mir-3158-2");
a766=fastaread("hsa-mir-3159");
a767=fastaread("hsa-mir-3160-1");
a768=fastaread("hsa-mir-3160-2");
a769=fastaread("hsa-mir-3161");
a770=fastaread("hsa-mir-3162");
a771=fastaread("hsa-mir-3163");
a772=fastaread("hsa-mir-3164");
a773=fastaread("hsa-mir-3165");
a774=fastaread("hsa-mir-3166");
a775=fastaread("hsa-mir-1260b");
a776=fastaread("hsa-mir-3167");
a777=fastaread("hsa-mir-3168");
a778=fastaread("hsa-mir-3169");
a779=fastaread("hsa-mir-3170");
a780=fastaread("hsa-mir-3171");
a781=fastaread("hsa-mir-3173");
a782=fastaread("hsa-mir-1193");
a783=fastaread("hsa-mir-323b");
a784=fastaread("hsa-mir-3118-4");
a785=fastaread("hsa-mir-3174");
a786=fastaread("hsa-mir-3175");
a787=fastaread("hsa-mir-3176");
a788=fastaread("hsa-mir-3177");
a789=fastaread("hsa-mir-3178");
a790=fastaread("hsa-mir-3179-1");
a791=fastaread("hsa-mir-3180-1");
a792=fastaread("hsa-mir-3180-2");
a793=fastaread("hsa-mir-3179-2");
a794=fastaread("hsa-mir-3180-3");
a795=fastaread("hsa-mir-3179-3");
a796=fastaread("hsa-mir-548w");
a797=fastaread("hsa-mir-3181");
a798=fastaread("hsa-mir-3182");
a799=fastaread("hsa-mir-3183");
a800=fastaread("hsa-mir-3184");
a801=fastaread("hsa-mir-3185");
a802=fastaread("hsa-mir-3065");
a803=fastaread("hsa-mir-3186");
a804=fastaread("hsa-mir-3156-2");
a805=fastaread("hsa-mir-3187");
a806=fastaread("hsa-mir-3188");
a807=fastaread("hsa-mir-3189");
a808=fastaread("hsa-mir-320e");
a809=fastaread("hsa-mir-3190");
a810=fastaread("hsa-mir-3191");
a811=fastaread("hsa-mir-3192");
a812=fastaread("hsa-mir-3193");
a813=fastaread("hsa-mir-3194");
a814=fastaread("hsa-mir-3195");
a815=fastaread("hsa-mir-3196");
a816=fastaread("hsa-mir-3156-3");
a817=fastaread("hsa-mir-548x");
a818=fastaread("hsa-mir-3197");
a819=fastaread("hsa-mir-3198-1");
a820=fastaread("hsa-mir-3199-1");
a821=fastaread("hsa-mir-3199-2");
a822=fastaread("hsa-mir-3200");
a823=fastaread("hsa-mir-3201");
a824=fastaread("hsa-mir-514b");
a825=fastaread("hsa-mir-3202-1");
a826=fastaread("hsa-mir-3202-2");
a827=fastaread("hsa-mir-4295");
a828=fastaread("hsa-mir-4296");
a829=fastaread("hsa-mir-4297");
a830=fastaread("hsa-mir-378c");
a831=fastaread("hsa-mir-4293");
a832=fastaread("hsa-mir-4294");
a833=fastaread("hsa-mir-4301");
a834=fastaread("hsa-mir-4299");
a835=fastaread("hsa-mir-4298");
a836=fastaread("hsa-mir-4300");
a837=fastaread("hsa-mir-4304");
a838=fastaread("hsa-mir-4302");
a839=fastaread("hsa-mir-4303");
a840=fastaread("hsa-mir-4305");
a841=fastaread("hsa-mir-4306");
a842=fastaread("hsa-mir-4309");
a843=fastaread("hsa-mir-4307");
a844=fastaread("hsa-mir-4308");
a845=fastaread("hsa-mir-4310");
a846=fastaread("hsa-mir-4311");
a847=fastaread("hsa-mir-4312");
a848=fastaread("hsa-mir-4313");
a849=fastaread("hsa-mir-4315-1");
a850=fastaread("hsa-mir-4316");
a851=fastaread("hsa-mir-4314");
a852=fastaread("hsa-mir-4318");
a853=fastaread("hsa-mir-4319");
a854=fastaread("hsa-mir-4320");
a855=fastaread("hsa-mir-4317");
a856=fastaread("hsa-mir-4322");
a857=fastaread("hsa-mir-4321");
a858=fastaread("hsa-mir-4323");
a859=fastaread("hsa-mir-4324");
a860=fastaread("hsa-mir-4256");
a861=fastaread("hsa-mir-4257");
a862=fastaread("hsa-mir-4258");
a863=fastaread("hsa-mir-4259");
a864=fastaread("hsa-mir-4260");
a865=fastaread("hsa-mir-4253");
a866=fastaread("hsa-mir-4251");
a867=fastaread("hsa-mir-4254");
a868=fastaread("hsa-mir-4255");
a869=fastaread("hsa-mir-4252");
a870=fastaread("hsa-mir-4325");
a871=fastaread("hsa-mir-4326");
a872=fastaread("hsa-mir-4327");
a873=fastaread("hsa-mir-4261");
a874=fastaread("hsa-mir-4265");
a875=fastaread("hsa-mir-4266");
a876=fastaread("hsa-mir-4267");
a877=fastaread("hsa-mir-4262");
a878=fastaread("hsa-mir-2355");
a879=fastaread("hsa-mir-4268");
a880=fastaread("hsa-mir-4269");
a881=fastaread("hsa-mir-4263");
a882=fastaread("hsa-mir-4264");
a883=fastaread("hsa-mir-4270");
a884=fastaread("hsa-mir-4271");
a885=fastaread("hsa-mir-4272");
a886=fastaread("hsa-mir-4273");
a887=fastaread("hsa-mir-4276");
a888=fastaread("hsa-mir-4275");
a889=fastaread("hsa-mir-4274");
a890=fastaread("hsa-mir-4281");
a891=fastaread("hsa-mir-4277");
a892=fastaread("hsa-mir-4279");
a893=fastaread("hsa-mir-4278");
a894=fastaread("hsa-mir-4280");
a895=fastaread("hsa-mir-4282");
a896=fastaread("hsa-mir-4285");
a897=fastaread("hsa-mir-4283-1");
a898=fastaread("hsa-mir-4284");
a899=fastaread("hsa-mir-4286");
a900=fastaread("hsa-mir-4287");
a901=fastaread("hsa-mir-4288");
a902=fastaread("hsa-mir-4292");
a903=fastaread("hsa-mir-4289");
a904=fastaread("hsa-mir-4290");
a905=fastaread("hsa-mir-4291");
a906=fastaread("hsa-mir-4329");
a907=fastaread("hsa-mir-4330");
a908=fastaread("hsa-mir-500b");
a909=fastaread("hsa-mir-4328");
a910=fastaread("hsa-mir-1184-2");
a911=fastaread("hsa-mir-1184-3");
a912=fastaread("hsa-mir-1233-2");
a913=fastaread("hsa-mir-1244-2");
a914=fastaread("hsa-mir-1244-3");
a915=fastaread("hsa-mir-1972-2");
a916=fastaread("hsa-mir-1302-9");
a917=fastaread("hsa-mir-1302-10");
a918=fastaread("hsa-mir-1302-11");
a919=fastaread("hsa-mir-4283-2");
a920=fastaread("hsa-mir-4315-2");
a921=fastaread("hsa-mir-3605");
a922=fastaread("hsa-mir-3606");
a923=fastaread("hsa-mir-3609");
a924=fastaread("hsa-mir-3610");
a925=fastaread("hsa-mir-3611");
a926=fastaread("hsa-mir-3612");
a927=fastaread("hsa-mir-3613");
a928=fastaread("hsa-mir-3614");
a929=fastaread("hsa-mir-3615");
a930=fastaread("hsa-mir-3616");
a931=fastaread("hsa-mir-3617");
a932=fastaread("hsa-mir-3618");
a933=fastaread("hsa-mir-3619");
a934=fastaread("hsa-mir-23c");
a935=fastaread("hsa-mir-3620");
a936=fastaread("hsa-mir-3621");
a937=fastaread("hsa-mir-3622a");
a938=fastaread("hsa-mir-3622b");
a939=fastaread("hsa-mir-3646");
a940=fastaread("hsa-mir-3648-1");
a941=fastaread("hsa-mir-3649");
a942=fastaread("hsa-mir-3650");
a943=fastaread("hsa-mir-3651");
a944=fastaread("hsa-mir-3652");
a945=fastaread("hsa-mir-3654");
a946=fastaread("hsa-mir-3655");
a947=fastaread("hsa-mir-3657");
a948=fastaread("hsa-mir-3658");
a949=fastaread("hsa-mir-3659");
a950=fastaread("hsa-mir-3660");
a951=fastaread("hsa-mir-3661");
a952=fastaread("hsa-mir-3662");
a953=fastaread("hsa-mir-3663");
a954=fastaread("hsa-mir-3664");
a955=fastaread("hsa-mir-3665");
a956=fastaread("hsa-mir-3666");
a957=fastaread("hsa-mir-3667");
a958=fastaread("hsa-mir-3668");
a959=fastaread("hsa-mir-3670-1");
a960=fastaread("hsa-mir-3671");
a961=fastaread("hsa-mir-3672");
a962=fastaread("hsa-mir-3674");
a963=fastaread("hsa-mir-3675");
a964=fastaread("hsa-mir-3677");
a965=fastaread("hsa-mir-3678");
a966=fastaread("hsa-mir-3679");
a967=fastaread("hsa-mir-3680-1");
a968=fastaread("hsa-mir-3681");
a969=fastaread("hsa-mir-3682");
a970=fastaread("hsa-mir-3683");
a971=fastaread("hsa-mir-3684");
a972=fastaread("hsa-mir-3685");
a973=fastaread("hsa-mir-3686");
a974=fastaread("hsa-mir-3688-1");
a975=fastaread("hsa-mir-3689a");
a976=fastaread("hsa-mir-3690-1");
a977=fastaread("hsa-mir-3691");
a978=fastaread("hsa-mir-3692");
a979=fastaread("hsa-mir-3713");
a980=fastaread("hsa-mir-3714");
a981=fastaread("hsa-mir-3180-4");
a982=fastaread("hsa-mir-3180-5");
a983=fastaread("hsa-mir-3907");
a984=fastaread("hsa-mir-3689b");
a985=fastaread("hsa-mir-3908");
a986=fastaread("hsa-mir-3909");
a987=fastaread("hsa-mir-3910-1");
a988=fastaread("hsa-mir-3911");
a989=fastaread("hsa-mir-3912");
a990=fastaread("hsa-mir-3913-1");
a991=fastaread("hsa-mir-3913-2");
a992=fastaread("hsa-mir-3914-1");
a993=fastaread("hsa-mir-3915");
a994=fastaread("hsa-mir-3914-2");
a995=fastaread("hsa-mir-3916");
a996=fastaread("hsa-mir-3917");
a997=fastaread("hsa-mir-3918");
a998=fastaread("hsa-mir-3919");
a999=fastaread("hsa-mir-3150b");
a1000=fastaread("hsa-mir-3920");
a1001=fastaread("hsa-mir-3921");
a1002=fastaread("hsa-mir-3922");
a1003=fastaread("hsa-mir-3923");
a1004=fastaread("hsa-mir-3910-2");
a1005=fastaread("hsa-mir-3924");
a1006=fastaread("hsa-mir-3925");
a1007=fastaread("hsa-mir-3926-1");
a1008=fastaread("hsa-mir-3927");
a1009=fastaread("hsa-mir-676");
a1010=fastaread("hsa-mir-3926-2");
a1011=fastaread("hsa-mir-3928");
a1012=fastaread("hsa-mir-3929");
a1013=fastaread("hsa-mir-3934");
a1014=fastaread("hsa-mir-3935");
a1015=fastaread("hsa-mir-3936");
a1016=fastaread("hsa-mir-3937");
a1017=fastaread("hsa-mir-3938");
a1018=fastaread("hsa-mir-548y");
a1019=fastaread("hsa-mir-3939");
a1020=fastaread("hsa-mir-3940");
a1021=fastaread("hsa-mir-3941");
a1022=fastaread("hsa-mir-3942");
a1023=fastaread("hsa-mir-3943");
a1024=fastaread("hsa-mir-3944");
a1025=fastaread("hsa-mir-3945");
a1026=fastaread("hsa-mir-374c");
a1027=fastaread("hsa-mir-642b");
a1028=fastaread("hsa-mir-550b-1");
a1029=fastaread("hsa-mir-550b-2");
a1030=fastaread("hsa-mir-548z");
a1031=fastaread("hsa-mir-548aa-1");
a1032=fastaread("hsa-mir-548aa-2");
a1033=fastaread("hsa-mir-548o-2");
a1034=fastaread("hsa-mir-1268b");
a1035=fastaread("hsa-mir-378d-1");
a1036=fastaread("hsa-mir-378e");
a1037=fastaread("hsa-mir-548h-5");
a1038=fastaread("hsa-mir-548ab");
a1039=fastaread("hsa-mir-4418");
a1040=fastaread("hsa-mir-378f");
a1041=fastaread("hsa-mir-4420");
a1042=fastaread("hsa-mir-4421");
a1043=fastaread("hsa-mir-4422");
a1044=fastaread("hsa-mir-4423");
a1045=fastaread("hsa-mir-378g");
a1046=fastaread("hsa-mir-548ac");
a1047=fastaread("hsa-mir-4424");
a1048=fastaread("hsa-mir-4425");
a1049=fastaread("hsa-mir-4426");
a1050=fastaread("hsa-mir-4427");
a1051=fastaread("hsa-mir-4428");
a1052=fastaread("hsa-mir-4429");
a1053=fastaread("hsa-mir-4430");
a1054=fastaread("hsa-mir-548ad");
a1055=fastaread("hsa-mir-4431");
a1056=fastaread("hsa-mir-4432");
a1057=fastaread("hsa-mir-4433a");
a1058=fastaread("hsa-mir-4434");
a1059=fastaread("hsa-mir-4435-1");
a1060=fastaread("hsa-mir-4436a");
a1061=fastaread("hsa-mir-4435-2");
a1062=fastaread("hsa-mir-4437");
a1063=fastaread("hsa-mir-548ae-1");
a1064=fastaread("hsa-mir-548ae-2");
a1065=fastaread("hsa-mir-4438");
a1066=fastaread("hsa-mir-4439");
a1067=fastaread("hsa-mir-4440");
a1068=fastaread("hsa-mir-4441");
a1069=fastaread("hsa-mir-4442");
a1070=fastaread("hsa-mir-4443");
a1071=fastaread("hsa-mir-4444-1");
a1072=fastaread("hsa-mir-4445");
a1073=fastaread("hsa-mir-4446");
a1074=fastaread("hsa-mir-4447");
a1075=fastaread("hsa-mir-4448");
a1076=fastaread("hsa-mir-4449");
a1077=fastaread("hsa-mir-548ag-1");
a1078=fastaread("hsa-mir-548ag-2");
a1079=fastaread("hsa-mir-4450");
a1080=fastaread("hsa-mir-548ah");
a1081=fastaread("hsa-mir-4451");
a1082=fastaread("hsa-mir-4452");
a1083=fastaread("hsa-mir-4453");
a1084=fastaread("hsa-mir-4454");
a1085=fastaread("hsa-mir-4455");
a1086=fastaread("hsa-mir-4456");
a1087=fastaread("hsa-mir-4457");
a1088=fastaread("hsa-mir-4458");
a1089=fastaread("hsa-mir-4460");
a1090=fastaread("hsa-mir-378h");
a1091=fastaread("hsa-mir-3135b");
a1092=fastaread("hsa-mir-4462");
a1093=fastaread("hsa-mir-4463");
a1094=fastaread("hsa-mir-4464");
a1095=fastaread("hsa-mir-548ai");
a1096=fastaread("hsa-mir-548aj-1");
a1097=fastaread("hsa-mir-548aj-2");
a1098=fastaread("hsa-mir-4465");
a1099=fastaread("hsa-mir-4466");
a1100=fastaread("hsa-mir-4467");
a1101=fastaread("hsa-mir-4468");
a1102=fastaread("hsa-mir-4469");
a1103=fastaread("hsa-mir-4470");
a1104=fastaread("hsa-mir-4471");
a1105=fastaread("hsa-mir-4472-1");
a1106=fastaread("hsa-mir-4472-2");
a1107=fastaread("hsa-mir-4473");
a1108=fastaread("hsa-mir-4474");
a1109=fastaread("hsa-mir-4475");
a1110=fastaread("hsa-mir-4476");
a1111=fastaread("hsa-mir-4477a");
a1112=fastaread("hsa-mir-4477b");
a1113=fastaread("hsa-mir-4478");
a1114=fastaread("hsa-mir-3689c");
a1115=fastaread("hsa-mir-548x-2");
a1116=fastaread("hsa-mir-3689d-1");
a1117=fastaread("hsa-mir-3689d-2");
a1118=fastaread("hsa-mir-3689e");
a1119=fastaread("hsa-mir-3689f");
a1120=fastaread("hsa-mir-4479");
a1121=fastaread("hsa-mir-3155b");
a1122=fastaread("hsa-mir-548ak");
a1123=fastaread("hsa-mir-4480");
a1124=fastaread("hsa-mir-4481");
a1125=fastaread("hsa-mir-4482");
a1126=fastaread("hsa-mir-4483");
a1127=fastaread("hsa-mir-4484");
a1128=fastaread("hsa-mir-4485");
a1129=fastaread("hsa-mir-4486");
a1130=fastaread("hsa-mir-4487");
a1131=fastaread("hsa-mir-4488");
a1132=fastaread("hsa-mir-4489");
a1133=fastaread("hsa-mir-548al");
a1134=fastaread("hsa-mir-4490");
a1135=fastaread("hsa-mir-4491");
a1136=fastaread("hsa-mir-4492");
a1137=fastaread("hsa-mir-4493");
a1138=fastaread("hsa-mir-4494");
a1139=fastaread("hsa-mir-4495");
a1140=fastaread("hsa-mir-4496");
a1141=fastaread("hsa-mir-4497");
a1142=fastaread("hsa-mir-4498");
a1143=fastaread("hsa-mir-4499");
a1144=fastaread("hsa-mir-4500");
a1145=fastaread("hsa-mir-4501");
a1146=fastaread("hsa-mir-4502");
a1147=fastaread("hsa-mir-4503");
a1148=fastaread("hsa-mir-4504");
a1149=fastaread("hsa-mir-4505");
a1150=fastaread("hsa-mir-4506");
a1151=fastaread("hsa-mir-2392");
a1152=fastaread("hsa-mir-4507");
a1153=fastaread("hsa-mir-4508");
a1154=fastaread("hsa-mir-4509-1");
a1155=fastaread("hsa-mir-4509-2");
a1156=fastaread("hsa-mir-4509-3");
a1157=fastaread("hsa-mir-4510");
a1158=fastaread("hsa-mir-4511");
a1159=fastaread("hsa-mir-4512");
a1160=fastaread("hsa-mir-4513");
a1161=fastaread("hsa-mir-4514");
a1162=fastaread("hsa-mir-4515");
a1163=fastaread("hsa-mir-4516");
a1164=fastaread("hsa-mir-4517");
a1165=fastaread("hsa-mir-4518");
a1166=fastaread("hsa-mir-4519");
a1167=fastaread("hsa-mir-4520-1");
a1168=fastaread("hsa-mir-4521");
a1169=fastaread("hsa-mir-1269b");
a1170=fastaread("hsa-mir-4522");
a1171=fastaread("hsa-mir-4523");
a1172=fastaread("hsa-mir-4524a");
a1173=fastaread("hsa-mir-4525");
a1174=fastaread("hsa-mir-4526");
a1175=fastaread("hsa-mir-4527");
a1176=fastaread("hsa-mir-4528");
a1177=fastaread("hsa-mir-4529");
a1178=fastaread("hsa-mir-4530");
a1179=fastaread("hsa-mir-4531");
a1180=fastaread("hsa-mir-4533");
a1181=fastaread("hsa-mir-4534");
a1182=fastaread("hsa-mir-378i");
a1183=fastaread("hsa-mir-4535");
a1184=fastaread("hsa-mir-548am");
a1185=fastaread("hsa-mir-1587");
a1186=fastaread("hsa-mir-4536-1");
a1187=fastaread("hsa-mir-548an");
a1188=fastaread("hsa-mir-4537");
a1189=fastaread("hsa-mir-4538");
a1190=fastaread("hsa-mir-4539");
a1191=fastaread("hsa-mir-4540");
a1192=fastaread("hsa-mir-3960");
a1193=fastaread("hsa-mir-3972");
a1194=fastaread("hsa-mir-3973");
a1195=fastaread("hsa-mir-3974");
a1196=fastaread("hsa-mir-3975");
a1197=fastaread("hsa-mir-3976");
a1198=fastaread("hsa-mir-3977");
a1199=fastaread("hsa-mir-3978");
a1200=fastaread("hsa-mir-4632");
a1201=fastaread("hsa-mir-4633");
a1202=fastaread("hsa-mir-4634");
a1203=fastaread("hsa-mir-4635");
a1204=fastaread("hsa-mir-4636");
a1205=fastaread("hsa-mir-4637");
a1206=fastaread("hsa-mir-4638");
a1207=fastaread("hsa-mir-4639");
a1208=fastaread("hsa-mir-4640");
a1209=fastaread("hsa-mir-4641");
a1210=fastaread("hsa-mir-4642");
a1211=fastaread("hsa-mir-4643");
a1212=fastaread("hsa-mir-4644");
a1213=fastaread("hsa-mir-4645");
a1214=fastaread("hsa-mir-4646");
a1215=fastaread("hsa-mir-4647");
a1216=fastaread("hsa-mir-4648");
a1217=fastaread("hsa-mir-4649");
a1218=fastaread("hsa-mir-4650-1");
a1219=fastaread("hsa-mir-4650-2");
a1220=fastaread("hsa-mir-4651");
a1221=fastaread("hsa-mir-4652");
a1222=fastaread("hsa-mir-4653");
a1223=fastaread("hsa-mir-4654");
a1224=fastaread("hsa-mir-4655");
a1225=fastaread("hsa-mir-4656");
a1226=fastaread("hsa-mir-4657");
a1227=fastaread("hsa-mir-4658");
a1228=fastaread("hsa-mir-4659a");
a1229=fastaread("hsa-mir-4660");
a1230=fastaread("hsa-mir-4661");
a1231=fastaread("hsa-mir-4662a");
a1232=fastaread("hsa-mir-4659b");
a1233=fastaread("hsa-mir-4663");
a1234=fastaread("hsa-mir-4662b");
a1235=fastaread("hsa-mir-4664");
a1236=fastaread("hsa-mir-4665");
a1237=fastaread("hsa-mir-4666a");
a1238=fastaread("hsa-mir-4667");
a1239=fastaread("hsa-mir-4668");
a1240=fastaread("hsa-mir-219b");
a1241=fastaread("hsa-mir-4669");
a1242=fastaread("hsa-mir-4670");
a1243=fastaread("hsa-mir-4671");
a1244=fastaread("hsa-mir-4672");
a1245=fastaread("hsa-mir-4673");
a1246=fastaread("hsa-mir-4674");
a1247=fastaread("hsa-mir-4675");
a1248=fastaread("hsa-mir-4676");
a1249=fastaread("hsa-mir-4677");
a1250=fastaread("hsa-mir-4678");
a1251=fastaread("hsa-mir-4679-1");
a1252=fastaread("hsa-mir-4679-2");
a1253=fastaread("hsa-mir-4680");
a1254=fastaread("hsa-mir-4681");
a1255=fastaread("hsa-mir-4682");
a1256=fastaread("hsa-mir-4683");
a1257=fastaread("hsa-mir-4684");
a1258=fastaread("hsa-mir-4685");
a1259=fastaread("hsa-mir-4686");
a1260=fastaread("hsa-mir-4687");
a1261=fastaread("hsa-mir-1343");
a1262=fastaread("hsa-mir-4688");
a1263=fastaread("hsa-mir-4689");
a1264=fastaread("hsa-mir-4690");
a1265=fastaread("hsa-mir-4691");
a1266=fastaread("hsa-mir-4692");
a1267=fastaread("hsa-mir-4693");
a1268=fastaread("hsa-mir-4694");
a1269=fastaread("hsa-mir-4695");
a1270=fastaread("hsa-mir-4696");
a1271=fastaread("hsa-mir-4697");
a1272=fastaread("hsa-mir-4698");
a1273=fastaread("hsa-mir-4699");
a1274=fastaread("hsa-mir-4700");
a1275=fastaread("hsa-mir-4701");
a1276=fastaread("hsa-mir-3198-2");
a1277=fastaread("hsa-mir-4703");
a1278=fastaread("hsa-mir-4704");
a1279=fastaread("hsa-mir-4705");
a1280=fastaread("hsa-mir-4706");
a1281=fastaread("hsa-mir-4707");
a1282=fastaread("hsa-mir-4708");
a1283=fastaread("hsa-mir-4709");
a1284=fastaread("hsa-mir-203b");
a1285=fastaread("hsa-mir-4710");
a1286=fastaread("hsa-mir-4711");
a1287=fastaread("hsa-mir-4712");
a1288=fastaread("hsa-mir-4713");
a1289=fastaread("hsa-mir-4714");
a1290=fastaread("hsa-mir-4715");
a1291=fastaread("hsa-mir-4716");
a1292=fastaread("hsa-mir-3529");
a1293=fastaread("hsa-mir-4717");
a1294=fastaread("hsa-mir-4718");
a1295=fastaread("hsa-mir-4719");
a1296=fastaread("hsa-mir-4720");
a1297=fastaread("hsa-mir-4721");
a1298=fastaread("hsa-mir-4722");
a1299=fastaread("hsa-mir-4520-2");
a1300=fastaread("hsa-mir-4723");
a1301=fastaread("hsa-mir-451b");
a1302=fastaread("hsa-mir-4724");
a1303=fastaread("hsa-mir-4725");
a1304=fastaread("hsa-mir-4726");
a1305=fastaread("hsa-mir-4727");
a1306=fastaread("hsa-mir-4728");
a1307=fastaread("hsa-mir-4729");
a1308=fastaread("hsa-mir-4730");
a1309=fastaread("hsa-mir-4731");
a1310=fastaread("hsa-mir-4732");
a1311=fastaread("hsa-mir-4733");
a1312=fastaread("hsa-mir-4734");
a1313=fastaread("hsa-mir-4735");
a1314=fastaread("hsa-mir-4736");
a1315=fastaread("hsa-mir-4737");
a1316=fastaread("hsa-mir-3064");
a1317=fastaread("hsa-mir-4738");
a1318=fastaread("hsa-mir-4739");
a1319=fastaread("hsa-mir-4740");
a1320=fastaread("hsa-mir-4741");
a1321=fastaread("hsa-mir-4742");
a1322=fastaread("hsa-mir-4743");
a1323=fastaread("hsa-mir-4744");
a1324=fastaread("hsa-mir-122b");
a1325=fastaread("hsa-mir-4745");
a1326=fastaread("hsa-mir-4746");
a1327=fastaread("hsa-mir-4747");
a1328=fastaread("hsa-mir-4748");
a1329=fastaread("hsa-mir-4749");
a1330=fastaread("hsa-mir-4750");
a1331=fastaread("hsa-mir-4751");
a1332=fastaread("hsa-mir-4752");
a1333=fastaread("hsa-mir-4753");
a1334=fastaread("hsa-mir-371b");
a1335=fastaread("hsa-mir-4754");
a1336=fastaread("hsa-mir-4755");
a1337=fastaread("hsa-mir-499b");
a1338=fastaread("hsa-mir-4756");
a1339=fastaread("hsa-mir-4757");
a1340=fastaread("hsa-mir-4758");
a1341=fastaread("hsa-mir-4759");
a1342=fastaread("hsa-mir-4760");
a1343=fastaread("hsa-mir-4761");
a1344=fastaread("hsa-mir-4762");
a1345=fastaread("hsa-mir-4763");
a1346=fastaread("hsa-mir-4764");
a1347=fastaread("hsa-mir-4765");
a1348=fastaread("hsa-mir-4766");
a1349=fastaread("hsa-mir-4767");
a1350=fastaread("hsa-mir-4768");
a1351=fastaread("hsa-mir-4769");
a1352=fastaread("hsa-mir-4770");
a1353=fastaread("hsa-mir-4771-1");
a1354=fastaread("hsa-mir-4771-2");
a1355=fastaread("hsa-mir-4772");
a1356=fastaread("hsa-mir-4773-1");
a1357=fastaread("hsa-mir-4773-2");
a1358=fastaread("hsa-mir-4774");
a1359=fastaread("hsa-mir-4775");
a1360=fastaread("hsa-mir-4776-1");
a1361=fastaread("hsa-mir-4776-2");
a1362=fastaread("hsa-mir-4777");
a1363=fastaread("hsa-mir-4778");
a1364=fastaread("hsa-mir-4779");
a1365=fastaread("hsa-mir-4780");
a1366=fastaread("hsa-mir-4436b-1");
a1367=fastaread("hsa-mir-4781");
a1368=fastaread("hsa-mir-4782");
a1369=fastaread("hsa-mir-4783");
a1370=fastaread("hsa-mir-4784");
a1371=fastaread("hsa-mir-4785");
a1372=fastaread("hsa-mir-1245b");
a1373=fastaread("hsa-mir-2467");
a1374=fastaread("hsa-mir-4786");
a1375=fastaread("hsa-mir-4787");
a1376=fastaread("hsa-mir-4788");
a1377=fastaread("hsa-mir-4789");
a1378=fastaread("hsa-mir-4790");
a1379=fastaread("hsa-mir-4791");
a1380=fastaread("hsa-mir-4793");
a1381=fastaread("hsa-mir-4794");
a1382=fastaread("hsa-mir-4795");
a1383=fastaread("hsa-mir-4796");
a1384=fastaread("hsa-mir-4797");
a1385=fastaread("hsa-mir-4798");
a1386=fastaread("hsa-mir-4799");
a1387=fastaread("hsa-mir-3688-2");
a1388=fastaread("hsa-mir-4800");
a1389=fastaread("hsa-mir-4801");
a1390=fastaread("hsa-mir-4802");
a1391=fastaread("hsa-mir-4803");
a1392=fastaread("hsa-mir-4804");
a1393=fastaread("hsa-mir-4999");
a1394=fastaread("hsa-mir-5000");
a1395=fastaread("hsa-mir-5001");
a1396=fastaread("hsa-mir-5002");
a1397=fastaread("hsa-mir-5003");
a1398=fastaread("hsa-mir-5004");
a1399=fastaread("hsa-mir-548ao");
a1400=fastaread("hsa-mir-5006");
a1401=fastaread("hsa-mir-5007");
a1402=fastaread("hsa-mir-548ap");
a1403=fastaread("hsa-mir-5008");
a1404=fastaread("hsa-mir-5009");
a1405=fastaread("hsa-mir-5010");
a1406=fastaread("hsa-mir-5011");
a1407=fastaread("hsa-mir-5047");
a1408=fastaread("hsa-mir-5087");
a1409=fastaread("hsa-mir-5088");
a1410=fastaread("hsa-mir-5089");
a1411=fastaread("hsa-mir-5090");
a1412=fastaread("hsa-mir-5091");
a1413=fastaread("hsa-mir-5092");
a1414=fastaread("hsa-mir-5093");
a1415=fastaread("hsa-mir-5094");
a1416=fastaread("hsa-mir-5186");
a1417=fastaread("hsa-mir-5187");
a1418=fastaread("hsa-mir-5188");
a1419=fastaread("hsa-mir-5189");
a1420=fastaread("hsa-mir-5190");
a1421=fastaread("hsa-mir-5191");
a1422=fastaread("hsa-mir-5192");
a1423=fastaread("hsa-mir-5193");
a1424=fastaread("hsa-mir-5194");
a1425=fastaread("hsa-mir-5195");
a1426=fastaread("hsa-mir-5196");
a1427=fastaread("hsa-mir-5197");
a1428=fastaread("hsa-mir-4436b-2");
a1429=fastaread("hsa-mir-4444-2");
a1430=fastaread("hsa-mir-3670-2");
a1431=fastaread("hsa-mir-3680-2");
a1432=fastaread("hsa-mir-4524b");
a1433=fastaread("hsa-mir-5571");
a1434=fastaread("hsa-mir-5100");
a1435=fastaread("hsa-mir-5572");
a1436=fastaread("hsa-mir-548aq");
a1437=fastaread("hsa-mir-548ar");
a1438=fastaread("hsa-mir-548as");
a1439=fastaread("hsa-mir-5579");
a1440=fastaread("hsa-mir-664b");
a1441=fastaread("hsa-mir-5580");
a1442=fastaread("hsa-mir-5581");
a1443=fastaread("hsa-mir-548at");
a1444=fastaread("hsa-mir-5582");
a1445=fastaread("hsa-mir-5583-1");
a1446=fastaread("hsa-mir-5583-2");
a1447=fastaread("hsa-mir-5584");
a1448=fastaread("hsa-mir-5585");
a1449=fastaread("hsa-mir-5586");
a1450=fastaread("hsa-mir-5587");
a1451=fastaread("hsa-mir-548au");
a1452=fastaread("hsa-mir-1295b");
a1453=fastaread("hsa-mir-5588");
a1454=fastaread("hsa-mir-5589");
a1455=fastaread("hsa-mir-4536-2");
a1456=fastaread("hsa-mir-5590");
a1457=fastaread("hsa-mir-5591");
a1458=fastaread("hsa-mir-548av");
a1459=fastaread("hsa-mir-5680");
a1460=fastaread("hsa-mir-5681a");
a1461=fastaread("hsa-mir-5682");
a1462=fastaread("hsa-mir-548aw");
a1463=fastaread("hsa-mir-5683");
a1464=fastaread("hsa-mir-5684");
a1465=fastaread("hsa-mir-548ax");
a1466=fastaread("hsa-mir-5685");
a1467=fastaread("hsa-mir-5692c-1");
a1468=fastaread("hsa-mir-5692c-2");
a1469=fastaread("hsa-mir-5687");
a1470=fastaread("hsa-mir-5688");
a1471=fastaread("hsa-mir-5681b");
a1472=fastaread("hsa-mir-5689");
a1473=fastaread("hsa-mir-5690");
a1474=fastaread("hsa-mir-5691");
a1475=fastaread("hsa-mir-5692a-1");
a1476=fastaread("hsa-mir-5692a-2");
a1477=fastaread("hsa-mir-4666b");
a1478=fastaread("hsa-mir-5693");
a1479=fastaread("hsa-mir-5694");
a1480=fastaread("hsa-mir-5695");
a1481=fastaread("hsa-mir-5696");
a1482=fastaread("hsa-mir-5697");
a1483=fastaread("hsa-mir-5698");
a1484=fastaread("hsa-mir-5699");
a1485=fastaread("hsa-mir-5700");
a1486=fastaread("hsa-mir-5701-1");
a1487=fastaread("hsa-mir-5702");
a1488=fastaread("hsa-mir-5703");
a1489=fastaread("hsa-mir-5692b");
a1490=fastaread("hsa-mir-5704");
a1491=fastaread("hsa-mir-5705");
a1492=fastaread("hsa-mir-5706");
a1493=fastaread("hsa-mir-5707");
a1494=fastaread("hsa-mir-5708");
a1495=fastaread("hsa-mir-5739");
a1496=fastaread("hsa-mir-5701-2");
a1497=fastaread("hsa-mir-5787");
a1498=fastaread("hsa-mir-1199");
a1499=fastaread("hsa-mir-6068");
a1500=fastaread("hsa-mir-6069");
a1501=fastaread("hsa-mir-6070");
a1502=fastaread("hsa-mir-6071");
a1503=fastaread("hsa-mir-6072");
a1504=fastaread("hsa-mir-6073");
a1505=fastaread("hsa-mir-6074");
a1506=fastaread("hsa-mir-6075");
a1507=fastaread("hsa-mir-6076");
a1508=fastaread("hsa-mir-6077");
a1509=fastaread("hsa-mir-6078");
a1510=fastaread("hsa-mir-6079");
a1511=fastaread("hsa-mir-6080");
a1512=fastaread("hsa-mir-6081");
a1513=fastaread("hsa-mir-6082");
a1514=fastaread("hsa-mir-6083");
a1515=fastaread("hsa-mir-6084");
a1516=fastaread("hsa-mir-6085");
a1517=fastaread("hsa-mir-6086");
a1518=fastaread("hsa-mir-6088");
a1519=fastaread("hsa-mir-6089-1");
a1520=fastaread("hsa-mir-6090");
a1521=fastaread("hsa-mir-6124");
a1522=fastaread("hsa-mir-6125");
a1523=fastaread("hsa-mir-6126");
a1524=fastaread("hsa-mir-6127");
a1525=fastaread("hsa-mir-6128");
a1526=fastaread("hsa-mir-378j");
a1527=fastaread("hsa-mir-6129");
a1528=fastaread("hsa-mir-6130");
a1529=fastaread("hsa-mir-6131");
a1530=fastaread("hsa-mir-6132");
a1531=fastaread("hsa-mir-6133");
a1532=fastaread("hsa-mir-6134");
a1533=fastaread("hsa-mir-6165");
a1534=fastaread("hsa-mir-6499");
a1535=fastaread("hsa-mir-548ay");
a1536=fastaread("hsa-mir-6500");
a1537=fastaread("hsa-mir-548az");
a1538=fastaread("hsa-mir-6501");
a1539=fastaread("hsa-mir-6502");
a1540=fastaread("hsa-mir-6503");
a1541=fastaread("hsa-mir-6504");
a1542=fastaread("hsa-mir-6505");
a1543=fastaread("hsa-mir-6506");
a1544=fastaread("hsa-mir-6507");
a1545=fastaread("hsa-mir-6508");
a1546=fastaread("hsa-mir-6509");
a1547=fastaread("hsa-mir-6510");
a1548=fastaread("hsa-mir-6511a-1");
a1549=fastaread("hsa-mir-6512");
a1550=fastaread("hsa-mir-6513");
a1551=fastaread("hsa-mir-6514");
a1552=fastaread("hsa-mir-6515");
a1553=fastaread("hsa-mir-6715a");
a1554=fastaread("hsa-mir-6715b");
a1555=fastaread("hsa-mir-6716");
a1556=fastaread("hsa-mir-6717");
a1557=fastaread("hsa-mir-6511b-1");
a1558=fastaread("hsa-mir-6718");
a1559=fastaread("hsa-mir-6719");
a1560=fastaread("hsa-mir-6720");
a1561=fastaread("hsa-mir-6721");
a1562=fastaread("hsa-mir-6722");
a1563=fastaread("hsa-mir-6724-1");
a1564=fastaread("hsa-mir-892c");
a1565=fastaread("hsa-mir-6726");
a1566=fastaread("hsa-mir-6727");
a1567=fastaread("hsa-mir-6728");
a1568=fastaread("hsa-mir-6729");
a1569=fastaread("hsa-mir-6730");
a1570=fastaread("hsa-mir-6731");
a1571=fastaread("hsa-mir-6732");
a1572=fastaread("hsa-mir-6733");
a1573=fastaread("hsa-mir-6734");
a1574=fastaread("hsa-mir-6735");
a1575=fastaread("hsa-mir-6736");
a1576=fastaread("hsa-mir-6737");
a1577=fastaread("hsa-mir-6738");
a1578=fastaread("hsa-mir-6739");
a1579=fastaread("hsa-mir-6740");
a1580=fastaread("hsa-mir-6741");
a1581=fastaread("hsa-mir-6742");
a1582=fastaread("hsa-mir-6743");
a1583=fastaread("hsa-mir-6744");
a1584=fastaread("hsa-mir-6745");
a1585=fastaread("hsa-mir-6746");
a1586=fastaread("hsa-mir-6747");
a1587=fastaread("hsa-mir-6748");
a1588=fastaread("hsa-mir-6749");
a1589=fastaread("hsa-mir-6750");
a1590=fastaread("hsa-mir-6751");
a1591=fastaread("hsa-mir-6752");
a1592=fastaread("hsa-mir-6753");
a1593=fastaread("hsa-mir-6754");
a1594=fastaread("hsa-mir-6755");
a1595=fastaread("hsa-mir-6756");
a1596=fastaread("hsa-mir-6757");
a1597=fastaread("hsa-mir-6758");
a1598=fastaread("hsa-mir-6759");
a1599=fastaread("hsa-mir-6760");
a1600=fastaread("hsa-mir-6761");
a1601=fastaread("hsa-mir-6762");
a1602=fastaread("hsa-mir-6763");
a1603=fastaread("hsa-mir-6764");
a1604=fastaread("hsa-mir-6765");
a1605=fastaread("hsa-mir-6766");
a1606=fastaread("hsa-mir-6767");
a1607=fastaread("hsa-mir-6768");
a1608=fastaread("hsa-mir-6769a");
a1609=fastaread("hsa-mir-6770-1");
a1610=fastaread("hsa-mir-6771");
a1611=fastaread("hsa-mir-6772");
a1612=fastaread("hsa-mir-6773");
a1613=fastaread("hsa-mir-6774");
a1614=fastaread("hsa-mir-6775");
a1615=fastaread("hsa-mir-6776");
a1616=fastaread("hsa-mir-6777");
a1617=fastaread("hsa-mir-6778");
a1618=fastaread("hsa-mir-6779");
a1619=fastaread("hsa-mir-6780a");
a1620=fastaread("hsa-mir-6781");
a1621=fastaread("hsa-mir-6782");
a1622=fastaread("hsa-mir-6783");
a1623=fastaread("hsa-mir-6784");
a1624=fastaread("hsa-mir-6785");
a1625=fastaread("hsa-mir-6786");
a1626=fastaread("hsa-mir-6787");
a1627=fastaread("hsa-mir-6788");
a1628=fastaread("hsa-mir-6789");
a1629=fastaread("hsa-mir-6790");
a1630=fastaread("hsa-mir-6791");
a1631=fastaread("hsa-mir-6792");
a1632=fastaread("hsa-mir-6793");
a1633=fastaread("hsa-mir-6794");
a1634=fastaread("hsa-mir-6795");
a1635=fastaread("hsa-mir-6796");
a1636=fastaread("hsa-mir-6797");
a1637=fastaread("hsa-mir-6798");
a1638=fastaread("hsa-mir-6799");
a1639=fastaread("hsa-mir-6800");
a1640=fastaread("hsa-mir-6801");
a1641=fastaread("hsa-mir-6802");
a1642=fastaread("hsa-mir-6803");
a1643=fastaread("hsa-mir-6804");
a1644=fastaread("hsa-mir-6805");
a1645=fastaread("hsa-mir-6806");
a1646=fastaread("hsa-mir-6807");
a1647=fastaread("hsa-mir-6808");
a1648=fastaread("hsa-mir-6809");
a1649=fastaread("hsa-mir-6810");
a1650=fastaread("hsa-mir-6811");
a1651=fastaread("hsa-mir-6812");
a1652=fastaread("hsa-mir-6813");
a1653=fastaread("hsa-mir-6814");
a1654=fastaread("hsa-mir-6815");
a1655=fastaread("hsa-mir-6816");
a1656=fastaread("hsa-mir-6817");
a1657=fastaread("hsa-mir-6818");
a1658=fastaread("hsa-mir-6819");
a1659=fastaread("hsa-mir-6820");
a1660=fastaread("hsa-mir-6821");
a1661=fastaread("hsa-mir-6822");
a1662=fastaread("hsa-mir-6823");
a1663=fastaread("hsa-mir-6824");
a1664=fastaread("hsa-mir-6825");
a1665=fastaread("hsa-mir-6826");
a1666=fastaread("hsa-mir-6827");
a1667=fastaread("hsa-mir-6828");
a1668=fastaread("hsa-mir-6829");
a1669=fastaread("hsa-mir-6830");
a1670=fastaread("hsa-mir-6831");
a1671=fastaread("hsa-mir-6832");
a1672=fastaread("hsa-mir-6833");
a1673=fastaread("hsa-mir-6834");
a1674=fastaread("hsa-mir-6835");
a1675=fastaread("hsa-mir-6780b");
a1676=fastaread("hsa-mir-6836");
a1677=fastaread("hsa-mir-6837");
a1678=fastaread("hsa-mir-6838");
a1679=fastaread("hsa-mir-6839");
a1680=fastaread("hsa-mir-6840");
a1681=fastaread("hsa-mir-6841");
a1682=fastaread("hsa-mir-6842");
a1683=fastaread("hsa-mir-6843");
a1684=fastaread("hsa-mir-6844");
a1685=fastaread("hsa-mir-6845");
a1686=fastaread("hsa-mir-6846");
a1687=fastaread("hsa-mir-6847");
a1688=fastaread("hsa-mir-6848");
a1689=fastaread("hsa-mir-6849");
a1690=fastaread("hsa-mir-6850");
a1691=fastaread("hsa-mir-6851");
a1692=fastaread("hsa-mir-6852");
a1693=fastaread("hsa-mir-6853");
a1694=fastaread("hsa-mir-6854");
a1695=fastaread("hsa-mir-6855");
a1696=fastaread("hsa-mir-6856");
a1697=fastaread("hsa-mir-6857");
a1698=fastaread("hsa-mir-6858");
a1699=fastaread("hsa-mir-6859-1");
a1700=fastaread("hsa-mir-6769b");
a1701=fastaread("hsa-mir-6860");
a1702=fastaread("hsa-mir-6861");
a1703=fastaread("hsa-mir-6862-1");
a1704=fastaread("hsa-mir-6863");
a1705=fastaread("hsa-mir-6864");
a1706=fastaread("hsa-mir-6865");
a1707=fastaread("hsa-mir-6866");
a1708=fastaread("hsa-mir-6867");
a1709=fastaread("hsa-mir-6868");
a1710=fastaread("hsa-mir-6869");
a1711=fastaread("hsa-mir-6870");
a1712=fastaread("hsa-mir-6871");
a1713=fastaread("hsa-mir-6872");
a1714=fastaread("hsa-mir-6873");
a1715=fastaread("hsa-mir-6874");
a1716=fastaread("hsa-mir-6875");
a1717=fastaread("hsa-mir-6876");
a1718=fastaread("hsa-mir-6877");
a1719=fastaread("hsa-mir-6878");
a1720=fastaread("hsa-mir-6879");
a1721=fastaread("hsa-mir-6880");
a1722=fastaread("hsa-mir-6881");
a1723=fastaread("hsa-mir-6882");
a1724=fastaread("hsa-mir-6883");
a1725=fastaread("hsa-mir-6884");
a1726=fastaread("hsa-mir-6885");
a1727=fastaread("hsa-mir-6886");
a1728=fastaread("hsa-mir-6887");
a1729=fastaread("hsa-mir-6888");
a1730=fastaread("hsa-mir-6889");
a1731=fastaread("hsa-mir-6890");
a1732=fastaread("hsa-mir-6891");
a1733=fastaread("hsa-mir-6892");
a1734=fastaread("hsa-mir-6893");
a1735=fastaread("hsa-mir-6894");
a1736=fastaread("hsa-mir-6895");
a1737=fastaread("hsa-mir-7106");
a1738=fastaread("hsa-mir-7107");
a1739=fastaread("hsa-mir-7108");
a1740=fastaread("hsa-mir-7109");
a1741=fastaread("hsa-mir-7110");
a1742=fastaread("hsa-mir-7111");
a1743=fastaread("hsa-mir-7112");
a1744=fastaread("hsa-mir-7113");
a1745=fastaread("hsa-mir-7114");
a1746=fastaread("hsa-mir-6511b-2");
a1747=fastaread("hsa-mir-3690-2");
a1748=fastaread("hsa-mir-6089-2");
a1749=fastaread("hsa-mir-6511a-2");
a1750=fastaread("hsa-mir-6511a-3");
a1751=fastaread("hsa-mir-6511a-4");
a1752=fastaread("hsa-mir-7150");
a1753=fastaread("hsa-mir-7151");
a1754=fastaread("hsa-mir-7152");
a1755=fastaread("hsa-mir-7153");
a1756=fastaread("hsa-mir-7154");
a1757=fastaread("hsa-mir-7155");
a1758=fastaread("hsa-mir-7156");
a1759=fastaread("hsa-mir-7157");
a1760=fastaread("hsa-mir-7158");
a1761=fastaread("hsa-mir-7161");
a1762=fastaread("hsa-mir-7159");
a1763=fastaread("hsa-mir-7160");
a1764=fastaread("hsa-mir-486-2");
a1765=fastaread("hsa-mir-7162");
a1766=fastaread("hsa-mir-7515");
a1767=fastaread("hsa-mir-7702");
a1768=fastaread("hsa-mir-7703");
a1769=fastaread("hsa-mir-7704");
a1770=fastaread("hsa-mir-7705");
a1771=fastaread("hsa-mir-7706");
a1772=fastaread("hsa-mir-7843");
a1773=fastaread("hsa-mir-4433b");
a1774=fastaread("hsa-mir-1273h");
a1775=fastaread("hsa-mir-6516");
a1776=fastaread("hsa-mir-7844");
a1777=fastaread("hsa-mir-7845");
a1778=fastaread("hsa-mir-7846");
a1779=fastaread("hsa-mir-7847");
a1780=fastaread("hsa-mir-7848");
a1781=fastaread("hsa-mir-7849");
a1782=fastaread("hsa-mir-7850");
a1783=fastaread("hsa-mir-7851");
a1784=fastaread("hsa-mir-7852");
a1785=fastaread("hsa-mir-7853");
a1786=fastaread("hsa-mir-7854");
a1787=fastaread("hsa-mir-7855");
a1788=fastaread("hsa-mir-7856");
a1789=fastaread("hsa-mir-548ba");
a1790=fastaread("hsa-mir-7973-1");
a1791=fastaread("hsa-mir-7973-2");
a1792=fastaread("hsa-mir-7974");
a1793=fastaread("hsa-mir-7975");
a1794=fastaread("hsa-mir-7976");
a1795=fastaread("hsa-mir-7977");
a1796=fastaread("hsa-mir-7978");
a1797=fastaread("hsa-mir-8052");
a1798=fastaread("hsa-mir-8053");
a1799=fastaread("hsa-mir-8054");
a1800=fastaread("hsa-mir-8055");
a1801=fastaread("hsa-mir-8056");
a1802=fastaread("hsa-mir-8057");
a1803=fastaread("hsa-mir-8058");
a1804=fastaread("hsa-mir-8059");
a1805=fastaread("hsa-mir-8060");
a1806=fastaread("hsa-mir-8061");
a1807=fastaread("hsa-mir-8062");
a1808=fastaread("hsa-mir-8063");
a1809=fastaread("hsa-mir-8064");
a1810=fastaread("hsa-mir-8065");
a1811=fastaread("hsa-mir-8066");
a1812=fastaread("hsa-mir-8067");
a1813=fastaread("hsa-mir-8068");
a1814=fastaread("hsa-mir-8069-1");
a1815=fastaread("hsa-mir-8070");
a1816=fastaread("hsa-mir-8071-1");
a1817=fastaread("hsa-mir-8072");
a1818=fastaread("hsa-mir-8073");
a1819=fastaread("hsa-mir-8074");
a1820=fastaread("hsa-mir-8075");
a1821=fastaread("hsa-mir-8076");
a1822=fastaread("hsa-mir-8077");
a1823=fastaread("hsa-mir-8078");
a1824=fastaread("hsa-mir-8079");
a1825=fastaread("hsa-mir-8080");
a1826=fastaread("hsa-mir-8081");
a1827=fastaread("hsa-mir-8082");
a1828=fastaread("hsa-mir-8083");
a1829=fastaread("hsa-mir-8084");
a1830=fastaread("hsa-mir-8085");
a1831=fastaread("hsa-mir-8086");
a1832=fastaread("hsa-mir-8087");
a1833=fastaread("hsa-mir-8088");
a1834=fastaread("hsa-mir-8089");
a1835=fastaread("hsa-mir-6862-2");
a1836=fastaread("hsa-mir-8071-2");
a1837=fastaread("hsa-mir-6770-2");
a1838=fastaread("hsa-mir-6770-3");
a1839=fastaread("hsa-mir-6859-2");
a1840=fastaread("hsa-mir-6859-3");
a1841=fastaread("hsa-mir-8485");
a1842=fastaread("hsa-mir-9500");
a1843=fastaread("hsa-mir-548bb");
a1844=fastaread("hsa-mir-9718");
a1845=fastaread("hsa-mir-3179-4");
a1846=fastaread("hsa-mir-1244-4");
a1847=fastaread("hsa-mir-3648-2");
a1848=fastaread("hsa-mir-3670-3");
a1849=fastaread("hsa-mir-3670-4");
a1850=fastaread("hsa-mir-6724-2");
a1851=fastaread("hsa-mir-6724-3");
a1852=fastaread("hsa-mir-6724-4");
a1853=fastaread("hsa-mir-8069-2");
a1854=fastaread("hsa-mir-941-5");
a1855=fastaread("hsa-mir-6859-4");
a1856=fastaread("hsa-mir-5701-3");
a1857=fastaread("hsa-mir-9898");
a1858=fastaread("hsa-mir-9899");
a1859=fastaread("hsa-mir-9900");
a1860=fastaread("hsa-mir-9901");
a1861=fastaread("hsa-mir-9902-1");
a1862=fastaread("hsa-mir-9903");
a1863=fastaread("hsa-mir-9985");
a1864=fastaread("hsa-mir-1843");
a1865=fastaread("hsa-mir-548bc");
a1866=fastaread("hsa-mir-9986");
a1867=fastaread("hsa-mir-10226");
a1868=fastaread("hsa-mir-10392");
a1869=fastaread("hsa-mir-10393");
a1870=fastaread("hsa-mir-10394");
a1871=fastaread("hsa-mir-10395");
a1872=fastaread("hsa-mir-10396a");
a1873=fastaread("hsa-mir-10397");
a1874=fastaread("hsa-mir-10398");
a1875=fastaread("hsa-mir-10399");
a1876=fastaread("hsa-mir-10400");
a1877=fastaread("hsa-mir-10401");
a1878=fastaread("hsa-mir-10396b");
a1879=fastaread("hsa-mir-10522");
a1880=fastaread("hsa-mir-10523");
a1881=fastaread("hsa-mir-9983");
a1882=fastaread("hsa-mir-10524");
a1883=fastaread("hsa-mir-10525");
a1884=fastaread("hsa-mir-10526");
a1885=fastaread("hsa-mir-10527");
a1886=fastaread("hsa-mir-11181");
a1887=fastaread("hsa-mir-11399");
a1888=fastaread("hsa-mir-11400");
a1889=fastaread("hsa-mir-11401");
a1890=fastaread("hsa-mir-3059");
a1891=fastaread("hsa-mir-3085");
a1892=fastaread("hsa-mir-6529");
a1893=fastaread("hsa-mir-9851");
a1894=fastaread("hsa-mir-12113");
a1895=fastaread("hsa-mir-12114");
a1896=fastaread("hsa-mir-12115");
a1897=fastaread("hsa-mir-12116");
a1898=fastaread("hsa-mir-12117");
a1899=fastaread("hsa-mir-12118");
a1900=fastaread("hsa-mir-12119");
a1901=fastaread("hsa-mir-12120");
a1902=fastaread("hsa-mir-12121");
a1903=fastaread("hsa-mir-12122");
a1904=fastaread("hsa-mir-12123");
a1905=fastaread("hsa-mir-12124");
a1906=fastaread("hsa-mir-12125");
a1907=fastaread("hsa-mir-12126");
a1908=fastaread("hsa-mir-12127");
a1909=fastaread("hsa-mir-12128");
a1910=fastaread("hsa-mir-12129");
a1911=fastaread("hsa-mir-12130");
a1912=fastaread("hsa-mir-12131");
a1913=fastaread("hsa-mir-12132");
a1914=fastaread("hsa-mir-12133");
a1915=fastaread("hsa-mir-12135");
a1916=fastaread("hsa-mir-12136");
a1917=fastaread("hsa-mir-9902-2");


%Define a set including all of 1917 miRNAs
seqsall=[a1,a2,	a3,	a4,	a5,	a6,	a7,	a8,	a9,	a10,	a11,	a12,	a13,	a14,	a15,	a16,	a17,	a18,	a19,	a20,	a21,	a22,	a23,	a24,	a25,	a26,	a27,	a28,	a29,	a30,	a31,	a32,	a33,	a34,	a35,	a36,	a37,	a38,	a39,	a40,	a41,	a42,	a43,	a44,	a45,	a46,	a47,	a48,	a49,	a50,	a51,	a52,	a53,	a54,	a55,	a56,	a57,	a58,	a59,	a60,	a61,	a62,	a63,	a64,	a65,	a66,	a67,	a68,	a69,	a70,	a71,	a72,	a73,	a74,	a75,	a76,	a77,	a78,	a79,	a80,	a81,	a82,	a83,	a84,	a85,	a86,	a87,	a88,	a89,	a90,	a91,	a92,	a93,	a94,	a95,	a96,	a97,	a98,	a99,	a100,	a101,	a102,	a103,	a104,	a105,	a106,	a107,	a108,	a109,	a110,	a111,	a112,	a113,	a114,	a115,	a116,	a117,	a118,	a119,	a120,	a121,	a122,	a123,	a124,	a125,	a126,	a127,	a128,	a129,	a130,	a131,	a132,	a133,	a134,	a135,	a136,	a137,	a138,	a139,	a140,	a141,	a142,	a143,	a144,	a145,	a146,	a147,	a148,	a149,	a150,	a151,	a152,	a153,	a154,	a155,	a156,	a157,	a158,	a159,	a160,	a161,	a162,	a163,	a164,	a165,	a166,	a167,	a168,	a169,	a170,	a171,	a172,	a173,	a174,	a175,	a176,	a177,	a178,	a179,	a180,	a181,	a182,	a183,	a184,	a185,	a186,	a187,	a188,	a189,	a190,	a191,	a192,	a193,	a194,	a195,	a196,	a197,	a198,	a199,	a200,	a201,	a202,	a203,	a204,	a205,	a206,	a207,	a208,	a209,	a210,	a211,	a212,	a213,	a214,	a215,	a216,	a217,	a218,	a219,	a220,	a221,	a222,	a223,	a224,	a225,	a226,	a227,	a228,	a229,	a230,	a231,	a232,	a233,	a234,	a235,	a236,	a237,	a238,	a239,	a240,	a241,	a242,	a243,	a244,	a245,	a246,	a247,	a248,	a249,	a250,	a251,	a252,	a253,	a254,	a255,	a256,	a257,	a258,	a259,	a260,	a261,	a262,	a263,	a264,	a265,	a266,	a267,	a268,	a269,	a270,	a271,	a272,	a273,	a274,	a275,	a276,	a277,	a278,	a279,	a280,	a281,	a282,	a283,	a284,	a285,	a286,	a287,	a288,	a289,	a290,	a291,	a292,	a293,	a294,	a295,	a296,	a297,	a298,	a299,	a300,	a301,	a302,	a303,	a304,	a305,	a306,	a307,	a308,	a309,	a310,	a311,	a312,	a313,	a314,	a315,	a316,	a317,	a318,	a319,	a320,	a321,	a322,	a323,	a324,	a325,	a326,	a327,	a328,	a329,	a330,	a331,	a332,	a333,	a334,	a335,	a336,	a337,	a338,	a339,	a340,	a341,	a342,	a343,	a344,	a345,	a346,	a347,	a348,	a349,	a350,	a351,	a352,	a353,	a354,	a355,	a356,	a357,	a358,	a359,	a360,	a361,	a362,	a363,	a364,	a365,	a366,	a367,	a368,	a369,	a370,	a371,	a372,	a373,	a374,	a375,	a376,	a377,	a378,	a379,	a380,	a381,	a382,	a383,	a384,	a385,	a386,	a387,	a388,	a389,	a390,	a391,	a392,	a393,	a394,	a395,	a396,	a397,	a398,	a399,	a400,	a401,	a402,	a403,	a404,	a405,	a406,	a407,	a408,	a409,	a410,	a411,	a412,	a413,	a414,	a415,	a416,	a417,	a418,	a419,	a420,	a421,	a422,	a423,	a424,	a425,	a426,	a427,	a428,	a429,	a430,	a431,	a432,	a433,	a434,	a435,	a436,	a437,	a438,	a439,	a440,	a441,	a442,	a443,	a444,	a445,	a446,	a447,	a448,	a449,	a450,	a451,	a452,	a453,	a454,	a455,	a456,	a457,	a458,	a459,	a460,	a461,	a462,	a463,	a464,	a465,	a466,	a467,	a468,	a469,	a470,	a471,	a472,	a473,	a474,	a475,	a476,	a477,	a478,	a479,	a480,	a481,	a482,	a483,	a484,	a485,	a486,	a487,	a488,	a489,	a490,	a491,	a492,	a493,	a494,	a495,	a496,	a497,	a498,	a499,	a500,	a501,	a502,	a503,	a504,	a505,	a506,	a507,	a508,	a509,	a510,	a511,	a512,	a513,	a514,	a515,	a516,	a517,	a518,	a519,	a520,	a521,	a522,	a523,	a524,	a525,	a526,	a527,	a528,	a529,	a530,	a531,	a532,	a533,	a534,	a535,	a536,	a537,	a538,	a539,	a540,	a541,	a542,	a543,	a544,	a545,	a546,	a547,	a548,	a549,	a550,	a551,	a552,	a553,	a554,	a555,	a556,	a557,	a558,	a559,	a560,	a561,	a562,	a563,	a564,	a565,	a566,	a567,	a568,	a569,	a570,	a571,	a572,	a573,	a574,	a575,	a576,	a577,	a578,	a579,	a580,	a581,	a582,	a583,	a584,	a585,	a586,	a587,	a588,	a589,	a590,	a591,	a592,	a593,	a594,	a595,	a596,	a597,	a598,	a599,	a600,	a601,	a602,	a603,	a604,	a605,	a606,	a607,	a608,	a609,	a610,	a611,	a612,	a613,	a614,	a615,	a616,	a617,	a618,	a619,	a620,	a621,	a622,	a623,	a624,	a625,	a626,	a627,	a628,	a629,	a630,	a631,	a632,	a633,	a634,	a635,	a636,	a637,	a638,	a639,	a640,	a641,	a642,	a643,	a644,	a645,	a646,	a647,	a648,	a649,	a650,	a651,	a652,	a653,	a654,	a655,	a656,	a657,	a658,	a659,	a660,	a661,	a662,	a663,	a664,	a665,	a666,	a667,	a668,	a669,	a670,	a671,	a672,	a673,	a674,	a675,	a676,	a677,	a678,	a679,	a680,	a681,	a682,	a683,	a684,	a685,	a686,	a687,	a688,	a689,	a690,	a691,	a692,	a693,	a694,	a695,	a696,	a697,	a698,	a699,	a700,	a701,	a702,	a703,	a704,	a705,	a706,	a707,	a708,	a709,	a710,	a711,	a712,	a713,	a714,	a715,	a716,	a717,	a718,	a719,	a720,	a721,	a722,	a723,	a724,	a725,	a726,	a727,	a728,	a729,	a730,	a731,	a732,	a733,	a734,	a735,	a736,	a737,	a738,	a739,	a740,	a741,	a742,	a743,	a744,	a745,	a746,	a747,	a748,	a749,	a750,	a751,	a752,	a753,	a754,	a755,	a756,	a757,	a758,	a759,	a760,	a761,	a762,	a763,	a764,	a765,	a766,	a767,	a768,	a769,	a770,	a771,	a772,	a773,	a774,	a775,	a776,	a777,	a778,	a779,	a780,	a781,	a782,	a783,	a784,	a785,	a786,	a787,	a788,	a789,	a790,	a791,	a792,	a793,	a794,	a795,	a796,	a797,	a798,	a799,	a800,	a801,	a802,	a803,	a804,	a805,	a806,	a807,	a808,	a809,	a810,	a811,	a812,	a813,	a814,	a815,	a816,	a817,	a818,	a819,	a820,	a821,	a822,	a823,	a824,	a825,	a826,	a827,	a828,	a829,	a830,	a831,	a832,	a833,	a834,	a835,	a836,	a837,	a838,	a839,	a840,	a841,	a842,	a843,	a844,	a845,	a846,	a847,	a848,	a849,	a850,	a851,	a852,	a853,	a854,	a855,	a856,	a857,	a858,	a859,	a860,	a861,	a862,	a863,	a864,	a865,	a866,	a867,	a868,	a869,	a870,	a871,	a872,	a873,	a874,	a875,	a876,	a877,	a878,	a879,	a880,	a881,	a882,	a883,	a884,	a885,	a886,	a887,	a888,	a889,	a890,	a891,	a892,	a893,	a894,	a895,	a896,	a897,	a898,	a899,	a900,	a901,	a902,	a903,	a904,	a905,	a906,	a907,	a908,	a909,	a910,	a911,	a912,	a913,	a914,	a915,	a916,	a917,	a918,	a919,	a920,	a921,	a922,	a923,	a924,	a925,	a926,	a927,	a928,	a929,	a930,	a931,	a932,	a933,	a934,	a935,	a936,	a937,	a938,	a939,	a940,	a941,	a942,	a943,	a944,	a945,	a946,	a947,	a948,	a949,	a950,	a951,	a952,	a953,	a954,	a955,	a956,	a957,	a958,	a959,	a960,	a961,	a962,	a963,	a964,	a965,	a966,	a967,	a968,	a969,	a970,	a971,	a972,	a973,	a974,	a975,	a976,	a977,	a978,	a979,	a980,	a981,	a982,	a983,	a984,	a985,	a986,	a987,	a988,	a989,	a990,	a991,	a992,	a993,	a994,	a995,	a996,	a997,	a998,	a999,	a1000,	a1001,	a1002,	a1003,	a1004,	a1005,	a1006,	a1007,	a1008,	a1009,	a1010,	a1011,	a1012,	a1013,	a1014,	a1015,	a1016,	a1017,	a1018,	a1019,	a1020,	a1021,	a1022,	a1023,	a1024,	a1025,	a1026,	a1027,	a1028,	a1029,	a1030,	a1031,	a1032,	a1033,	a1034,	a1035,	a1036,	a1037,	a1038,	a1039,	a1040,	a1041,	a1042,	a1043,	a1044,	a1045,	a1046,	a1047,	a1048,	a1049,	a1050,	a1051,	a1052,	a1053,	a1054,	a1055,	a1056,	a1057,	a1058,	a1059,	a1060,	a1061,	a1062,	a1063,	a1064,	a1065,	a1066,	a1067,	a1068,	a1069,	a1070,	a1071,	a1072,	a1073,	a1074,	a1075,	a1076,	a1077,	a1078,	a1079,	a1080,	a1081,	a1082,	a1083,	a1084,	a1085,	a1086,	a1087,	a1088,	a1089,	a1090,	a1091,	a1092,	a1093,	a1094,	a1095,	a1096,	a1097,	a1098,	a1099,	a1100,	a1101,	a1102,	a1103,	a1104,	a1105,	a1106,	a1107,	a1108,	a1109,	a1110,	a1111,	a1112,	a1113,	a1114,	a1115,	a1116,	a1117,	a1118,	a1119,	a1120,	a1121,	a1122,	a1123,	a1124,	a1125,	a1126,	a1127,	a1128,	a1129,	a1130,	a1131,	a1132,	a1133,	a1134,	a1135,	a1136,	a1137,	a1138,	a1139,	a1140,	a1141,	a1142,	a1143,	a1144,	a1145,	a1146,	a1147,	a1148,	a1149,	a1150,	a1151,	a1152,	a1153,	a1154,	a1155,	a1156,	a1157,	a1158,	a1159,	a1160,	a1161,	a1162,	a1163,	a1164,	a1165,	a1166,	a1167,	a1168,	a1169,	a1170,	a1171,	a1172,	a1173,	a1174,	a1175,	a1176,	a1177,	a1178,	a1179,	a1180,	a1181,	a1182,	a1183,	a1184,	a1185,	a1186,	a1187,	a1188,	a1189,	a1190,	a1191,	a1192,	a1193,	a1194,	a1195,	a1196,	a1197,	a1198,	a1199,	a1200,	a1201,	a1202,	a1203,	a1204,	a1205,	a1206,	a1207,	a1208,	a1209,	a1210,	a1211,	a1212,	a1213,	a1214,	a1215,	a1216,	a1217,	a1218,	a1219,	a1220,	a1221,	a1222,	a1223,	a1224,	a1225,	a1226,	a1227,	a1228,	a1229,	a1230,	a1231,	a1232,	a1233,	a1234,	a1235,	a1236,	a1237,	a1238,	a1239,	a1240,	a1241,	a1242,	a1243,	a1244,	a1245,	a1246,	a1247,	a1248,	a1249,	a1250,	a1251,	a1252,	a1253,	a1254,	a1255,	a1256,	a1257,	a1258,	a1259,	a1260,	a1261,	a1262,	a1263,	a1264,	a1265,	a1266,	a1267,	a1268,	a1269,	a1270,	a1271,	a1272,	a1273,	a1274,	a1275,	a1276,	a1277,	a1278,	a1279,	a1280,	a1281,	a1282,	a1283,	a1284,	a1285,	a1286,	a1287,	a1288,	a1289,	a1290,	a1291,	a1292,	a1293,	a1294,	a1295,	a1296,	a1297,	a1298,	a1299,	a1300,	a1301,	a1302,	a1303,	a1304,	a1305,	a1306,	a1307,	a1308,	a1309,	a1310,	a1311,	a1312,	a1313,	a1314,	a1315,	a1316,	a1317,	a1318,	a1319,	a1320,	a1321,	a1322,	a1323,	a1324,	a1325,	a1326,	a1327,	a1328,	a1329,	a1330,	a1331,	a1332,	a1333,	a1334,	a1335,	a1336,	a1337,	a1338,	a1339,	a1340,	a1341,	a1342,	a1343,	a1344,	a1345,	a1346,	a1347,	a1348,	a1349,	a1350,	a1351,	a1352,	a1353,	a1354,	a1355,	a1356,	a1357,	a1358,	a1359,	a1360,	a1361,	a1362,	a1363,	a1364,	a1365,	a1366,	a1367,	a1368,	a1369,	a1370,	a1371,	a1372,	a1373,	a1374,	a1375,	a1376,	a1377,	a1378,	a1379,	a1380,	a1381,	a1382,	a1383,	a1384,	a1385,	a1386,	a1387,	a1388,	a1389,	a1390,	a1391,	a1392,	a1393,	a1394,	a1395,	a1396,	a1397,	a1398,	a1399,	a1400,	a1401,	a1402,	a1403,	a1404,	a1405,	a1406,	a1407,	a1408,	a1409,	a1410,	a1411,	a1412,	a1413,	a1414,	a1415,	a1416,	a1417,	a1418,	a1419,	a1420,	a1421,	a1422,	a1423,	a1424,	a1425,	a1426,	a1427,	a1428,	a1429,	a1430,	a1431,	a1432,	a1433,	a1434,	a1435,	a1436,	a1437,	a1438,	a1439,	a1440,	a1441,	a1442,	a1443,	a1444,	a1445,	a1446,	a1447,	a1448,	a1449,	a1450,	a1451,	a1452,	a1453,	a1454,	a1455,	a1456,	a1457,	a1458,	a1459,	a1460,	a1461,	a1462,	a1463,	a1464,	a1465,	a1466,	a1467,	a1468,	a1469,	a1470,	a1471,	a1472,	a1473,	a1474,	a1475,	a1476,	a1477,	a1478,	a1479,	a1480,	a1481,	a1482,	a1483,	a1484,	a1485,	a1486,	a1487,	a1488,	a1489,	a1490,	a1491,	a1492,	a1493,	a1494,	a1495,	a1496,	a1497,	a1498,	a1499,	a1500,	a1501,	a1502,	a1503,	a1504,	a1505,	a1506,	a1507,	a1508,	a1509,	a1510,	a1511,	a1512,	a1513,	a1514,	a1515,	a1516,	a1517,	a1518,	a1519,	a1520,	a1521,	a1522,	a1523,	a1524,	a1525,	a1526,	a1527,	a1528,	a1529,	a1530,	a1531,	a1532,	a1533,	a1534,	a1535,	a1536,	a1537,	a1538,	a1539,	a1540,	a1541,	a1542,	a1543,	a1544,	a1545,	a1546,	a1547,	a1548,	a1549,	a1550,	a1551,	a1552,	a1553,	a1554,	a1555,	a1556,	a1557,	a1558,	a1559,	a1560,	a1561,	a1562,	a1563,	a1564,	a1565,	a1566,	a1567,	a1568,	a1569,	a1570,	a1571,	a1572,	a1573,	a1574,	a1575,	a1576,	a1577,	a1578,	a1579,	a1580,	a1581,	a1582,	a1583,	a1584,	a1585,	a1586,	a1587,	a1588,	a1589,	a1590,	a1591,	a1592,	a1593,	a1594,	a1595,	a1596,	a1597,	a1598,	a1599,	a1600,	a1601,	a1602,	a1603,	a1604,	a1605,	a1606,	a1607,	a1608,	a1609,	a1610,	a1611,	a1612,	a1613,	a1614,	a1615,	a1616,	a1617,	a1618,	a1619,	a1620,	a1621,	a1622,	a1623,	a1624,	a1625,	a1626,	a1627,	a1628,	a1629,	a1630,	a1631,	a1632,	a1633,	a1634,	a1635,	a1636,	a1637,	a1638,	a1639,	a1640,	a1641,	a1642,	a1643,	a1644,	a1645,	a1646,	a1647,	a1648,	a1649,	a1650,	a1651,	a1652,	a1653,	a1654,	a1655,	a1656,	a1657,	a1658,	a1659,	a1660,	a1661,	a1662,	a1663,	a1664,	a1665,	a1666,	a1667,	a1668,	a1669,	a1670,	a1671,	a1672,	a1673,	a1674,	a1675,	a1676,	a1677,	a1678,	a1679,	a1680,	a1681,	a1682,	a1683,	a1684,	a1685,	a1686,	a1687,	a1688,	a1689,	a1690,	a1691,	a1692,	a1693,	a1694,	a1695,	a1696,	a1697,	a1698,	a1699,	a1700,	a1701,	a1702,	a1703,	a1704,	a1705,	a1706,	a1707,	a1708,	a1709,	a1710,	a1711,	a1712,	a1713,	a1714,	a1715,	a1716,	a1717,	a1718,	a1719,	a1720,	a1721,	a1722,	a1723,	a1724,	a1725,	a1726,	a1727,	a1728,	a1729,	a1730,	a1731,	a1732,	a1733,	a1734,	a1735,	a1736,	a1737,	a1738,	a1739,	a1740,	a1741,	a1742,	a1743,	a1744,	a1745,	a1746,	a1747,	a1748,	a1749,	a1750,	a1751,	a1752,	a1753,	a1754,	a1755,	a1756,	a1757,	a1758,	a1759,	a1760,	a1761,	a1762,	a1763,	a1764,	a1765,	a1766,	a1767,	a1768,	a1769,	a1770,	a1771,	a1772,	a1773,	a1774,	a1775,	a1776,	a1777,	a1778,	a1779,	a1780,	a1781,	a1782,	a1783,	a1784,	a1785,	a1786,	a1787,	a1788,	a1789,	a1790,	a1791,	a1792,	a1793,	a1794,	a1795,	a1796,	a1797,	a1798,	a1799,	a1800,	a1801,	a1802,	a1803,	a1804,	a1805,	a1806,	a1807,	a1808,	a1809,	a1810,	a1811,	a1812,	a1813,	a1814,	a1815,	a1816,	a1817,	a1818,	a1819,	a1820,	a1821,	a1822,	a1823,	a1824,	a1825,	a1826,	a1827,	a1828,	a1829,	a1830,	a1831,	a1832,	a1833,	a1834,	a1835,	a1836,	a1837,	a1838,	a1839,	a1840,	a1841,	a1842,	a1843,	a1844,	a1845,	a1846,	a1847,	a1848,	a1849,	a1850,	a1851,	a1852,	a1853,	a1854,	a1855,	a1856,	a1857,	a1858,	a1859,	a1860,	a1861,	a1862,	a1863,	a1864,	a1865,	a1866,	a1867,	a1868,	a1869,	a1870,	a1871,	a1872,	a1873,	a1874,	a1875,	a1876,	a1877,	a1878,	a1879,	a1880,	a1881,	a1882,	a1883,	a1884,	a1885,	a1886,	a1887,	a1888,	a1889,	a1890,	a1891,	a1892,	a1893,	a1894,	a1895,	a1896,	a1897,	a1898,	a1899,	a1900,	a1901,	a1902,	a1903,	a1904,	a1905,	a1906,	a1907,	a1908,	a1909,	a1910,	a1911,	a1912,	a1913,	a1914,	a1915,	a1916,	a1917
];

% Calculate the 1917*1916/2=1836486 pairwise distances using the Jukes Cantor model
distances = seqpdist(seqsall,'method','jukes-cantor','Alphabet', 'NT');
