# Supplementary material for: The Distribution of Average Pairwise Distances Among Human Pre-miRNAs for Disease Association Analysis
Source: Int J Mol Sci. 2026 Apr 23;27(9):3750. doi: 10.3390/ijms27093750 (PMC13163412; doi:10.3390/ijms27093750)
Supplement: Supplementary file 1 [file ijms-27-03750-s001.zip › code_submission/code_miRNAs.m]

% Input 1917 miRNA stem-loop sequences 
fastawrite("hsa-let-7a-1","hsa-let-7a-1","UGGGAUGAGGUAGUAGGUUGUAUAGUUUUAGGGUCACACCCACCACUGGGAGAUAACUAUACAAUCUACUGUCUUUCCUA");
fastawrite("hsa-let-7a-2","hsa-let-7a-2","AGGUUGAGGUAGUAGGUUGUAUAGUUUAGAAUUACAUCAAGGGAGAUAACUGUACAGCCUCCUAGCUUUCCU");
fastawrite("hsa-let-7a-3","hsa-let-7a-3","GGGUGAGGUAGUAGGUUGUAUAGUUUGGGGCUCUGCCCUGCUAUGGGAUAACUAUACAAUCUACUGUCUUUCCU");
fastawrite("hsa-let-7b","hsa-let-7b","CGGGGUGAGGUAGUAGGUUGUGUGGUUUCAGGGCAGUGAUGUUGCCCCUCGGAAGAUAACUAUACAACCUACUGCCUUCCCUG");
fastawrite("hsa-let-7c","hsa-let-7c","GCAUCCGGGUUGAGGUAGUAGGUUGUAUGGUUUAGAGUUACACCCUGGGAGUUAACUGUACAACCUUCUAGCUUUCCUUGGAGC");
fastawrite("hsa-let-7d","hsa-let-7d","CCUAGGAAGAGGUAGUAGGUUGCAUAGUUUUAGGGCAGGGAUUUUGCCCACAAGGAGGUAACUAUACGACCUGCUGCCUUUCUUAGG");
fastawrite("hsa-let-7e","hsa-let-7e","CCCGGGCUGAGGUAGGAGGUUGUAUAGUUGAGGAGGACACCCAAGGAGAUCACUAUACGGCCUCCUAGCUUUCCCCAGG");
fastawrite("hsa-let-7f-1","hsa-let-7f-1","UCAGAGUGAGGUAGUAGAUUGUAUAGUUGUGGGGUAGUGAUUUUACCCUGUUCAGGAGAUAACUAUACAAUCUAUUGCCUUCCCUGA");
fastawrite("hsa-let-7f-2","hsa-let-7f-2","UGUGGGAUGAGGUAGUAGAUUGUAUAGUUUUAGGGUCAUACCCCAUCUUGGAGAUAACUAUACAGUCUACUGUCUUUCCCACG");
fastawrite("hsa-mir-15a","hsa-mir-15a","CCUUGGAGUAAAGUAGCAGCACAUAAUGGUUUGUGGAUUUUGAAAAGGUGCAGGCCAUAUUGUGCUGCCUCAAAAAUACAAGG");
fastawrite("hsa-mir-16-1","hsa-mir-16-1","GUCAGCAGUGCCUUAGCAGCACGUAAAUAUUGGCGUUAAGAUUCUAAAAUUAUCUCCAGUAUUAACUGUGCUGCUGAAGUAAGGUUGAC");
fastawrite("hsa-mir-17","hsa-mir-17","GUCAGAAUAAUGUCAAAGUGCUUACAGUGCAGGUAGUGAUAUGUGCAUCUACUGCAGUGAAGGCACUUGUAGCAUUAUGGUGAC");
fastawrite("hsa-mir-18a","hsa-mir-18a","UGUUCUAAGGUGCAUCUAGUGCAGAUAGUGAAGUAGAUUAGCAUCUACUGCCCUAAGUGCUCCUUCUGGCA");
fastawrite("hsa-mir-19a","hsa-mir-19a","GCAGUCCUCUGUUAGUUUUGCAUAGUUGCACUACAAGAAGAAUGUAGUUGUGCAAAUCUAUGCAAAACUGAUGGUGGCCUGC");
fastawrite("hsa-mir-19b-1","hsa-mir-19b-1","CACUGUUCUAUGGUUAGUUUUGCAGGUUUGCAUCCAGCUGUGUGAUAUUCUGCUGUGCAAAUCCAUGCAAAACUGACUGUGGUAGUG");
fastawrite("hsa-mir-19b-2","hsa-mir-19b-2","ACAUUGCUACUUACAAUUAGUUUUGCAGGUUUGCAUUUCAGCGUAUAUAUGUAUAUGUGGCUGUGCAAAUCCAUGCAAAACUGAUUGUGAUAAUGU");
fastawrite("hsa-mir-20a","hsa-mir-20a","GUAGCACUAAAGUGCUUAUAGUGCAGGUAGUGUUUAGUUAUCUACUGCAUUAUGAGCACUUAAAGUACUGC");
fastawrite("hsa-mir-21","hsa-mir-21","UGUCGGGUAGCUUAUCAGACUGAUGUUGACUGUUGAAUCUCAUGGCAACACCAGUCGAUGGGCUGUCUGACA");
fastawrite("hsa-mir-22","hsa-mir-22","GGCUGAGCCGCAGUAGUUCUUCAGUGGCAAGCUUUAUGUCCUGACCCAGCUAAAGCUGCCAGUUGAAGAACUGUUGCCCUCUGCC");
fastawrite("hsa-mir-23a","hsa-mir-23a","GGCCGGCUGGGGUUCCUGGGGAUGGGAUUUGCUUCCUGUCACAAAUCACAUUGCCAGGGAUUUCCAACCGACC");
fastawrite("hsa-mir-24-1","hsa-mir-24-1","CUCCGGUGCCUACUGAGCUGAUAUCAGUUCUCAUUUUACACACUGGCUCAGUUCAGCAGGAACAGGAG");
fastawrite("hsa-mir-24-2","hsa-mir-24-2","CUCUGCCUCCCGUGCCUACUGAGCUGAAACACAGUUGGUUUGUGUACACUGGCUCAGUUCAGCAGGAACAGGG");
fastawrite("hsa-mir-25","hsa-mir-25","GGCCAGUGUUGAGAGGCGGAGACUUGGGCAAUUGCUGGACGCUGCCCUGGGCAUUGCACUUGUCUCGGUCUGACAGUGCCGGCC");
fastawrite("hsa-mir-26a-1","hsa-mir-26a-1","GUGGCCUCGUUCAAGUAAUCCAGGAUAGGCUGUGCAGGUCCCAAUGGGCCUAUUCUUGGUUACUUGCACGGGGACGC");
fastawrite("hsa-mir-26b","hsa-mir-26b","CCGGGACCCAGUUCAAGUAAUUCAGGAUAGGUUGUGUGCUGUCCAGCCUGUUCUCCAUUACUUGGCUCGGGGACCGG");
fastawrite("hsa-mir-27a","hsa-mir-27a","CUGAGGAGCAGGGCUUAGCUGCUUGUGAGCAGGGUCCACACCAAGUCGUGUUCACAGUGGCUAAGUUCCGCCCCCCAG");
fastawrite("hsa-mir-28","hsa-mir-28","GGUCCUUGCCCUCAAGGAGCUCACAGUCUAUUGAGUUACCUUUCUGACUUUCCCACUAGAUUGUGAGCUCCUGGAGGGCAGGCACU");
fastawrite("hsa-mir-29a","hsa-mir-29a","AUGACUGAUUUCUUUUGGUGUUCAGAGUCAAUAUAAUUUUCUAGCACCAUCUGAAAUCGGUUAU");
fastawrite("hsa-mir-30a","hsa-mir-30a","GCGACUGUAAACAUCCUCGACUGGAAGCUGUGAAGCCACAGAUGGGCUUUCAGUCGGAUGUUUGCAGCUGC");
fastawrite("hsa-mir-31","hsa-mir-31","GGAGAGGAGGCAAGAUGCUGGCAUAGCUGUUGAACUGGGAACCUGCUAUGCCAACAUAUUGCCAUCUUUCC");
fastawrite("hsa-mir-32","hsa-mir-32","GGAGAUAUUGCACAUUACUAAGUUGCAUGUUGUCACGGCCUCAAUGCAAUUUAGUGUGUGUGAUAUUUUC");
fastawrite("hsa-mir-33a","hsa-mir-33a","CUGUGGUGCAUUGUAGUUGCAUUGCAUGUUCUGGUGGUACCCAUGCAAUGUUUCCACAGUGCAUCACAG");
fastawrite("hsa-mir-92a-1","hsa-mir-92a-1","CUUUCUACACAGGUUGGGAUCGGUUGCAAUGCUGUGUUUCUGUAUGGUAUUGCACUUGUCCCGGCCUGUUGAGUUUGG");
fastawrite("hsa-mir-92a-2","hsa-mir-92a-2","UCAUCCCUGGGUGGGGAUUUGUUGCAUUACUUGUGUUCUAUAUAAAGUAUUGCACUUGUCCCGGCCUGUGGAAGA");
fastawrite("hsa-mir-93","hsa-mir-93","CUGGGGGCUCCAAAGUGCUGUUCGUGCAGGUAGUGUGAUUACCCAACCUACUGCUGAGCUAGCACUUCCCGAGCCCCCGG");
fastawrite("hsa-mir-95","hsa-mir-95","AACACAGUGGGCACUCAAUAAAUGUCUGUUGAAUUGAAAUGCGUUACAUUCAACGGGUAUUUAUUGAGCACCCACUCUGUG");
fastawrite("hsa-mir-96","hsa-mir-96","UGGCCGAUUUUGGCACUAGCACAUUUUUGCUUGUGUCUCUCCGCUCUGAGCAAUCAUGUGCAGUGCCAAUAUGGGAAA");
fastawrite("hsa-mir-98","hsa-mir-98","AGGAUUCUGCUCAUGCCAGGGUGAGGUAGUAAGUUGUAUUGUUGUGGGGUAGGGAUAUUAGGCCCCAAUUAGAAGAUAACUAUACAACUUACUACUUUCCCUGGUGUGUGGCAUAUUCA");
fastawrite("hsa-mir-99a","hsa-mir-99a","CCCAUUGGCAUAAACCCGUAGAUCCGAUCUUGUGGUGAAGUGGACCGCACAAGCUCGCUUCUAUGGGUCUGUGUCAGUGUG");
fastawrite("hsa-mir-100","hsa-mir-100","CCUGUUGCCACAAACCCGUAGAUCCGAACUUGUGGUAUUAGUCCGCACAAGCUUGUAUCUAUAGGUAUGUGUCUGUUAGG");
fastawrite("hsa-mir-101-1","hsa-mir-101-1","UGCCCUGGCUCAGUUAUCACAGUGCUGAUGCUGUCUAUUCUAAAGGUACAGUACUGUGAUAACUGAAGGAUGGCA");
fastawrite("hsa-mir-29b-1","hsa-mir-29b-1","CUUCAGGAAGCUGGUUUCAUAUGGUGGUUUAGAUUUAAAUAGUGAUUGUCUAGCACCAUUUGAAAUCAGUGUUCUUGGGGG");
fastawrite("hsa-mir-29b-2","hsa-mir-29b-2","CUUCUGGAAGCUGGUUUCACAUGGUGGCUUAGAUUUUUCCAUCUUUGUAUCUAGCACCAUUUGAAAUCAGUGUUUUAGGAG");
fastawrite("hsa-mir-103a-2","hsa-mir-103a-2","UUGUGCUUUCAGCUUCUUUACAGUGCUGCCUUGUAGCAUUCAGGUCAAGCAGCAUUGUACAGGGCUAUGAAAGAACCA");
fastawrite("hsa-mir-103a-1","hsa-mir-103a-1","UACUGCCCUCGGCUUCUUUACAGUGCUGCCUUGUUGCAUAUGGAUCAAGCAGCAUUGUACAGGGCUAUGAAGGCAUUG");
fastawrite("hsa-mir-105-1","hsa-mir-105-1","UGUGCAUCGUGGUCAAAUGCUCAGACUCCUGUGGUGGCUGCUCAUGCACCACGGAUGUUUGAGCAUGUGCUACGGUGUCUA");
fastawrite("hsa-mir-105-2","hsa-mir-105-2","UGUGCAUCGUGGUCAAAUGCUCAGACUCCUGUGGUGGCUGCUUAUGCACCACGGAUGUUUGAGCAUGUGCUAUGGUGUCUA");
fastawrite("hsa-mir-106a","hsa-mir-106a","CCUUGGCCAUGUAAAAGUGCUUACAGUGCAGGUAGCUUUUUGAGAUCUACUGCAAUGUAAGCACUUCUUACAUUACCAUGG");
fastawrite("hsa-mir-107","hsa-mir-107","CUCUCUGCUUUCAGCUUCUUUACAGUGUUGCCUUGUGGCAUGGAGUUCAAGCAGCAUUGUACAGGGCUAUCAAAGCACAGA");
fastawrite("hsa-mir-16-2","hsa-mir-16-2","GUUCCACUCUAGCAGCACGUAAAUAUUGGCGUAGUGAAAUAUAUAUUAAACACCAAUAUUACUGUGCUGCUUUAGUGUGAC");
fastawrite("hsa-mir-192","hsa-mir-192","GCCGAGACCGAGUGCACAGGGCUCUGACCUAUGAAUUGACAGCCAGUGCUCUCGUCUCCCCUCUGGCUGCCAAUUCCAUAGGUCACAGGUAUGUUCGCCUCAAUGCCAGC");
fastawrite("hsa-mir-196a-1","hsa-mir-196a-1","GUGAAUUAGGUAGUUUCAUGUUGUUGGGCCUGGGUUUCUGAACACAACAACAUUAAACCACCCGAUUCAC");
fastawrite("hsa-mir-197","hsa-mir-197","GGCUGUGCCGGGUAGAGAGGGCAGUGGGAGGUAAGAGCUCUUCACCCUUCACCACCUUCUCCACCCAGCAUGGCC");
fastawrite("hsa-mir-198","hsa-mir-198","UCAUUGGUCCAGAGGGGAGAUAGGUUCCUGUGAUUUUUCCUUCUUCUCUAUAGAAUAAAUGA");
fastawrite("hsa-mir-199a-1","hsa-mir-199a-1","GCCAACCCAGUGUUCAGACUACCUGUUCAGGAGGCUCUCAAUGUGUACAGUAGUCUGCACAUUGGUUAGGC");
fastawrite("hsa-mir-208a","hsa-mir-208a","UGACGGGCGAGCUUUUGGCCCGGGUUAUACCUGAUGCUCACGUAUAAGACGAGCAAAAAGCUUGUUGGUCA");
fastawrite("hsa-mir-129-1","hsa-mir-129-1","GGAUCUUUUUGCGGUCUGGGCUUGCUGUUCCUCUCAACAGUAGUCAGGAAGCCCUUACCCCAAAAAGUAUCU");
fastawrite("hsa-mir-148a","hsa-mir-148a","GAGGCAAAGUUCUGAGACACUCCGACUCUGAGUAUGAUAGAAGUCAGUGCACUACAGAACUUUGUCUC");
fastawrite("hsa-mir-30c-2","hsa-mir-30c-2","AGAUACUGUAAACAUCCUACACUCUCAGCUGUGGAAAGUAAGAAAGCUGGGAGAAGGCUGUUUACUCUUUCU");
fastawrite("hsa-mir-30d","hsa-mir-30d","GUUGUUGUAAACAUCCCCGACUGGAAGCUGUAAGACACAGCUAAGCUUUCAGUCAGAUGUUUGCUGCUAC");
fastawrite("hsa-mir-139","hsa-mir-139","GUGUAUUCUACAGUGCACGUGUCUCCAGUGUGGCUCGGAGGCUGGAGACGCGGCCCUGUUGGAGUAAC");
fastawrite("hsa-mir-147a","hsa-mir-147a","AAUCUAAAGACAACAUUUCUGCACACACACCAGACUAUGGAAGCCAGUGUGUGGAAAUGCUUCUGCUAGAUU");
fastawrite("hsa-mir-7-1","hsa-mir-7-1","UUGGAUGUUGGCCUAGUUCUGUGUGGAAGACUAGUGAUUUUGUUGUUUUUAGAUAACUAAAUCGACAACAAAUCACAGUCUGCCAUAUGGCACAGGCCAUGCCUCUACAG");
fastawrite("hsa-mir-7-2","hsa-mir-7-2","CUGGAUACAGAGUGGACCGGCUGGCCCCAUCUGGAAGACUAGUGAUUUUGUUGUUGUCUUACUGCGCUCAACAACAAAUCCCAGUCUACCUAAUGGUGCCAGCCAUCGCA");
fastawrite("hsa-mir-7-3","hsa-mir-7-3","AGAUUAGAGUGGCUGUGGUCUAGUGCUGUGUGGAAGACUAGUGAUUUUGUUGUUCUGAUGUACUACGACAACAAGUCACAGCCGGCCUCAUAGCGCAGACUCCCUUCGAC");
fastawrite("hsa-mir-10a","hsa-mir-10a","GAUCUGUCUGUCUUCUGUAUAUACCCUGUAGAUCCGAAUUUGUGUAAGGAAUUUUGUGGUCACAAAUUCGUAUCUAGGGGAAUAUGUAGUUGACAUAAACACUCCGCUCU");
fastawrite("hsa-mir-10b","hsa-mir-10b","CCAGAGGUUGUAACGUUGUCUAUAUAUACCCUGUAGAACCGAAUUUGUGUGGUAUCCGUAUAGUCACAGAUUCGAUUCUAGGGGAAUAUAUGGUCGAUGCAAAAACUUCA");
fastawrite("hsa-mir-34a","hsa-mir-34a","GGCCAGCUGUGAGUGUUUCUUUGGCAGUGUCUUAGCUGGUUGUUGUGAGCAAUAGUAAGGAAGCAAUCAGCAAGUAUACUGCCCUAGAAGUGCUGCACGUUGUGGGGCCC");
fastawrite("hsa-mir-181a-2","hsa-mir-181a-2","AGAAGGGCUAUCAGGCCAGCCUUCAGAGGACUCCAAGGAACAUUCAACGCUGUCGGUGAGUUUGGGAUUUGAAAAAACCACUGACCGUUGACUGUACCUUGGGGUCCUUA");
fastawrite("hsa-mir-181b-1","hsa-mir-181b-1","CCUGUGCAGAGAUUAUUUUUUAAAAGGUCACAAUCAACAUUCAUUGCUGUCGGUGGGUUGAACUGUGUGGACAAGCUCACUGAACAAUGAAUGCAACUGUGGCCCCGCUU");
fastawrite("hsa-mir-181c","hsa-mir-181c","CGGAAAAUUUGCCAAGGGUUUGGGGGAACAUUCAACCUGUCGGUGAGUUUGGGCAGCUCAGGCAAACCAUCGACCGUUGAGUGGACCCUGAGGCCUGGAAUUGCCAUCCU");
fastawrite("hsa-mir-182","hsa-mir-182","GAGCUGCUUGCCUCCCCCCGUUUUUGGCAAUGGUAGAACUCACACUGGUGAGGUAACAGGAUCCGGUGGUUCUAGACUUGCCAACUAUGGGGCGAGGACUCAGCCGGCAC");
fastawrite("hsa-mir-183","hsa-mir-183","CCGCAGAGUGUGACUCCUGUUCUGUGUAUGGCACUGGUAGAAUUCACUGUGAACAGUCUCAGUCAGUGAAUUACCGAAGGGCCAUAAACAGAGCAGAGACAGAUCCACGA");
fastawrite("hsa-mir-187","hsa-mir-187","GGUCGGGCUCACCAUGACACAGUGUGAGACCUCGGGCUACAACACAGGACCCGGGCGCUGCUCUGACCCCUCGUGUCUUGUGUUGCAGCCGGAGGGACGCAGGUCCGCA");
fastawrite("hsa-mir-196a-2","hsa-mir-196a-2","UGCUCGCUCAGCUGAUCUGUGGCUUAGGUAGUUUCAUGUUGUUGGGAUUGAGUUUUGAACUCGGCAACAAGAAACUGCCUGAGUUACAUCAGUCGGUUUUCGUCGAGGGC");
fastawrite("hsa-mir-199a-2","hsa-mir-199a-2","AGGAAGCUUCUGGAGAUCCUGCUCCGUCGCCCCAGUGUUCAGACUACCUGUUCAGGACAAUGCCGUUGUACAGUAGUCUGCACAUUGGUUAGACUGGGCAAGGGAGAGCA");
fastawrite("hsa-mir-199b","hsa-mir-199b","CCAGAGGACACCUCCACUCCGUCUACCCAGUGUUUAGACUAUCUGUUCAGGACUCCCAAAUUGUACAGUAGUCUGCACAUUGGUUAGGCUGGGCUGGGUUAGACCCUCGG");
fastawrite("hsa-mir-203a","hsa-mir-203a","GUGUUGGGGACUCGCGCGCUGGGUCCAGUGGUUCUUAACAGUUCAACAGUUCUGUAGCGCAAUUGUGAAAUGUUUAGGACCACUAGACCCGGCGGGCGCGGCGACAGCGA");
fastawrite("hsa-mir-204","hsa-mir-204","GGCUACAGUCUUUCUUCAUGUGACUCGUGGACUUCCCUUUGUCAUCCUAUGCCUGAGAAUAUAUGAAGGAGGCUGGGAAGGCAAAGGGACGUUCAAUUGUCAUCACUGGC");
fastawrite("hsa-mir-205","hsa-mir-205","AAAGAUCCUCAGACAAUCCAUGUGCUUCUCUUGUCCUUCAUUCCACCGGAGUCUGUCUCAUACCCAACCAGAUUUCAGUGGAGUGAAGUUCAGGAGGCAUGGAGCUGACA");
fastawrite("hsa-mir-210","hsa-mir-210","ACCCGGCAGUGCCUCCAGGCGCAGGGCAGCCCCUGCCCACCGCACACUGCGCUGCCCCAGACCCACUGUGCGUGUGACAGCGGCUGAUCUGUGCCUGGGCAGCGCGACCC");
fastawrite("hsa-mir-211","hsa-mir-211","UCACCUGGCCAUGUGACUUGUGGGCUUCCCUUUGUCAUCCUUCGCCUAGGGCUCUGAGCAGGGCAGGGACAGCAAAGGGGUGCUCAGUUGUCACUUCCCACAGCACGGAG");
fastawrite("hsa-mir-212","hsa-mir-212","CGGGGCACCCCGCCCGGACAGCGCGCCGGCACCUUGGCUCUAGACUGCUUACUGCCCGGGCCGCCCUCAGUAACAGUCUCCAGUCACGGCCACCGACGCCUGGCCCCGCC");
fastawrite("hsa-mir-181a-1","hsa-mir-181a-1","UGAGUUUUGAGGUUGCUUCAGUGAACAUUCAACGCUGUCGGUGAGUUUGGAAUUAAAAUCAAAACCAUCGACCGUUGAUUGUACCCUAUGGCUAACCAUCAUCUACUCCA");
fastawrite("hsa-mir-214","hsa-mir-214","GGCCUGGCUGGACAGAGUUGUCAUGUGUCUGCCUGUCUACACUUGCUGUGCAGAACAUCCGCUCACCUGUACAGCAGGCACAGACAGGCAGUCACAUGACAACCCAGCCU");
fastawrite("hsa-mir-215","hsa-mir-215","AUCAUUCAGAAAUGGUAUACAGGAAAAUGACCUAUGAAUUGACAGACAAUAUAGCUGAGUUUGUCUGUCAUUUCUUUAGGCCAAUAUUCUGUAUGACUGUGCUACUUCAA");
fastawrite("hsa-mir-216a","hsa-mir-216a","GAUGGCUGUGAGUUGGCUUAAUCUCAGCUGGCAACUGUGAGAUGUUCAUACAAUCCCUCACAGUGGUCUCUGGGAUUAUGCUAAACAGAGCAAUUUCCUAGCCCUCACGA");
fastawrite("hsa-mir-217","hsa-mir-217","AGUAUAAUUAUUACAUAGUUUUUGAUGUCGCAGAUACUGCAUCAGGAACUGAUUGGAUAAGAAUCAGUCACCAUCAGUUCCUAAUGCAUUGCCUUCAGCAUCUAAACAAG");
fastawrite("hsa-mir-218-1","hsa-mir-218-1","GUGAUAAUGUAGCGAGAUUUUCUGUUGUGCUUGAUCUAACCAUGUGGUUGCGAGGUAUGAGUAAAACAUGGUUCCGUCAAGCACCAUGGAACGUCACGCAGCUUUCUACA");
fastawrite("hsa-mir-218-2","hsa-mir-218-2","GACCAGUCGCUGCGGGGCUUUCCUUUGUGCUUGAUCUAACCAUGUGGUGGAACGAUGGAAACGGAACAUGGUUCUGUCAAGCACCGCGGAAAGCACCGUGCUCUCCUGCA");
fastawrite("hsa-mir-219a-1","hsa-mir-219a-1","CCGCCCCGGGCCGCGGCUCCUGAUUGUCCAAACGCAAUUCUCGAGUCUAUGGCUCCGGCCGAGAGUUGAGUCUGGACGUCCCGAGCCGCCGCCCCCAAACCUCGAGCGGG");
fastawrite("hsa-mir-221","hsa-mir-221","UGAACAUCCAGGUCUGGGGCAUGAACCUGGCAUACAAUGUAGAUUUCUGUGUUCGUUAGGCAACAGCUACAUUGUCUGCUGGGUUUCAGGCUACCUGGAAACAUGUUCUC");
fastawrite("hsa-mir-222","hsa-mir-222","GCUGCUGGAAGGUGUAGGUACCCUCAAUGGCUCAGUAGCCAGUGUAGAUCCUGUCUUUCGUAAUCAGCAGCUACAUCUGGCUACUGGGUCUCUGAUGGCAUCUUCUAGCU");
fastawrite("hsa-mir-223","hsa-mir-223","CCUGGCCUCCUGCAGUGCCACGCUCCGUGUAUUUGACAAGCUGAGUUGGACACUCCAUGUGGUAGAGUGUCAGUUUGUCAAAUACCCCAAGUGCGGCACAUGCUUACCAG");
fastawrite("hsa-mir-224","hsa-mir-224","GGGCUUUCAAGUCACUAGUGGUUCCGUUUAGUAGAUGAUUGUGCAUUGUUUCAAAAUGGUGCCCUAGUGACUACAAAGCCC");
fastawrite("hsa-mir-200b","hsa-mir-200b","CCAGCUCGGGCAGCCGUGGCCAUCUUACUGGGCAGCAUUGGAUGGAGUCAGGUCUCUAAUACUGCCUGGUAAUGAUGACGGCGGAGCCCUGCACG");
fastawrite("hsa-let-7g","hsa-let-7g","AGGCUGAGGUAGUAGUUUGUACAGUUUGAGGGUCUAUGAUACCACCCGGUACAGGAGAUAACUGUACAGGCCACUGCCUUGCCA");
fastawrite("hsa-let-7i","hsa-let-7i","CUGGCUGAGGUAGUAGUUUGUGCUGUUGGUCGGGUUGUGACAUUGCCCGCUGUGGAGAUAACUGCGCAAGCUACUGCCUUGCUA");
fastawrite("hsa-mir-1-2","hsa-mir-1-2","ACCUACUCAGAGUACAUACUUCUUUAUGUACCCAUAUGAACAUACAAUGCUAUGGAAUGUAAAGAAGUAUGUAUUUUUGGUAGGC");
fastawrite("hsa-mir-15b","hsa-mir-15b","UUGAGGCCUUAAAGUACUGUAGCAGCACAUCAUGGUUUACAUGCUACAGUCAAGAUGCGAAUCAUUAUUUGCUGCUCUAGAAAUUUAAGGAAAUUCAU");
fastawrite("hsa-mir-23b","hsa-mir-23b","CUCAGGUGCUCUGGCUGCUUGGGUUCCUGGCAUGCUGAUUUGUGACUUAAGAUUAAAAUCACAUUGCCAGGGAUUACCACGCAACCACGACCUUGGC");
fastawrite("hsa-mir-27b","hsa-mir-27b","ACCUCUCUAACAAGGUGCAGAGCUUAGCUGAUUGGUGAACAGUGAUUGGUUUCCGCUUUGUUCACAGUGGCUAAGUUCUGCACCUGAAGAGAAGGUG");
fastawrite("hsa-mir-30b","hsa-mir-30b","ACCAAGUUUCAGUUCAUGUAAACAUCCUACACUCAGCUGUAAUACAUGGAUUGGCUGGGAGGUGGAUGUUUACUUCAGCUGACUUGGA");
fastawrite("hsa-mir-122","hsa-mir-122","CCUUAGCAGAGCUGUGGAGUGUGACAAUGGUGUUUGUGUCUAAACUAUCAAACGCCAUUAUCACACUAAAUAGCUACUGCUAGGC");
fastawrite("hsa-mir-124-1","hsa-mir-124-1","AGGCCUCUCUCUCCGUGUUCACAGCGGACCUUGAUUUAAAUGUCCAUACAAUUAAGGCACGCGGUGAAUGCCAAGAAUGGGGCUG");
fastawrite("hsa-mir-124-2","hsa-mir-124-2","AUCAAGAUUAGAGGCUCUGCUCUCCGUGUUCACAGCGGACCUUGAUUUAAUGUCAUACAAUUAAGGCACGCGGUGAAUGCCAAGAGCGGAGCCUACGGCUGCACUUGAA");
fastawrite("hsa-mir-124-3","hsa-mir-124-3","UGAGGGCCCCUCUGCGUGUUCACAGCGGACCUUGAUUUAAUGUCUAUACAAUUAAGGCACGCGGUGAAUGCCAAGAGAGGCGCCUCC");
fastawrite("hsa-mir-125b-1","hsa-mir-125b-1","UGCGCUCCUCUCAGUCCCUGAGACCCUAACUUGUGAUGUUUACCGUUUAAAUCCACGGGUUAGGCUCUUGGGAGCUGCGAGUCGUGCU");
fastawrite("hsa-mir-128-1","hsa-mir-128-1","UGAGCUGUUGGAUUCGGGGCCGUAGCACUGUCUGAGAGGUUUACAUUUCUCACAGUGAACCGGUCUCUUUUUCAGCUGCUUC");
fastawrite("hsa-mir-130a","hsa-mir-130a","UGCUGCUGGCCAGAGCUCUUUUCACAUUGUGCUACUGUCUGCACCUGUCACUAGCAGUGCAAUGUUAAAAGGGCAUUGGCCGUGUAGUG");
fastawrite("hsa-mir-132","hsa-mir-132","CCGCCCCCGCGUCUCCAGGGCAACCGUGGCUUUCGAUUGUUACUGUGGGAACUGGAGGUAACAGUCUACAGCCAUGGUCGCCCCGCAGCACGCCCACGCGC");
fastawrite("hsa-mir-133a-1","hsa-mir-133a-1","ACAAUGCUUUGCUAGAGCUGGUAAAAUGGAACCAAAUCGCCUCUUCAAUGGAUUUGGUCCCCUUCAACCAGCUGUAGCUAUGCAUUGA");
fastawrite("hsa-mir-133a-2","hsa-mir-133a-2","GGGAGCCAAAUGCUUUGCUAGAGCUGGUAAAAUGGAACCAAAUCGACUGUCCAAUGGAUUUGGUCCCCUUCAACCAGCUGUAGCUGUGCAUUGAUGGCGCCG");
fastawrite("hsa-mir-135a-1","hsa-mir-135a-1","AGGCCUCGCUGUUCUCUAUGGCUUUUUAUUCCUAUGUGAUUCUACUGCUCACUCAUAUAGGGAUUGGAGCCGUGGCGCACGGCGGGGACA");
fastawrite("hsa-mir-135a-2","hsa-mir-135a-2","AGAUAAAUUCACUCUAGUGCUUUAUGGCUUUUUAUUCCUAUGUGAUAGUAAUAAAGUCUCAUGUAGGGAUGGAAGCCAUGAAAUACAUUGUGAAAAAUCA");
fastawrite("hsa-mir-137","hsa-mir-137","GGUCCUCUGACUCUCUUCGGUGACGGGUAUUCUUGGGUGGAUAAUACGGAUUACGUUGUUAUUGCUUAAGAAUACGCGUAGUCGAGGAGAGUACCAGCGGCA");
fastawrite("hsa-mir-138-2","hsa-mir-138-2","CGUUGCUGCAGCUGGUGUUGUGAAUCAGGCCGACGAGCAGCGCAUCCUCUUACCCGGCUAUUUCACGACACCAGGGUUGCAUCA");
fastawrite("hsa-mir-140","hsa-mir-140","UGUGUCUCUCUCUGUGUCCUGCCAGUGGUUUUACCCUAUGGUAGGUUACGUCAUGCUGUUCUACCACAGGGUAGAACCACGGACAGGAUACCGGGGCACC");
fastawrite("hsa-mir-141","hsa-mir-141","CGGCCGGCCCUGGGUCCAUCUUCCAGUACAGUGUUGGAUGGUCUAAUUGUGAAGCUCCUAACACUGUCUGGUAAAGAUGGCUCCCGGGUGGGUUC");
fastawrite("hsa-mir-142","hsa-mir-142","GACAGUGCAGUCACCCAUAAAGUAGAAAGCACUACUAACAGCACUGGAGGGUGUAGUGUUUCCUACUUUAUGGAUGAGUGUACUGUG");
fastawrite("hsa-mir-143","hsa-mir-143","GCGCAGCGCCCUGUCUCCCAGCCUGAGGUGCAGUGCUGCAUCUCUGGUCAGUUGGGAGUCUGAGAUGAAGCACUGUAGCUCAGGAAGAGAGAAGUUGUUCUGCAGC");
fastawrite("hsa-mir-144","hsa-mir-144","UGGGGCCCUGGCUGGGAUAUCAUCAUAUACUGUAAGUUUGCGAUGAGACACUACAGUAUAGAUGAUGUACUAGUCCGGGCACCCCC");
fastawrite("hsa-mir-145","hsa-mir-145","CACCUUGUCCUCACGGUCCAGUUUUCCCAGGAAUCCCUUAGAUGCUAAGAUGGGGAUUCCUGGAAAUACUGUUCUUGAGGUCAUGGUU");
fastawrite("hsa-mir-152","hsa-mir-152","UGUCCCCCCCGGCCCAGGUUCUGUGAUACACUCCGACUCGGGCUCUGGAGCAGUCAGUGCAUGACAGAACUUGGGCCCGGAAGGACC");
fastawrite("hsa-mir-153-1","hsa-mir-153-1","CUCACAGCUGCCAGUGUCAUUUUUGUGAUCUGCAGCUAGUAUUCUCACUCCAGUUGCAUAGUCACAAAAGUGAUCAUUGGCAGGUGUGGC");
fastawrite("hsa-mir-153-2","hsa-mir-153-2","AGCGGUGGCCAGUGUCAUUUUUGUGAUGUUGCAGCUAGUAAUAUGAGCCCAGUUGCAUAGUCACAAAAGUGAUCAUUGGAAACUGUG");
fastawrite("hsa-mir-191","hsa-mir-191","CGGCUGGACAGCGGGCAACGGAAUCCCAAAAGCAGCUGUUGUCUCCAGAGCAUUCCAGCUGCGCUUGGAUUUCGUCCCCUGCUCUCCUGCCU");
fastawrite("hsa-mir-9-1","hsa-mir-9-1","CGGGGUUGGUUGUUAUCUUUGGUUAUCUAGCUGUAUGAGUGGUGUGGAGUCUUCAUAAAGCUAGAUAACCGAAAGUAAAAAUAACCCCA");
fastawrite("hsa-mir-9-2","hsa-mir-9-2","GGAAGCGAGUUGUUAUCUUUGGUUAUCUAGCUGUAUGAGUGUAUUGGUCUUCAUAAAGCUAGAUAACCGAAAGUAAAAACUCCUUCA");
fastawrite("hsa-mir-9-3","hsa-mir-9-3","GGAGGCCCGUUUCUCUCUUUGGUUAUCUAGCUGUAUGAGUGCCACAGAGCCGUCAUAAAGCUAGAUAACCGAAAGUAGAAAUGAUUCUCA");
fastawrite("hsa-mir-125a","hsa-mir-125a","UGCCAGUCUCUAGGUCCCUGAGACCCUUUAACCUGUGAGGACAUCCAGGGUCACAGGUGAGGUUCUUGGGAGCCUGGCGUCUGGCC");
fastawrite("hsa-mir-125b-2","hsa-mir-125b-2","ACCAGACUUUUCCUAGUCCCUGAGACCCUAACUUGUGAGGUAUUUUAGUAACAUCACAAGUCAGGCUCUUGGGACCUAGGCGGAGGGGA");
fastawrite("hsa-mir-126","hsa-mir-126","CGCUGGCGACGGGACAUUAUUACUUUUGGUACGCGCUGUGACACUUCAAACUCGUACCGUGAGUAAUAAUGCGCCGUCCACGGCA");
fastawrite("hsa-mir-127","hsa-mir-127","UGUGAUCACUGUCUCCAGCCUGCUGAAGCUCAGAGGGCUCUGAUUCAGAAAGAUCAUCGGAUCCGUCUGAGCUUGGCUGGUCGGAAGUCUCAUCAUC");
fastawrite("hsa-mir-129-2","hsa-mir-129-2","UGCCCUUCGCGAAUCUUUUUGCGGUCUGGGCUUGCUGUACAUAACUCAAUAGCCGGAAGCCCUUACCCCAAAAAGCAUUUGCGGAGGGCG");
fastawrite("hsa-mir-134","hsa-mir-134","CAGGGUGUGUGACUGGUUGACCAGAGGGGCAUGCACUGUGUUCACCCUGUGGGCCACCUAGUCACCAACCCUC");
fastawrite("hsa-mir-136","hsa-mir-136","UGAGCCCUCGGAGGACUCCAUUUGUUUUGAUGAUGGAUUCUUAUGCUCCAUCAUCGUCUCAAAUGAGUCUUCAGAGGGUUCU");
fastawrite("hsa-mir-138-1","hsa-mir-138-1","CCCUGGCAUGGUGUGGUGGGGCAGCUGGUGUUGUGAAUCAGGCCGUUGCCAAUCAGAGAACGGCUACUUCACAACACCAGGGCCACACCACACUACAGG");
fastawrite("hsa-mir-146a","hsa-mir-146a","CCGAUGUGUAUCCUCAGCUUUGAGAACUGAAUUCCAUGGGUUGUGUCAGUGUCAGACCUCUGAAAUUCAGUUCUUCAGCUGGGAUAUCUCUGUCAUCGU");
fastawrite("hsa-mir-149","hsa-mir-149","GCCGGCGCCCGAGCUCUGGCUCCGUGUCUUCACUCCCGUGCUUGUCCGAGGAGGGAGGGAGGGACGGGGGCUGUGCUGGGGCAGCUGGA");
fastawrite("hsa-mir-150","hsa-mir-150","CUCCCCAUGGCCCUGUCUCCCAACCCUUGUACCAGUGCUGGGCUCAGACCCUGGUACAGGCCUGGGGGACAGGGACCUGGGGAC");
fastawrite("hsa-mir-154","hsa-mir-154","GUGGUACUUGAAGAUAGGUUAUCCGUGUUGCCUUCGCUUUAUUUGUGACGAAUCAUACACGGUUGACCUAUUUUUCAGUACCAA");
fastawrite("hsa-mir-184","hsa-mir-184","CCAGUCACGUCCCCUUAUCACUUUUCCAGCCCAGCUUUGUGACUGUAAGUGUUGGACGGAGAACUGAUAAGGGUAGGUGAUUGA");
fastawrite("hsa-mir-185","hsa-mir-185","AGGGGGCGAGGGAUUGGAGAGAAAGGCAGUUCCUGAUGGUCCCCUCCCCAGGGGCUGGCUUUCCUCUGGUCCUUCCCUCCCA");
fastawrite("hsa-mir-186","hsa-mir-186","UGCUUGUAACUUUCCAAAGAAUUCUCCUUUUGGGCUUUCUGGUUUUAUUUUAAGCCCAAAGGUGAAUUUUUUGGGAAGUUUGAGCU");
fastawrite("hsa-mir-188","hsa-mir-188","UGCUCCCUCUCUCACAUCCCUUGCAUGGUGGAGGGUGAGCUUUCUGAAAACCCCUCCCACAUGCAGGGUUUGCAGGAUGGCGAGCC");
fastawrite("hsa-mir-190a","hsa-mir-190a","UGCAGGCCUCUGUGUGAUAUGUUUGAUAUAUUAGGUUGUUAUUUAAUCCAACUAUAUAUCAAACAUAUUCCUACAGUGUCUUGCC");
fastawrite("hsa-mir-193a","hsa-mir-193a","CGAGGAUGGGAGCUGAGGGCUGGGUCUUUGCGGGCGAGAUGAGGGUGUCGGAUCAACUGGCCUACAAAGUCCCAGUUCUCGGCCCCCG");
fastawrite("hsa-mir-194-1","hsa-mir-194-1","AUGGUGUUAUCAAGUGUAACAGCAACUCCAUGUGGACUGUGUACCAAUUUCCAGUGGAGAUGCUGUUACUUUUGAUGGUUACCAA");
fastawrite("hsa-mir-195","hsa-mir-195","AGCUUCCCUGGCUCUAGCAGCACAGAAAUAUUGGCACAGGGAAGCGAGUCUGCCAAUAUUGGCUGUGCUGCUCCAGGCAGGGUGGUG");
fastawrite("hsa-mir-206","hsa-mir-206","UGCUUCCCGAGGCCACAUGCUUCUUUAUAUCCCCAUAUGGAUUACUUUGCUAUGGAAUGUAAGGAAGUGUGUGGUUUCGGCAAGUG");
fastawrite("hsa-mir-320a","hsa-mir-320a","CUCCCCUCCGCCUUCUCUUCCCGGUUCUUCCCGGAGUCGGGAAAAGCUGGGUUGAGAGGGCGAAAAAGGAUG");
fastawrite("hsa-mir-200c","hsa-mir-200c","CCCUCGUCUUACCCAGCAGUGUUUGGGUGCGGUUGGGAGUCUCUAAUACUGCCGGGUAAUGAUGGAGG");
fastawrite("hsa-mir-1-1","hsa-mir-1-1","UGGGAAACAUACUUCUUUAUAUGCCCAUAUGGACCUGCUAAGCUAUGGAAUGUAAAGAAGUAUGUAUCUCA");
fastawrite("hsa-mir-155","hsa-mir-155","CUGUUAAUGCUAAUCGUGAUAGGGGUUUUUGCCUCCAACUGACUCCUACAUAUUAGCAUUAACAG");
fastawrite("hsa-mir-181b-2","hsa-mir-181b-2","CUGAUGGCUGCACUCAACAUUCAUUGCUGUCGGUGGGUUUGAGUCUGAAUCAACUCACUGAUCAAUGAAUGCAAACUGCGGACCAAACA");
fastawrite("hsa-mir-128-2","hsa-mir-128-2","UGUGCAGUGGGAAGGGGGGCCGAUACACUGUACGAGAGUGAGUAGCAGGUCUCACAGUGAACCGGUCUCUUUCCCUACUGUGUC");
fastawrite("hsa-mir-194-2","hsa-mir-194-2","UGGUUCCCGCCCCCUGUAACAGCAACUCCAUGUGGAAGUGCCCACUGGUUCCAGUGGGGCUGCUGUUAUCUGGGGCGAGGGCCAG");
fastawrite("hsa-mir-106b","hsa-mir-106b","CCUGCCGGGGCUAAAGUGCUGACAGUGCAGAUAGUGGUCCUCUCCGUGCUACCGCACUGUGGGUACUUGCUGCUCCAGCAGG");
fastawrite("hsa-mir-29c","hsa-mir-29c","AUCUCUUACACAGGCUGACCGAUUUCUCCUGGUGUUCAGAGUCUGUUUUUGUCUAGCACCAUUUGAAAUCGGUUAUGAUGUAGGGGGA");
fastawrite("hsa-mir-30c-1","hsa-mir-30c-1","ACCAUGCUGUAGUGUGUGUAAACAUCCUACACUCUCAGCUGUGAGCUCAAGGUGGCUGGGAGAGGGUUGUUUACUCCUUCUGCCAUGGA");
fastawrite("hsa-mir-200a","hsa-mir-200a","CCGGGCCCCUGUGAGCAUCUUACCGGACAGUGCUGGAUUUCCCAGCUUGACUCUAACACUGUCUGGUAACGAUGUUCAAAGGUGACCCGC");
fastawrite("hsa-mir-302a","hsa-mir-302a","CCACCACUUAAACGUGGAUGUACUUGCUUUGAAACUAAAGAAGUAAGUGCUUCCAUGUUUUGGUGAUGG");
fastawrite("hsa-mir-101-2","hsa-mir-101-2","ACUGUCCUUUUUCGGUUAUCAUGGUACCGAUGCUGUAUAUCUGAAAGGUACAGUACUGUGAUAACUGAAGAAUGGUGGU");
fastawrite("hsa-mir-219a-2","hsa-mir-219a-2","ACUCAGGGGCUUCGCCACUGAUUGUCCAAACGCAAUUCUUGUACGAGUCUGCGGCCAACCGAGAAUUGUGGCUGGACAUCUGUGGCUGAGCUCCGGG");
fastawrite("hsa-mir-34b","hsa-mir-34b","GUGCUCGGUUUGUAGGCAGUGUCAUUAGCUGAUUGUACUGUGGUGGUUACAAUCACUAACUCCACUGCCAUCAAAACAAGGCAC");
fastawrite("hsa-mir-34c","hsa-mir-34c","AGUCUAGUUACUAGGCAGUGUAGUUAGCUGAUUGCUAAUAGUACCAAUCACUAACCACACGGCCAGGUAAAAAGAUU");
fastawrite("hsa-mir-299","hsa-mir-299","AAGAAAUGGUUUACCGUCCCACAUACAUUUUGAAUAUGUAUGUGGGAUGGUAAACCGCUUCUU");
fastawrite("hsa-mir-301a","hsa-mir-301a","ACUGCUAACGAAUGCUCUGACUUUAUUGCACUACUGUACUUUACAGCUAGCAGUGCAAUAGUAUUGUCAAAGCAUCUGAAAGCAGG");
fastawrite("hsa-mir-99b","hsa-mir-99b","GGCACCCACCCGUAGAACCGACCUUGCGGGGCCUUCGCCGCACACAAGCUCGUGUCUGUGGGUCCGUGUC");
fastawrite("hsa-mir-296","hsa-mir-296","AGGACCCUUCCAGAGGGCCCCCCCUCAAUCCUGUUGUGCCUAAUUCAGAGGGUUGGGUGGAGGCUCUCCUGAAGGGCUCU");
fastawrite("hsa-mir-130b","hsa-mir-130b","GGCCUGCCCGACACUCUUUCCCUGUUGCACUACUAUAGGCCGCUGGGAAGCAGUGCAAUGAUGAAAGGGCAUCGGUCAGGUC");
fastawrite("hsa-mir-30e","hsa-mir-30e","GGGCAGUCUUUGCUACUGUAAACAUCCUUGACUGGAAGCUGUAAGGUGUUCAGAGGAGCUUUCAGUCGGAUGUUUACAGCGGCAGGCUGCCA");
fastawrite("hsa-mir-26a-2","hsa-mir-26a-2","GGCUGUGGCUGGAUUCAAGUAAUCCAGGAUAGGCUGUUUCCAUCUGUGAGGCCUAUUCUUGAUUACUUGUUUCUGGAGGCAGCU");
fastawrite("hsa-mir-361","hsa-mir-361","GGAGCUUAUCAGAAUCUCCAGGGGUACUUUAUAAUUUCAAAAAGUCCCCCAGGUGUGAUUCUGAUUUGCUUC");
fastawrite("hsa-mir-362","hsa-mir-362","CUUGAAUCCUUGGAACCUAGGUGUGAGUGCUAUUUCAGUGCAACACACCUAUUCAAGGAUUCAAA");
fastawrite("hsa-mir-363","hsa-mir-363","UGUUGUCGGGUGGAUCACGAUGCAAUUUUGAUGAGUAUCAUAGGAGAAAAAUUGCACGGUAUCCAUCUGUAAACC");
fastawrite("hsa-mir-365a","hsa-mir-365a","ACCGCAGGGAAAAUGAGGGACUUUUGGGGGCAGAUGUGUUUCCAUUCCACUAUCAUAAUGCCCCUAAAAAUCCUUAUUGCUCUUGCA");
fastawrite("hsa-mir-365b","hsa-mir-365b","AGAGUGUUCAAGGACAGCAAGAAAAAUGAGGGACUUUCAGGGGCAGCUGUGUUUUCUGACUCAGUCAUAAUGCCCCUAAAAAUCCUUAUUGUUCUUGCAGUGUGCAUCGGG");
fastawrite("hsa-mir-302b","hsa-mir-302b","GCUCCCUUCAACUUUAACAUGGAAGUGCUUUCUGUGACUUUAAAAGUAAGUGCUUCCAUGUUUUAGUAGGAGU");
fastawrite("hsa-mir-302c","hsa-mir-302c","CCUUUGCUUUAACAUGGGGGUACCUGCUGUGUGAAACAAAAGUAAGUGCUUCCAUGUUUCAGUGGAGG");
fastawrite("hsa-mir-302d","hsa-mir-302d","CCUCUACUUUAACAUGGAGGCACUUGCUGUGACAUGACAAAAAUAAGUGCUUCCAUGUUUGAGUGUGG");
fastawrite("hsa-mir-367","hsa-mir-367","CCAUUACUGUUGCUAAUAUGCAACUCUGUUGAAUAUAAAUUGGAAUUGCACUUUAGCAAUGGUGAUGG");
fastawrite("hsa-mir-376c","hsa-mir-376c","AAAAGGUGGAUAUUCCUUCUAUGUUUAUGUUAUUUAUGGUUAAACAUAGAGGAAAUUCCACGUUUU");
fastawrite("hsa-mir-369","hsa-mir-369","UUGAAGGGAGAUCGACCGUGUUAUAUUCGCUUUAUUGACUUCGAAUAAUACAUGGUUGAUCUUUUCUCAG");
fastawrite("hsa-mir-370","hsa-mir-370","AGACAGAGAAGCCAGGUCACGUCUCUGCAGUUACACAGCUCACGAGUGCCUGCUGGGGUGGAACCUGGUCUGUCU");
fastawrite("hsa-mir-371a","hsa-mir-371a","GUGGCACUCAAACUGUGGGGGCACUUUCUGCUCUCUGGUGAAAGUGCCGCCAUCUUUUGAGUGUUAC");
fastawrite("hsa-mir-372","hsa-mir-372","GUGGGCCUCAAAUGUGGAGCACUAUUCUGAUGUCCAAGUGGAAAGUGCUGCGACAUUUGAGCGUCAC");
fastawrite("hsa-mir-373","hsa-mir-373","GGGAUACUCAAAAUGGGGGCGCUUUCCUUUUUGUCUGUACUGGGAAGUGCUUCGAUUUUGGGGUGUCCC");
fastawrite("hsa-mir-374a","hsa-mir-374a","UACAUCGGCCAUUAUAAUACAACCUGAUAAGUGUUAUAGCACUUAUCAGAUUGUAUUGUAAUUGUCUGUGUA");
fastawrite("hsa-mir-375","hsa-mir-375","CCCCGCGACGAGCCCCUCGCACAAACCGGACCUGAGCGUUUUGUUCGUUCGGCUCGCGUGAGGC");
fastawrite("hsa-mir-376a-1","hsa-mir-376a-1","UAAAAGGUAGAUUCUCCUUCUAUGAGUACAUUAUUUAUGAUUAAUCAUAGAGGAAAAUCCACGUUUUC");
fastawrite("hsa-mir-377","hsa-mir-377","UUGAGCAGAGGUUGCCCUUGGUGAAUUCGCUUUAUUUAUGUUGAAUCACACAAAGGCAACUUUUGUUUG");
fastawrite("hsa-mir-378a","hsa-mir-378a","AGGGCUCCUGACUCCAGGUCCUGUGUGUUACCUAGAAAUAGCACUGGACUUGGAGUCAGAAGGCCU");
fastawrite("hsa-mir-379","hsa-mir-379","AGAGAUGGUAGACUAUGGAACGUAGGCGUUAUGAUUUCUGACCUAUGUAACAUGGUCCACUAACUCU");
fastawrite("hsa-mir-380","hsa-mir-380","AAGAUGGUUGACCAUAGAACAUGCGCUAUCUCUGUGUCGUAUGUAAUAUGGUCCACAUCUU");
fastawrite("hsa-mir-381","hsa-mir-381","UACUUAAAGCGAGGUUGCCCUUUGUAUAUUCGGUUUAUUGACAUGGAAUAUACAAGGGCAAGCUCUCUGUGAGUA");
fastawrite("hsa-mir-382","hsa-mir-382","UACUUGAAGAGAAGUUGUUCGUGGUGGAUUCGCUUUACUUAUGACGAAUCAUUCACGGACAACACUUUUUUCAGUA");
fastawrite("hsa-mir-383","hsa-mir-383","CUCCUCAGAUCAGAAGGUGAUUGUGGCUUUGGGUGGAUAUUAAUCAGCCACAGCACUGCCUGGUCAGAAAGAG");
fastawrite("hsa-mir-340","hsa-mir-340","UUGUACCUGGUGUGAUUAUAAAGCAAUGAGACUGAUUGUCAUAUGUCGUUUGUGGGAUCCGUCUCAGUUACUUUAUAGCCAUACCUGGUAUCUUA");
fastawrite("hsa-mir-330","hsa-mir-330","CUUUGGCGAUCACUGCCUCUCUGGGCCUGUGUCUUAGGCUCUGCAAGAUCAACCGAGCAAAGCACACGGCCUGCAGAGAGGCAGCGCUCUGCCC");
fastawrite("hsa-mir-328","hsa-mir-328","UGGAGUGGGGGGGCAGGAGGGGCUCAGGGAGAAAGUGCAUACAGCCCCUGGCCCUCUCUGCCCUUCCGUCCCCUG");
fastawrite("hsa-mir-342","hsa-mir-342","GAAACUGGGCUCAAGGUGAGGGGUGCUAUCUGUGAUUGAGGGACAUGGUUAAUGGAAUUGUCUCACACAGAAAUCGCACCCGUCACCUUGGCCUACUUA");
fastawrite("hsa-mir-337","hsa-mir-337","GUAGUCAGUAGUUGGGGGGUGGGAACGGCUUCAUACAGGAGUUGAUGCACAGUUAUCCAGCUCCUAUAUGAUGCCUUUCUUCAUCCCCUUCAA");
fastawrite("hsa-mir-323a","hsa-mir-323a","UUGGUACUUGGAGAGAGGUGGUCCGUGGCGCGUUCGCUUUAUUUAUGGCGCACAUUACACGGUCGACCUCUUUGCAGUAUCUAAUC");
fastawrite("hsa-mir-326","hsa-mir-326","CUCAUCUGUCUGUUGGGCUGGAGGCAGGGCCUUUGUGAAGGCGGGUGGUGCUCAGAUCGCCUCUGGGCCCUUCCUCCAGCCCCGAGGCGGAUUCA");
fastawrite("hsa-mir-151a","hsa-mir-151a","UUUCCUGCCCUCGAGGAGCUCACAGUCUAGUAUGUCUCAUCCCCUACUAGACUGAAGCUCCUUGAGGACAGGGAUGGUCAUACUCACCUC");
fastawrite("hsa-mir-135b","hsa-mir-135b","CACUCUGCUGUGGCCUAUGGCUUUUCAUUCCUAUGUGAUUGCUGUCCCAAACUCAUGUAGGGCUAAAAGCCAUGGGCUACAGUGAGGGGCGAGCUCC");
fastawrite("hsa-mir-148b","hsa-mir-148b","CAAGCACGAUUAGCAUUUGAGGUGAAGUUCUGUUAUACACUCAGGCUGUGGCUCUCUGAAAGUCAGUGCAUCACAGAACUUUGUCUCGAAAGCUUUCUA");
fastawrite("hsa-mir-331","hsa-mir-331","GAGUUUGGUUUUGUUUGGGUUUGUUCUAGGUAUGGUCCCAGGGAUCCCAGAUCAAACCAGGCCCCUGGGCCUAUCCUAGAACCAACCUAAGCUC");
fastawrite("hsa-mir-324","hsa-mir-324","CUGACUAUGCCUCCCCGCAUCCCCUAGGGCAUUGGUGUAAAGCUGGAGACCCACUGCCCCAGGUGCUGCUGGGGGUUGUAGUC");
fastawrite("hsa-mir-338","hsa-mir-338","UCUCCAACAAUAUCCUGGUGCUGAGUGAUGACUCAGGCGACUCCAGCAUCAGUGAUUUUGUUGAAGA");
fastawrite("hsa-mir-339","hsa-mir-339","CGGGGCGGCCGCUCUCCCUGUCCUCCAGGAGCUCACGUGUGCCUGCCUGUGAGCGCCUCGACGACAGAGCCGGCGCCUGCCCCAGUGUCUGCGC");
fastawrite("hsa-mir-335","hsa-mir-335","UGUUUUGAGCGGGGGUCAAGAGCAAUAACGAAAAAUGUUUGUCAUAAACCGUUUUUCAUUAUUGCUCCUGACCUCCUCUCAUUUGCUAUAUUCA");
fastawrite("hsa-mir-133b","hsa-mir-133b","CCUCAGAAGAAAGAUGCCCCCUGCUCUGGCUGGUCAAACGGAACCAAGUCCGUCUUCCUGAGAGGUUUGGUCCCCUUCAACCAGCUACAGCAGGGCUGGCAAUGCCCAGUCCUUGGAGA");
fastawrite("hsa-mir-325","hsa-mir-325","AUACAGUGCUUGGUUCCUAGUAGGUGUCCAGUAAGUGUUUGUGACAUAAUUUGUUUAUUGAGGACCUCCUAUCAAUCAAGCACUGUGCUAGGCUCUGG");
fastawrite("hsa-mir-345","hsa-mir-345","ACCCAAACCCUAGGUCUGCUGACUCCUAGUCCAGGGCUCGUGAUGGCUGGUGGGCCCUGAACGAGGGGUCUGGAGGCCUGGGUUUGAAUAUCGACAGC");
fastawrite("hsa-mir-346","hsa-mir-346","GGUCUCUGUGUUGGGCGUCUGUCUGCCCGCAUGCCUGCCUCUCUGUUGCUCUGAAGGAGGCAGGGGCUGGGCCUGCAGCUGCCUGGGCAGAGCGG");
fastawrite("hsa-mir-384","hsa-mir-384","UGUUAAAUCAGGAAUUUUAAACAAUUCCUAGACAAUAUGUAUAAUGUUCAUAAGUCAUUCCUAGAAAUUGUUCAUAAUGCCUGUAACA");
fastawrite("hsa-mir-196b","hsa-mir-196b","ACUGGUCGGUGAUUUAGGUAGUUUCCUGUUGUUGGGAUCCACCUUUCUCUCGACAGCACGACACUGCCUUCAUUACUUCAGUUG");
fastawrite("hsa-mir-422a","hsa-mir-422a","GAGAGAAGCACUGGACUUAGGGUCAGAAGGCCUGAGUCUCUCUGCUGCAGAUGGGCUCUCUGUCCCUGAGCCAAGCUUUGUCCUCCCUGG");
fastawrite("hsa-mir-423","hsa-mir-423","AUAAAGGAAGUUAGGCUGAGGGGCAGAGAGCGAGACUUUUCUAUUUUCCAAAAGCUCGGUCUGAGGCCCCUCAGUCUUGCUUCCUAACCCGCGC");
fastawrite("hsa-mir-424","hsa-mir-424","CGAGGGGAUACAGCAGCAAUUCAUGUUUUGAAGUGUUCUAAAUGGUUCAAAACGUGAGGCGCUGCUAUACCCCCUCGUGGGGAAGGUAGAAGGUGGGG");
fastawrite("hsa-mir-425","hsa-mir-425","GAAAGCGCUUUGGAAUGACACGAUCACUCCCGUUGAGUGGGCACCCGAGAAGCCAUCGGGAAUGUCGUGUCCGCCCAGUGCUCUUUC");
fastawrite("hsa-mir-18b","hsa-mir-18b","UGUGUUAAGGUGCAUCUAGUGCAGUUAGUGAAGCAGCUUAGAAUCUACUGCCCUAAAUGCCCCUUCUGGCA");
fastawrite("hsa-mir-20b","hsa-mir-20b","AGUACCAAAGUGCUCAUAGUGCAGGUAGUUUUGGCAUGACUCUACUGUAGUAUGGGCACUUCCAGUACU");
fastawrite("hsa-mir-448","hsa-mir-448","GCCGGGAGGUUGAACAUCCUGCAUAGUGCUGCCAGGAAAUCCCUAUUUCAUAUAAGAGGGGGCUGGCUGGUUGCAUAUGUAGGAUGUCCCAUCUCCCAGCCCACUUCGUCA");
fastawrite("hsa-mir-429","hsa-mir-429","CGCCGGCCGAUGGGCGUCUUACCAGACAUGGUUAGACCUGGCCCUCUGUCUAAUACUGUCUGGUAAAACCGUCCAUCCGCUGC");
fastawrite("hsa-mir-449a","hsa-mir-449a","CUGUGUGUGAUGAGCUGGCAGUGUAUUGUUAGCUGGUUGAAUAUGUGAAUGGCAUCGGCUAACAUGCAACUGCUGUCUUAUUGCAUAUACA");
fastawrite("hsa-mir-450a-1","hsa-mir-450a-1","AAACGAUACUAAACUGUUUUUGCGAUGUGUUCCUAAUAUGCACUAUAAAUAUAUUGGGAACAUUUUGCAUGUAUAGUUUUGUAUCAAUAUA");
fastawrite("hsa-mir-431","hsa-mir-431","UCCUGCUUGUCCUGCGAGGUGUCUUGCAGGCCGUCAUGCAGGCCACACUGACGGUAACGUUGCAGGUCGUCUUGCAGGGCUUCUCGCAAGACGACAUCCUCAUCACCAACGACG");
fastawrite("hsa-mir-433","hsa-mir-433","CCGGGGAGAAGUACGGUGAGCCUGUCAUUAUUCAGAGAGGCUAGAUCCUCUGUGUUGAGAAGGAUCAUGAUGGGCUCCUCGGUGUUCUCCAGG");
fastawrite("hsa-mir-329-1","hsa-mir-329-1","GGUACCUGAAGAGAGGUUUUCUGGGUUUCUGUUUCUUUAAUGAGGACGAAACACACCUGGUUAACCUCUUUUCCAGUAUC");
fastawrite("hsa-mir-329-2","hsa-mir-329-2","GUGGUACCUGAAGAGAGGUUUUCUGGGUUUCUGUUUCUUUAUUGAGGACGAAACACACCUGGUUAACCUCUUUUCCAGUAUCAA");
fastawrite("hsa-mir-451a","hsa-mir-451a","CUUGGGAAUGGCAAGGAAACCGUUACCAUUACUGAGUUUAGUAAUGGUAAUGGUUCUCUUGCUAUACCCAGA");
fastawrite("hsa-mir-452","hsa-mir-452","GCUAAGCACUUACAACUGUUUGCAGAGGAAACUGAGACUUUGUAACUAUGUCUCAGUCUCAUCUGCAAAGAAGUAAGUGCUUUGC");
fastawrite("hsa-mir-409","hsa-mir-409","UGGUACUCGGGGAGAGGUUACCCGAGCAACUUUGCAUCUGGACGACGAAUGUUGCUCGGUGAACCCCUUUUCGGUAUCA");
fastawrite("hsa-mir-412","hsa-mir-412","CUGGGGUACGGGGAUGGAUGGUCGACCAGUUGGAAAGUAAUUGUUUCUAAUGUACUUCACCUGGUCCACUAGCCGUCCGUAUCCGCUGCAG");
fastawrite("hsa-mir-410","hsa-mir-410","GGUACCUGAGAAGAGGUUGUCUGUGAUGAGUUCGCUUUUAUUAAUGACGAAUAUAACACAGAUGGCCUGUUUUCAGUACC");
fastawrite("hsa-mir-376b","hsa-mir-376b","CAGUCCUUCUUUGGUAUUUAAAACGUGGAUAUUCCUUCUAUGUUUACGUGAUUCCUGGUUAAUCAUAGAGGAAAAUCCAUGUUUUCAGUAUCAAAUGCUG");
fastawrite("hsa-mir-483","hsa-mir-483","GAGGGGGAAGACGGGAGGAAAGAAGGGAGUGGUUCCAUCACGCCUCCUCACUCCUCUCCUCCCGUCUUCUCCUCUC");
fastawrite("hsa-mir-484","hsa-mir-484","AGCCUCGUCAGGCUCAGUCCCCUCCCGAUAAACCCCUAAAUAGGGACUUUCCCGGGGGGUGACCCUGGCUUUUUUGGCG");
fastawrite("hsa-mir-485","hsa-mir-485","ACUUGGAGAGAGGCUGGCCGUGAUGAAUUCGAUUCAUCAAAGCGAGUCAUACACGGCUCUCCUCUCUUUUAGU");
fastawrite("hsa-mir-486-1","hsa-mir-486-1","GCAUCCUGUACUGAGCUGCCCCGAGGCCCUUCAUGCUGCCCAGCUCGGGGCAGCUCAGUACAGGAUAC");
fastawrite("hsa-mir-487a","hsa-mir-487a","GGUACUUGAAGAGUGGUUAUCCCUGCUGUGUUCGCUUAAUUUAUGACGAAUCAUACAGGGACAUCCAGUUUUUCAGUAUC");
fastawrite("hsa-mir-488","hsa-mir-488","GAGAAUCAUCUCUCCCAGAUAAUGGCACUCUCAAACAAGUUUCCAAAUUGUUUGAAAGGCUAUUUCUUGGUCAGAUGACUCUC");
fastawrite("hsa-mir-489","hsa-mir-489","GUGGCAGCUUGGUGGUCGUAUGUGUGACGCCAUUUACUUGAACCUUUAGGAGUGACAUCACAUAUACGGCAGCUAAACUGCUAC");
fastawrite("hsa-mir-490","hsa-mir-490","UGGAGGCCUUGCUGGUUUGGAAAGUUCAUUGUUCGACACCAUGGAUCUCCAGGUGGGUCAAGUUUAGAGAUGCACCAACCUGGAGGACUCCAUGCUGUUGAGCUGUUCACAAGCAGCGGACACUUCCA");
fastawrite("hsa-mir-491","hsa-mir-491","UUGACUUAGCUGGGUAGUGGGGAACCCUUCCAUGAGGAGUAGAACACUCCUUAUGCAAGAUUCCCUUCUACCUGGCUGGGUUGG");
fastawrite("hsa-mir-511","hsa-mir-511","CAAUAGACACCCAUCGUGUCUUUUGCUCUGCAGUCAGUAAAUAUUUUUUUGUGAAUGUGUAGCAAAAGACAGAAUGGUGGUCCAUUG");
fastawrite("hsa-mir-146b","hsa-mir-146b","CCUGGCACUGAGAACUGAAUUCCAUAGGCUGUGAGCUCUAGCAAUGCCCUGUGGACUCAGUUCUGGUGCCCGG");
fastawrite("hsa-mir-202","hsa-mir-202","CGCCUCAGAGCCGCCCGCCGUUCCUUUUUCCUAUGCAUAUACUUCUUUGAGGAUCUGGCCUAAAGAGGUAUAGGGCAUGGGAAAACGGGGCGGUCGGGUCCUCCCCAGCG");
fastawrite("hsa-mir-492","hsa-mir-492","CAACUACAGCCACUACUACAGGACCAUCGAGGACCUGCGGGACAAGAUUCUUGGUGCCACCAUUGAGAACGCCAGGAUUGUCCUGCAGAUCAACAAUGCUCAACUGGCUGCAGAUG");
fastawrite("hsa-mir-493","hsa-mir-493","CUGGCCUCCAGGGCUUUGUACAUGGUAGGCUUUCAUUCAUUCGUUUGCACAUUCGGUGAAGGUCUACUGUGUGCCAGGCCCUGUGCCAG");
fastawrite("hsa-mir-432","hsa-mir-432","UGACUCCUCCAGGUCUUGGAGUAGGUCAUUGGGUGGAUCCUCUAUUUCCUUACGUGGGCCACUGGAUGGCUCCUCCAUGUCUUGGAGUAGAUCA");
fastawrite("hsa-mir-494","hsa-mir-494","GAUACUCGAAGGAGAGGUUGUCCGUGUUGUCUUCUCUUUAUUUAUGAUGAAACAUACACGGGAAACCUCUUUUUUAGUAUC");
fastawrite("hsa-mir-495","hsa-mir-495","UGGUACCUGAAAAGAAGUUGCCCAUGUUAUUUUCGCUUUAUAUGUGACGAAACAAACAUGGUGCACUUCUUUUUCGGUAUCA");
fastawrite("hsa-mir-496","hsa-mir-496","CCCAAGUCAGGUACUCGAAUGGAGGUUGUCCAUGGUGUGUUCAUUUUAUUUAUGAUGAGUAUUACAUGGCCAAUCUCCUUUCGGUACUCAAUUCUUCUUGGG");
fastawrite("hsa-mir-193b","hsa-mir-193b","GUGGUCUCAGAAUCGGGGUUUUGAGGGCGAGAUGAGUUUAUGUUUUAUCCAACUGGCCCUCAAAGUCCCGCUUUUGGGGUCAU");
fastawrite("hsa-mir-497","hsa-mir-497","CCACCCCGGUCCUGCUCCCGCCCCAGCAGCACACUGUGGUUUGUACGGCACUGUGGCCACGUCCAAACCACACUGUGGUGUUAGAGCGAGGGUGGGGGAGGCACCGCCGAGG");
fastawrite("hsa-mir-181d","hsa-mir-181d","GUCCCCUCCCCUAGGCCACAGCCGAGGUCACAAUCAACAUUCAUUGUUGUCGGUGGGUUGUGAGGACUGAGGCCAGACCCACCGGGGGAUGAAUGUCACUGUGGCUGGGCCAGACACGGCUUAAGGGGAAUGGGGAC");
fastawrite("hsa-mir-512-1","hsa-mir-512-1","UCUCAGUCUGUGGCACUCAGCCUUGAGGGCACUUUCUGGUGCCAGAAUGAAAGUGCUGUCAUAGCUGAGGUCCAAUGACUGAGG");
fastawrite("hsa-mir-512-2","hsa-mir-512-2","GGUACUUCUCAGUCUGUGGCACUCAGCCUUGAGGGCACUUUCUGGUGCCAGAAUGAAAGUGCUGUCAUAGCUGAGGUCCAAUGACUGAGGCGAGCACC");
fastawrite("hsa-mir-498","hsa-mir-498","AACCCUCCUUGGGAAGUGAAGCUCAGGCUGUGAUUUCAAGCCAGGGGGCGUUUUUCUAUAACUGGAUGAAAAGCACCUCCAGAGCUUGAAGCUCACAGUUUGAGAGCAAUCGUCUAAGGAAGUU");
fastawrite("hsa-mir-520e","hsa-mir-520e","UCUCCUGCUGUGACCCUCAAGAUGGAAGCAGUUUCUGUUGUCUGAAAGGAAAGAAAGUGCUUCCUUUUUGAGGGUUACUGUUUGAGA");
fastawrite("hsa-mir-515-1","hsa-mir-515-1","UCUCAUGCAGUCAUUCUCCAAAAGAAAGCACUUUCUGUUGUCUGAAAGCAGAGUGCCUUCUUUUGGAGCGUUACUGUUUGAGA");
fastawrite("hsa-mir-519e","hsa-mir-519e","UCUCAUGCAGUCAUUCUCCAAAAGGGAGCACUUUCUGUUUGAAAGAAAACAAAGUGCCUCCUUUUAGAGUGUUACUGUUUGAGA");
fastawrite("hsa-mir-520f","hsa-mir-520f","UCUCAGGCUGUGACCCUCUAAAGGGAAGCGCUUUCUGUGGUCAGAAAGAAAAGCAAGUGCUUCCUUUUAGAGGGUUACCGUUUGGGA");
fastawrite("hsa-mir-515-2","hsa-mir-515-2","UCUCAUGCAGUCAUUCUCCAAAAGAAAGCACUUUCUGUUGUCUGAAAGCAGAGUGCCUUCUUUUGGAGCGUUACUGUUUGAGA");
fastawrite("hsa-mir-519c","hsa-mir-519c","UCUCAGCCUGUGACCCUCUAGAGGGAAGCGCUUUCUGUUGUCUGAAAGAAAAGAAAGUGCAUCUUUUUAGAGGAUUACAGUUUGAGA");
fastawrite("hsa-mir-520a","hsa-mir-520a","CUCAGGCUGUGACCCUCCAGAGGGAAGUACUUUCUGUUGUCUGAGAGAAAAGAAAGUGCUUCCCUUUGGACUGUUUCGGUUUGAG");
fastawrite("hsa-mir-526b","hsa-mir-526b","UCAGGCUGUGACCCUCUUGAGGGAAGCACUUUCUGUUGUCUGAAAGAAGAGAAAGUGCUUCCUUUUAGAGGCUUACUGUCUGA");
fastawrite("hsa-mir-519b","hsa-mir-519b","CAUGCUGUGACCCUCUAGAGGGAAGCGCUUUCUGUUGUCUGAAAGAAAAGAAAGUGCAUCCUUUUAGAGGUUUACUGUUUG");
fastawrite("hsa-mir-525","hsa-mir-525","CUCAAGCUGUGACUCUCCAGAGGGAUGCACUUUCUCUUAUGUGAAAAAAAAGAAGGCGCUUCCCUUUAGAGCGUUACGGUUUGGG");
fastawrite("hsa-mir-523","hsa-mir-523","UCUCAUGCUGUGACCCUCUAGAGGGAAGCGCUUUCUGUUGUCUGAAAGAAAAGAACGCGCUUCCCUAUAGAGGGUUACCCUUUGAGA");
fastawrite("hsa-mir-518f","hsa-mir-518f","UCUCAUGCUGUGACCCUCUAGAGGGAAGCACUUUCUCUUGUCUAAAAGAAAAGAAAGCGCUUCUCUUUAGAGGAUUACUCUUUGAGA");
fastawrite("hsa-mir-520b","hsa-mir-520b","CCCUCUACAGGGAAGCGCUUUCUGUUGUCUGAAAGAAAAGAAAGUGCUUCCUUUUAGAGGG");
fastawrite("hsa-mir-518b","hsa-mir-518b","UCAUGCUGUGGCCCUCCAGAGGGAAGCGCUUUCUGUUGUCUGAAAGAAAACAAAGCGCUCCCCUUUAGAGGUUUACGGUUUGA");
fastawrite("hsa-mir-526a-1","hsa-mir-526a-1","CUCAGGCUGUGACCCUCUAGAGGGAAGCACUUUCUGUUGCUUGAAAGAAGAGAAAGCGCUUCCUUUUAGAGGAUUACUCUUUGAG");
fastawrite("hsa-mir-520c","hsa-mir-520c","UCUCAGGCUGUCGUCCUCUAGAGGGAAGCACUUUCUGUUGUCUGAAAGAAAAGAAAGUGCUUCCUUUUAGAGGGUUACCGUUUGAGA");
fastawrite("hsa-mir-518c","hsa-mir-518c","GCGAGAAGAUCUCAUGCUGUGACUCUCUGGAGGGAAGCACUUUCUGUUGUCUGAAAGAAAACAAAGCGCUUCUCUUUAGAGUGUUACGGUUUGAGAAAAGC");
fastawrite("hsa-mir-524","hsa-mir-524","UCUCAUGCUGUGACCCUACAAAGGGAAGCACUUUCUCUUGUCCAAAGGAAAAGAAGGCGCUUCCCUUUGGAGUGUUACGGUUUGAGA");
fastawrite("hsa-mir-517a","hsa-mir-517a","UCUCAGGCAGUGACCCUCUAGAUGGAAGCACUGUCUGUUGUAUAAAAGAAAAGAUCGUGCAUCCCUUUAGAGUGUUACUGUUUGAGA");
fastawrite("hsa-mir-519d","hsa-mir-519d","UCCCAUGCUGUGACCCUCCAAAGGGAAGCGCUUUCUGUUUGUUUUCUCUUAAACAAAGUGCCUCCCUUUAGAGUGUUACCGUUUGGGA");
fastawrite("hsa-mir-521-2","hsa-mir-521-2","UCUCGGGCUGUGACUCUCCAAAGGGAAGAAUUUUCUCUUGUCUAAAAGAAAAGAACGCACUUCCCUUUAGAGUGUUACCGUGUGAGA");
fastawrite("hsa-mir-520d","hsa-mir-520d","UCUCAAGCUGUGAGUCUACAAAGGGAAGCCCUUUCUGUUGUCUAAAAGAAAAGAAAGUGCUUCUCUUUGGUGGGUUACGGUUUGAGA");
fastawrite("hsa-mir-517b","hsa-mir-517b","GUGACCCUCUAGAUGGAAGCACUGUCUGUUGUCUAAGAAAAGAUCGUGCAUCCCUUUAGAGUGUUAC");
fastawrite("hsa-mir-520g","hsa-mir-520g","UCCCAUGCUGUGACCCUCUAGAGGAAGCACUUUCUGUUUGUUGUCUGAGAAAAAACAAAGUGCUUCCCUUUAGAGUGUUACCGUUUGGGA");
fastawrite("hsa-mir-516b-2","hsa-mir-516b-2","UCUCAUGAUGUGACCAUCUGGAGGUAAGAAGCACUUUGUGUUUUGUGAAAGAAAGUGCUUCCUUUCAGAGGGUUACUCUUUGAGA");
fastawrite("hsa-mir-526a-2","hsa-mir-526a-2","GUGACCCUCUAGAGGGAAGCACUUUCUGUUGAAAGAAAAGAACAUGCAUCCUUUCAGAGGGUUAC");
fastawrite("hsa-mir-518e","hsa-mir-518e","UCUCAGGCUGUGACCCUCUAGAGGGAAGCGCUUUCUGUUGGCUAAAAGAAAAGAAAGCGCUUCCCUUCAGAGUGUUAACGCUUUGAGA");
fastawrite("hsa-mir-518a-1","hsa-mir-518a-1","UCUCAAGCUGUGACUGCAAAGGGAAGCCCUUUCUGUUGUCUGAAAGAAGAGAAAGCGCUUCCCUUUGCUGGAUUACGGUUUGAGA");
fastawrite("hsa-mir-518d","hsa-mir-518d","UCCCAUGCUGUGACCCUCUAGAGGGAAGCACUUUCUGUUGUCUGAAAGAAACCAAAGCGCUUCCCUUUGGAGCGUUACGGUUUGAGA");
fastawrite("hsa-mir-516b-1","hsa-mir-516b-1","UCUCAGGCUGUGACCAUCUGGAGGUAAGAAGCACUUUCUGUUUUGUGAAAGAAAAGAAAGUGCUUCCUUUCAGAGGGUUACUCUUUGAGA");
fastawrite("hsa-mir-518a-2","hsa-mir-518a-2","UCUCAAGCUGUGGGUCUGCAAAGGGAAGCCCUUUCUGUUGUCUAAAAGAAGAGAAAGCGCUUCCCUUUGCUGGAUUACGGUUUGAGA");
fastawrite("hsa-mir-517c","hsa-mir-517c","GAAGAUCUCAGGCAGUGACCCUCUAGAUGGAAGCACUGUCUGUUGUCUAAGAAAAGAUCGUGCAUCCUUUUAGAGUGUUACUGUUUGAGAAAAUC");
fastawrite("hsa-mir-520h","hsa-mir-520h","UCCCAUGCUGUGACCCUCUAGAGGAAGCACUUUCUGUUUGUUGUCUGAGAAAAAACAAAGUGCUUCCCUUUAGAGUUACUGUUUGGGA");
fastawrite("hsa-mir-521-1","hsa-mir-521-1","UCUCAGGCUGUGACCCUCCAAAGGGAAGAACUUUCUGUUGUCUAAAAGAAAAGAACGCACUUCCCUUUAGAGUGUUACCGUGUGAGA");
fastawrite("hsa-mir-522","hsa-mir-522","UCUCAGGCUGUGUCCCUCUAGAGGGAAGCGCUUUCUGUUGUCUGAAAGAAAAGAAAAUGGUUCCCUUUAGAGUGUUACGCUUUGAGA");
fastawrite("hsa-mir-519a-1","hsa-mir-519a-1","CUCAGGCUGUGACACUCUAGAGGGAAGCGCUUUCUGUUGUCUGAAAGAAAGGAAAGUGCAUCCUUUUAGAGUGUUACUGUUUGAG");
fastawrite("hsa-mir-527","hsa-mir-527","UCUCAAGCUGUGACUGCAAAGGGAAGCCCUUUCUGUUGUCUAAAAGAAAAGAAAGUGCUUCCCUUUGGUGAAUUACGGUUUGAGA");
fastawrite("hsa-mir-516a-1","hsa-mir-516a-1","UCUCAGGCUGUGACCUUCUCGAGGAAAGAAGCACUUUCUGUUGUCUGAAAGAAAAGAAAGUGCUUCCUUUCAGAGGGUUACGGUUUGAGA");
fastawrite("hsa-mir-516a-2","hsa-mir-516a-2","UCUCAGGUUGUGACCUUCUCGAGGAAAGAAGCACUUUCUGUUGUCUGAAAGAAAAGAAAGUGCUUCCUUUCAGAGGGUUACGGUUUGAGA");
fastawrite("hsa-mir-519a-2","hsa-mir-519a-2","UCUCAGGCUGUGUCCCUCUACAGGGAAGCGCUUUCUGUUGUCUGAAAGAAAGGAAAGUGCAUCCUUUUAGAGUGUUACUGUUUGAGA");
fastawrite("hsa-mir-499a","hsa-mir-499a","GCCCUGUCCCCUGUGCCUUGGGCGGGCGGCUGUUAAGACUUGCAGUGAUGUUUAACUCCUCUCCACGUGAACAUCACAGCAAGUCUGUGCUGCUUCCCGUCCCUACGCUGCCUGGGCAGGGU");
fastawrite("hsa-mir-500a","hsa-mir-500a","GCUCCCCCUCUCUAAUCCUUGCUACCUGGGUGAGAGUGCUGUCUGAAUGCAAUGCACCUGGGCAAGGAUUCUGAGAGCGAGAGC");
fastawrite("hsa-mir-501","hsa-mir-501","GCUCUUCCUCUCUAAUCCUUUGUCCCUGGGUGAGAGUGCUUUCUGAAUGCAAUGCACCCGGGCAAGGAUUCUGAGAGGGUGAGC");
fastawrite("hsa-mir-502","hsa-mir-502","UGCUCCCCCUCUCUAAUCCUUGCUAUCUGGGUGCUAGUGCUGGCUCAAUGCAAUGCACCUGGGCAAGGAUUCAGAGAGGGGGAGCU");
fastawrite("hsa-mir-450a-2","hsa-mir-450a-2","CCAAAGAAAGAUGCUAAACUAUUUUUGCGAUGUGUUCCUAAUAUGUAAUAUAAAUGUAUUGGGGACAUUUUGCAUUCAUAGUUUUGUAUCAAUAAUAUGG");
fastawrite("hsa-mir-503","hsa-mir-503","UGCCCUAGCAGCGGGAACAGUUCUGCAGUGAGCGAUCGGUGCUCUGGGGUAUUGUUUCCGCUGCCAGGGUA");
fastawrite("hsa-mir-504","hsa-mir-504","GCUGCUGUUGGGAGACCCUGGUCUGCACUCUAUCUGUAUUCUUACUGAAGGGAGUGCAGGGCAGGGUUUCCCAUACAGAGGGC");
fastawrite("hsa-mir-505","hsa-mir-505","GAUGCACCCAGUGGGGGAGCCAGGAAGUAUUGAUGUUUCUGCCAGUUUAGCGUCAACACUUGCUGGUUUCCUCUCUGGAGCAUC");
fastawrite("hsa-mir-513a-1","hsa-mir-513a-1","GGGAUGCCACAUUCAGCCAUUCAGCGUACAGUGCCUUUCACAGGGAGGUGUCAUUUAUGUGAACUAAAAUAUAAAUUUCACCUUUCUGAGAAGGGUAAUGUACAGCAUGCACUGCAUAUGUGGUGUCCC");
fastawrite("hsa-mir-513a-2","hsa-mir-513a-2","GGAUGCCACAUUCAGCCAUUCAGUGUGCAGUGCCUUUCACAGGGAGGUGUCAUUUAUGUGAACUAAAAUAUAAAUUUCACCUUUCUGAGAAGGGUAAUGUACAGCAUGCACUGCAUAUGUGGUGUCC");
fastawrite("hsa-mir-506","hsa-mir-506","GCCACCACCAUCAGCCAUACUAUGUGUAGUGCCUUAUUCAGGAAGGUGUUACUUAAUAGAUUAAUAUUUGUAAGGCACCCUUCUGAGUAGAGUAAUGUGCAACAUGGACAACAUUUGUGGUGGC");
fastawrite("hsa-mir-507","hsa-mir-507","GUGCUGUGUGUAGUGCUUCACUUCAAGAAGUGCCAUGCAUGUGUCUAGAAAUAUGUUUUGCACCUUUUGGAGUGAAAUAAUGCACAACAGAUAC");
fastawrite("hsa-mir-508","hsa-mir-508","CCACCUUCAGCUGAGUGUAGUGCCCUACUCCAGAGGGCGUCACUCAUGUAAACUAAAACAUGAUUGUAGCCUUUUGGAGUAGAGUAAUACACAUCACGUAACGCAUAUUUGGUGG");
fastawrite("hsa-mir-509-1","hsa-mir-509-1","CAUGCUGUGUGUGGUACCCUACUGCAGACAGUGGCAAUCAUGUAUAAUUAAAAAUGAUUGGUACGUCUGUGGGUAGAGUACUGCAUGACACAUG");
fastawrite("hsa-mir-510","hsa-mir-510","GUGGUGUCCUACUCAGGAGAGUGGCAAUCACAUGUAAUUAGGUGUGAUUGAAACCUCUAAGAGUGGAGUAACAC");
fastawrite("hsa-mir-514a-1","hsa-mir-514a-1","AACAUGUUGUCUGUGGUACCCUACUCUGGAGAGUGACAAUCAUGUAUAAUUAAAUUUGAUUGACACUUCUGUGAGUAGAGUAACGCAUGACACGUACG");
fastawrite("hsa-mir-514a-2","hsa-mir-514a-2","GUUGUCUGUGGUACCCUACUCUGGAGAGUGACAAUCAUGUAUAACUAAAUUUGAUUGACACUUCUGUGAGUAGAGUAACGCAUGACAC");
fastawrite("hsa-mir-514a-3","hsa-mir-514a-3","GUUGUCUGUGGUACCCUACUCUGGAGAGUGACAAUCAUGUAUAACUAAAUUUGAUUGACACUUCUGUGAGUAGAGUAACGCAUGACAC");
fastawrite("hsa-mir-532","hsa-mir-532","CGACUUGCUUUCUCUCCUCCAUGCCUUGAGUGUAGGACCGUUGGCAUCUUAAUUACCCUCCCACACCCAAGGCUUGCAGAAGAGCGAGCCU");
fastawrite("hsa-mir-455","hsa-mir-455","UCCCUGGCGUGAGGGUAUGUGCCUUUGGACUACAUCGUGGAAGCCAGCACCAUGCAGUCCAUGGGCAUAUACACUUGCCUCAAGGCCUAUGUCAUC");
fastawrite("hsa-mir-539","hsa-mir-539","AUACUUGAGGAGAAAUUAUCCUUGGUGUGUUCGCUUUAUUUAUGAUGAAUCAUACAAGGACAAUUUCUUUUUGAGUAU");
fastawrite("hsa-mir-544a","hsa-mir-544a","AUUUUCAUCACCUAGGGAUCUUGUUAAAAAGCAGAUUCUGAUUCAGGGACCAAGAUUCUGCAUUUUUAGCAAGUUCUCAAGUGAUGCUAAU");
fastawrite("hsa-mir-545","hsa-mir-545","CCCAGCCUGGCACAUUAGUAGGCCUCAGUAAAUGUUUAUUAGAUGAAUAAAUGAAUGACUCAUCAGCAAACAUUUAUUGUGUGCCUGCUAAAGUGAGCUCCACAGG");
fastawrite("hsa-mir-376a-2","hsa-mir-376a-2","GGUAUUUAAAAGGUAGAUUUUCCUUCUAUGGUUACGUGUUUGAUGGUUAAUCAUAGAGGAAAAUCCACGUUUUCAGUAUC");
fastawrite("hsa-mir-487b","hsa-mir-487b","UUGGUACUUGGAGAGUGGUUAUCCCUGUCCUGUUCGUUUUGCUCAUGUCGAAUCGUACAGGGUCAUCCACUUUUUCAGUAUCAA");
fastawrite("hsa-mir-551a","hsa-mir-551a","GGGGACUGCCGGGUGACCCUGGAAAUCCAGAGUGGGUGGGGCCAGUCUGACCGUUUCUAGGCGACCCACUCUUGGUUUCCAGGGUUGCCCUGGAAA");
fastawrite("hsa-mir-552","hsa-mir-552","AACCAUUCAAAUAUACCACAGUUUGUUUAACCUUUUGCCUGUUGGUUGAAGAUGCCUUUCAACAGGUGACUGGUUAGACAAACUGUGGUAUAUACA");
fastawrite("hsa-mir-553","hsa-mir-553","CUUCAAUUUUAUUUUAAAACGGUGAGAUUUUGUUUUGUCUGAGAAAAUCUCGCUGUUUUAGACUGAGG");
fastawrite("hsa-mir-554","hsa-mir-554","ACCUGAGUAACCUUUGCUAGUCCUGACUCAGCCAGUACUGGUCUUAGACUGGUGAUGGGUCAGGGUUCAUAUUUUGGCAUCUCUCUCUGGGCAUCU");
fastawrite("hsa-mir-92b","hsa-mir-92b","CGGGCCCCGGGCGGGCGGGAGGGACGGGACGCGGUGCAGUGUUGUUUUUUCCCCCGCCAAUAUUGCACUCGUCCCGGCCUCCGGCCCCCCCGGCCC");
fastawrite("hsa-mir-555","hsa-mir-555","GGAGUGAACUCAGAUGUGGAGCACUACCUUUGUGAGCAGUGUGACCCAAGGCCUGUGGACAGGGUAAGCUGAACCUCUGAUAAAACUCUGAUCUAU");
fastawrite("hsa-mir-556","hsa-mir-556","GAUAGUAAUAAGAAAGAUGAGCUCAUUGUAAUAUGAGCUUCAUUUAUACAUUUCAUAUUACCAUUAGCUCAUCUUUUUUAUUACUACCUUCAACA");
fastawrite("hsa-mir-557","hsa-mir-557","AGAAUGGGCAAAUGAACAGUAAAUUUGGAGGCCUGGGGCCCUCCCUGCUGCUGGAGAAGUGUUUGCACGGGUGGGCCUUGUCUUUGAAAGGAGGUGGA");
fastawrite("hsa-mir-558","hsa-mir-558","GUGUGUGUGUGUGUGUGUGGUUAUUUUGGUAUAGUAGCUCUAGACUCUAUUAUAGUUUCCUGAGCUGCUGUACCAAAAUACCACAAACGGGCUG");
fastawrite("hsa-mir-559","hsa-mir-559","GCUCCAGUAACAUCUUAAAGUAAAUAUGCACCAAAAUUACUUUUGGUAAAUACAGUUUUGGUGCAUAUUUACUUUAGGAUGUUACUGGAGCUCCCA");
fastawrite("hsa-mir-561","hsa-mir-561","CUUCAUCCACCAGUCCUCCAGGAACAUCAAGGAUCUUAAACUUUGCCAGAGCUACAAAGGCAAAGUUUAAGAUCCUUGAAGUUCCUGGGGGAACCAU");
fastawrite("hsa-mir-562","hsa-mir-562","AGUGAAAUUGCUAGGUCAUAUGGUCAGUCUACUUUUAGAGUAAUUGUGAAACUGUUUUUCAAAGUAGCUGUACCAUUUGCACUCCCUGUGGCAAU");
fastawrite("hsa-mir-563","hsa-mir-563","AGCAAAGAAGUGUGUUGCCCUCUAGGAAAUGUGUGUUGCUCUGAUGUAAUUAGGUUGACAUACGUUUCCCUGGUAGCCA");
fastawrite("hsa-mir-564","hsa-mir-564","CGGGCAGCGGGUGCCAGGCACGGUGUCAGCAGGCAACAUGGCCGAGAGGCCGGGGCCUCCGGGCGGCGCCGUGUCCGCGACCGCGUACCCUGAC");
fastawrite("hsa-mir-567","hsa-mir-567","GGAUUCUUAUAGGACAGUAUGUUCUUCCAGGACAGAACAUUCUUUGCUAUUUUGUACUGGAAGAACAUGCAAAACUAAAAAAAAAAAAAGUUAUUGCU");
fastawrite("hsa-mir-568","hsa-mir-568","GAUAUACACUAUAUUAUGUAUAAAUGUAUACACACUUCCUAUAUGUAUCCACAUAUAUAUAGUGUAUAUAUUAUACAUGUAUAGGUGUGUAUAUG");
fastawrite("hsa-mir-551b","hsa-mir-551b","AGAUGUGCUCUCCUGGCCCAUGAAAUCAAGCGUGGGUGAGACCUGGUGCAGAACGGGAAGGCGACCCAUACUUGGUUUCAGAGGCUGUGAGAAUAA");
fastawrite("hsa-mir-569","hsa-mir-569","GGUAUUGUUAGAUUAAUUUUGUGGGACAUUAACAACAGCAUCAGAAGCAACAUCAGCUUUAGUUAAUGAAUCCUGGAAAGUUAAGUGACUUUAUUU");
fastawrite("hsa-mir-570","hsa-mir-570","CUAGAUAAGUUAUUAGGUGGGUGCAAAGGUAAUUGCAGUUUUUCCCAUUAUUUUAAUUGCGAAAACAGCAAUUACCUUUGCACCAACCUGAUGGAGU");
fastawrite("hsa-mir-571","hsa-mir-571","CCUCAGUAAGACCAAGCUCAGUGUGCCAUUUCCUUGUCUGUAGCCAUGUCUAUGGGCUCUUGAGUUGGCCAUCUGAGUGAGGGCCUGCUUAUUCUA");
fastawrite("hsa-mir-572","hsa-mir-572","GUCGAGGCCGUGGCCCGGAAGUGGUCGGGGCCGCUGCGGGCGGAAGGGCGCCUGUGCUUCGUCCGCUCGGCGGUGGCCCAGCCAGGCCCGCGGGA");
fastawrite("hsa-mir-573","hsa-mir-573","UUUAGCGGUUUCUCCCUGAAGUGAUGUGUAACUGAUCAGGAUCUACUCAUGUCGUCUUUGGUAAAGUUAUGUCGCUUGUCAGGGUGAGGAGAGUUUUUG");
fastawrite("hsa-mir-574","hsa-mir-574","GGGACCUGCGUGGGUGCGGGCGUGUGAGUGUGUGUGUGUGAGUGUGUGUCGCUCCGGGUCCACGCUCAUGCACACACCCACACGCCCACACUCAGG");
fastawrite("hsa-mir-575","hsa-mir-575","AAUUCAGCCCUGCCACUGGCUUAUGUCAUGACCUUGGGCUACUCAGGCUGUCUGCACAAUGAGCCAGUUGGACAGGAGCAGUGCCACUCAACUC");
fastawrite("hsa-mir-576","hsa-mir-576","UACAAUCCAACGAGGAUUCUAAUUUCUCCACGUCUUUGGUAAUAAGGUUUGGCAAAGAUGUGGAAAAAUUGGAAUCCUCAUUCGAUUGGUUAUAACCA");
fastawrite("hsa-mir-577","hsa-mir-577","UGGGGGAGUGAAGAGUAGAUAAAAUAUUGGUACCUGAUGAAUCUGAGGCCAGGUUUCAAUACUUUAUCUGCUCUUCAUUUCCCCAUAUCUACUUAC");
fastawrite("hsa-mir-578","hsa-mir-578","AGAUAAAUCUAUAGACAAAAUACAAUCCCGGACAACAAGAAGCUCCUAUAGCUCCUGUAGCUUCUUGUGCUCUAGGAUUGUAUUUUGUUUAUAUAU");
fastawrite("hsa-mir-579","hsa-mir-579","CAUAUUAGGUUAAUGCAAAAGUAAUCGCGGUUUGUGCCAGAUGACGAUUUGAAUUAAUAAAUUCAUUUGGUAUAAACCGCGAUUAUUUUUGCAUCAAC");
fastawrite("hsa-mir-580","hsa-mir-580","AUAAAAUUUCCAAUUGGAACCUAAUGAUUCAUCAGACUCAGAUAUUUAAGUUAACAGUAUUUGAGAAUGAUGAAUCAUUAGGUUCCGGUCAGAAAUU");
fastawrite("hsa-mir-581","hsa-mir-581","GUUAUGUGAAGGUAUUCUUGUGUUCUCUAGAUCAGUGCUUUUAGAAAAUUUGUGUGAUCUAAAGAACACAAAGAAUACCUACACAGAACCACCUGC");
fastawrite("hsa-mir-582","hsa-mir-582","AUCUGUGCUCUUUGAUUACAGUUGUUCAACCAGUUACUAAUCUAACUAAUUGUAACUGGUUGAACAACUGAACCCAAAGGGUGCAAAGUAGAAACAUU");
fastawrite("hsa-mir-583","hsa-mir-583","AACUCACACAUUAACCAAAGAGGAAGGUCCCAUUACUGCAGGGAUCUUAGCAGUACUGGGACCUACCUCUUUGGU");
fastawrite("hsa-mir-584","hsa-mir-584","UAGGGUGACCAGCCAUUAUGGUUUGCCUGGGACUGAGGAAUUUGCUGGGAUAUGUCAGUUCCAGGCCAACCAGGCUGGUUGGUCUCCCUGAAGCAAC");
fastawrite("hsa-mir-585","hsa-mir-585","UGGGGUGUCUGUGCUAUGGCAGCCCUAGCACACAGAUACGCCCAGAGAAAGCCUGAACGUUGGGCGUAUCUGUAUGCUAGGGCUGCUGUAACAA");
fastawrite("hsa-mir-548a-1","hsa-mir-548a-1","UGCAGGGAGGUAUUAAGUUGGUGCAAAAGUAAUUGUGAUUUUUGCCAUUAAAAGUAACGACAAAACUGGCAAUUACUUUUGCACCAAACCUGGUAUU");
fastawrite("hsa-mir-586","hsa-mir-586","AUGGGGUAAAACCAUUAUGCAUUGUAUUUUUAGGUCCCAAUACAUGUGGGCCCUAAAAAUACAAUGCAUAAUGGUUUUUCACUCUUUAUCUUCUUAU");
fastawrite("hsa-mir-587","hsa-mir-587","CUCCUAUGCACCCUCUUUCCAUAGGUGAUGAGUCACAGGGCUCAGGGAAUGUGUCUGCACCUGUGACUCAUCACCAGUGGAAAGCCCAUCCCAUAU");
fastawrite("hsa-mir-548b","hsa-mir-548b","CAGACUAUAUAUUUAGGUUGGCGCAAAAGUAAUUGUGGUUUUGGCCUUUAUUUUCAAUGGCAAGAACCUCAGUUGCUUUUGUGCCAACCUAAUACUU");
fastawrite("hsa-mir-588","hsa-mir-588","AGCUUAGGUACCAAUUUGGCCACAAUGGGUUAGAACACUAUUCCAUUGUGUUCUUACCCACCAUGGCCAAAAUUGGGCCUAAG");
fastawrite("hsa-mir-548a-2","hsa-mir-548a-2","UGUGAUGUGUAUUAGGUUUGUGCAAAAGUAAUUGGGGUUUUUUGCCGUUAAAAGUAAUGGCAAAACUGGCAAUUACUUUUGCACCAAACUAAUAUAA");
fastawrite("hsa-mir-589","hsa-mir-589","UCCAGCCUGUGCCCAGCAGCCCCUGAGAACCACGUCUGCUCUGAGCUGGGUACUGCCUGUUCAGAACAAAUGCCGGUUCCCAGACGCUGCCAGCUGGCC");
fastawrite("hsa-mir-550a-1","hsa-mir-550a-1","UGAUGCUUUGCUGGCUGGUGCAGUGCCUGAGGGAGUAAGAGCCCUGUUGUUGUAAGAUAGUGUCUUACUCCCUCAGGCACAUCUCCAACAAGUCUCU");
fastawrite("hsa-mir-550a-2","hsa-mir-550a-2","UGAUGCUUUGCUGGCUGGUGCAGUGCCUGAGGGAGUAAGAGCCCUGUUGUUGUCAGAUAGUGUCUUACUCCCUCAGGCACAUCUCCAGCGAGUCUCU");
fastawrite("hsa-mir-590","hsa-mir-590","UAGCCAGUCAGAAAUGAGCUUAUUCAUAAAAGUGCAGUAUGGUGAAGUCAAUCUGUAAUUUUAUGUAUAAGCUAGUCUCUGAUUGAAACAUGCAGCA");
fastawrite("hsa-mir-591","hsa-mir-591","UCUUAUCAAUGAGGUAGACCAUGGGUUCUCAUUGUAAUAGUGUAGAAUGUUGGUUAACUGUGGACUCCCUGGCUCUGUCUCAAAUCUACUGAUUC");
fastawrite("hsa-mir-592","hsa-mir-592","UAUUAUGCCAUGACAUUGUGUCAAUAUGCGAUGAUGUGUUGUGAUGGCACAGCGUCAUCACGUGGUGACGCAACAUCAUGACGUAAGACGUCACAAC");
fastawrite("hsa-mir-593","hsa-mir-593","CCCCCAGAAUCUGUCAGGCACCAGCCAGGCAUUGCUCAGCCCGUUUCCCUCUGGGGGAGCAAGGAGUGGUGCUGGGUUUGUCUCUGCUGGGGUUUCUCCU");
fastawrite("hsa-mir-595","hsa-mir-595","ACGGAAGCCUGCACGCAUUUAACACCAGCACGCUCAAUGUAGUCUUGUAAGGAACAGGUUGAAGUGUGCCGUGGUGUGUCUGGAGGAAGCGCCUGU");
fastawrite("hsa-mir-596","hsa-mir-596","AGCACGGCCUCUCCGAAGCCUGCCCGGCUCCUCGGGAACCUGCCUCCCGCAUGGCAGCUGCUGCCCUUCGGAGGCCG");
fastawrite("hsa-mir-597","hsa-mir-597","UACUUACUCUACGUGUGUGUCACUCGAUGACCACUGUGAAGACAGUAAAAUGUACAGUGGUUCUCUUGUGGCUCAAGCGUAAUGUAGAGUACUGGUC");
fastawrite("hsa-mir-598","hsa-mir-598","GCUUGAUGAUGCUGCUGAUGCUGGCGGUGAUCCCGAUGGUGUGAGCUGGAAAUGGGGUGCUACGUCAUCGUUGUCAUCGUCAUCAUCAUCAUCCGAG");
fastawrite("hsa-mir-599","hsa-mir-599","AAAGACAUGCUGUCCACAGUGUGUUUGAUAAGCUGACAUGGGACAGGGAUUCUUUUCACUGUUGUGUCAGUUUAUCAAACCCAUACUUGGAUGAC");
fastawrite("hsa-mir-548a-3","hsa-mir-548a-3","CCUAGAAUGUUAUUAGGUCGGUGCAAAAGUAAUUGCGAGUUUUACCAUUACUUUCAAUGGCAAAACUGGCAAUUACUUUUGCACCAACGUAAUACUU");
fastawrite("hsa-mir-600","hsa-mir-600","AAGUCACGUGCUGUGGCUCCAGCUUCAUAGGAAGGCUCUUGUCUGUCAGGCAGUGGAGUUACUUACAGACAAGAGCCUUGCUCAGGCCAGCCCUGCCC");
fastawrite("hsa-mir-601","hsa-mir-601","UGCAUGAGUUCGUCUUGGUCUAGGAUUGUUGGAGGAGUCAGAAAAACUACCCCAGGGAUCCUGAAGUCCUUUGGGUGGA");
fastawrite("hsa-mir-602","hsa-mir-602","UUCUCACCCCCGCCUGACACGGGCGACAGCUGCGGCCCGCUGUGUUCACUCGGGCCGAGUGCGUCUCCUGUCAGGCAAGGGAGAGCAGAGCCCCCCUG");
fastawrite("hsa-mir-603","hsa-mir-603","GAUUGAUGCUGUUGGUUUGGUGCAAAAGUAAUUGCAGUGCUUCCCAUUUAAAAGUAAUGGCACACACUGCAAUUACUUUUGCUCCAACUUAAUACUU");
fastawrite("hsa-mir-604","hsa-mir-604","AGAGCAUCGUGCUUGACCUUCCACGCUCUCGUGUCCACUAGCAGGCAGGUUUUCUGACACAGGCUGCGGAAUUCAGGACAGUGCAUCAUGGAGA");
fastawrite("hsa-mir-605","hsa-mir-605","GCCCUAGCUUGGUUCUAAAUCCCAUGGUGCCUUCUCCUUGGGAAAAACAGAGAAGGCACUAUGAGAUUUAGAAUCAAGUUAGG");
fastawrite("hsa-mir-606","hsa-mir-606","UGUAUCCUUGGUUUUUAGUAGUUUUACUAUGAUGAGGUGUGCCAUCCACCCCAUCAUAGUAAACUACUGAAAAUCAAAGAUACAAGUGCCUGACCA");
fastawrite("hsa-mir-607","hsa-mir-607","UUGCCUAAAGUCACACAGGUUAUAGAUCUGGAUUGGAACCCAGGGAGCCAGACUGCCUGGGUUCAAAUCCAGAUCUAUAACUUGUGUGACUUUGGG");
fastawrite("hsa-mir-608","hsa-mir-608","GGGCCAAGGUGGGCCAGGGGUGGUGUUGGGACAGCUCCGUUUAAAAAGGCAUCUCCAAGAGCUUCCAUCAAAGGCUGCCUCUUGGUGCAGCACAGGUAGA");
fastawrite("hsa-mir-609","hsa-mir-609","UGCUCGGCUGUUCCUAGGGUGUUUCUCUCAUCUCUGGUCUAUAAUGGGUUAAAUAGUAGAGAUGAGGGCAACACCCUAGGAACAGCAGAGGAACC");
fastawrite("hsa-mir-610","hsa-mir-610","UCUAUUUGUCUUAGGUGAGCUAAAUGUGUGCUGGGACACAUUUGAGCCAAAUGUCCCAGCACACAUUUAGCUCACAUAAGAAAAAUGGACUCUAGU");
fastawrite("hsa-mir-611","hsa-mir-611","AAAAUGGUGAGAGCGUUGAGGGGAGUUCCAGACGGAGAUGCGAGGACCCCUCGGGGUCUGACCCACA");
fastawrite("hsa-mir-612","hsa-mir-612","UCCCAUCUGGACCCUGCUGGGCAGGGCUUCUGAGCUCCUUAGCACUAGCAGGAGGGGCUCCAGGGGCCCUCCCUCCAUGGCAGCCAGGACAGGACUCUCA");
fastawrite("hsa-mir-613","hsa-mir-613","GGUGAGUGCGUUUCCAAGUGUGAAGGGACCCUUCCUGUAGUGUCUUAUAUACAAUACAGUAGGAAUGUUCCUUCUUUGCCACUCAUACACCUUUA");
fastawrite("hsa-mir-614","hsa-mir-614","UCUAAGAAACGCAGUGGUCUCUGAAGCCUGCAGGGGCAGGCCAGCCCUGCACUGAACGCCUGUUCUUGCCAGGUGGCAGAAGGUUGCUGC");
fastawrite("hsa-mir-615","hsa-mir-615","CUCGGGAGGGGCGGGAGGGGGGUCCCCGGUGCUCGGAUCUCGAGGGUGCUUAUUGUUCGGUCCGAGCCUGGGUCUCCCUCUUCCCCCCAACCCCCC");
fastawrite("hsa-mir-616","hsa-mir-616","UUAGGUAAUUCCUCCACUCAAAACCCUUCAGUGACUUCCAUGACAUGAAAUAGGAAGUCAUUGGAGGGUUUGAGCAGAGGAAUGACCUGUUUUAAAA");
fastawrite("hsa-mir-548c","hsa-mir-548c","CAUUGGCAUCUAUUAGGUUGGUGCAAAAGUAAUUGCGGUUUUUGCCAUUACUUUCAGUAGCAAAAAUCUCAAUUACUUUUGCACCAACUUAAUACUU");
fastawrite("hsa-mir-617","hsa-mir-617","CAUCAUAAGGAGCCUAGACUUCCCAUUUGAAGGUGGCCAUUUCCUACCACCUUCAAAUGGUAAGUCCAGGCUCCUUCUGAUUCAAUAAAUGAGGAGC");
fastawrite("hsa-mir-618","hsa-mir-618","CUCUUGUUCACAGCCAAACUCUACUUGUCCUUCUGAGUGUAAUUACGUACAUGCAGUAGCUCAGGAGACAAGCAGGUUUACCCUGUGGAUGAGUCUGA");
fastawrite("hsa-mir-619","hsa-mir-619","CGCCCACCUCAGCCUCCCAAAAUGCUGGGAUUACAGGCAUGAGCCACUGCGGUCGACCAUGACCUGGACAUGUUUGUGCCCAGUACUGUCAGUUUGCAG");
fastawrite("hsa-mir-620","hsa-mir-620","AUAUAUAUCUAUAUCUAGCUCCGUAUAUAUAUAUAUAUAUAUAUAGAUAUCUCCAUAUAUAUGGAGAUAGAUAUAGAAAUAAAACAAGCAAAGAA");
fastawrite("hsa-mir-621","hsa-mir-621","UAGAUUGAGGAAGGGGCUGAGUGGUAGGCGGUGCUGCUGUGCUCUGAUGAAGACCCAUGUGGCUAGCAACAGCGCUUACCUUUUGUCUCUGGGUCC");
fastawrite("hsa-mir-622","hsa-mir-622","AGAGAAGCUGGACAAGUACUGGUCUCAGCAGAUUGAGGAGAGCACCACAGUGGUCAUCACACAGUCUGCUGAGGUUGGAGCUGCUGAGAUGACACU");
fastawrite("hsa-mir-623","hsa-mir-623","GUACACAGUAGAAGCAUCCCUUGCAGGGGCUGUUGGGUUGCAUCCUAAGCUGUGCUGGAGCUUCCCGAUGUACUCUGUAGAUGUCUUUGCACCUUCUG");
fastawrite("hsa-mir-624","hsa-mir-624","AAUGCUGUUUCAAGGUAGUACCAGUACCUUGUGUUCAGUGGAACCAAGGUAAACACAAGGUAUUGGUAUUACCUUGAGAUAGCAUUACACCUAAGUG");
fastawrite("hsa-mir-625","hsa-mir-625","AGGGUAGAGGGAUGAGGGGGAAAGUUCUAUAGUCCUGUAAUUAGAUCUCAGGACUAUAGAACUUUCCCCCUCAUCCCUCUGCCCU");
fastawrite("hsa-mir-626","hsa-mir-626","ACUGAUAUAUUUGUCUUAUUUGAGAGCUGAGGAGUAUUUUUAUGCAAUCUGAAUGAUCUCAGCUGUCUGAAAAUGUCUUCAAUUUUAAAGGCUU");
fastawrite("hsa-mir-627","hsa-mir-627","UACUUAUUACUGGUAGUGAGUCUCUAAGAAAAGAGGAGGUGGUUGUUUUCCUCCUCUUUUCUUUGAGACUCACUACCAAUAAUAAGAAAUACUACUA");
fastawrite("hsa-mir-628","hsa-mir-628","AUAGCUGUUGUGUCACUUCCUCAUGCUGACAUAUUUACUAGAGGGUAAAAUUAAUAACCUUCUAGUAAGAGUGGCAGUCGAAGGGAAGGGCUCAU");
fastawrite("hsa-mir-629","hsa-mir-629","UCCCUUUCCCAGGGGAGGGGCUGGGUUUACGUUGGGAGAACUUUUACGGUGAACCAGGAGGUUCUCCCAACGUAAGCCCAGCCCCUCCCCUCUGCCU");
fastawrite("hsa-mir-630","hsa-mir-630","AACUUAACAUCAUGCUACCUCUUUGUAUCAUAUUUUGUUAUUCUGGUCACAGAAUGACCUAGUAUUCUGUACCAGGGAAGGUAGUUCUUAACUAUAU");
fastawrite("hsa-mir-631","hsa-mir-631","GUGGGGAGCCUGGUUAGACCUGGCCCAGACCUCAGCUACACAAGCUGAUGGACUGAGUCAGGGGCCACACUCUCC");
fastawrite("hsa-mir-33b","hsa-mir-33b","GCGGGCGGCCCCGCGGUGCAUUGCUGUUGCAUUGCACGUGUGUGAGGCGGGUGCAGUGCCUCGGCAGUGCAGCCCGGAGCCGGCCCCUGGCACCAC");
fastawrite("hsa-mir-632","hsa-mir-632","CGCCUCCUACCGCAGUGCUUGACGGGAGGCGGAGCGGGGAACGAGGCCGUCGGCCAUUUUGUGUCUGCUUCCUGUGGGACGUGGUGGUAGCCGU");
fastawrite("hsa-mir-633","hsa-mir-633","AACCUCUCUUAGCCUCUGUUUCUUUAUUGCGGUAGAUACUAUUAACCUAAAAUGAGAAGGCUAAUAGUAUCUACCACAAUAAAAUUGUUGUGAGGAUA");
fastawrite("hsa-mir-634","hsa-mir-634","AAACCCACACCACUGCAUUUUGGCCAUCGAGGGUUGGGGCUUGGUGUCAUGCCCCAAGAUAACCAGCACCCCAACUUUGGACAGCAUGGAUUAGUCU");
fastawrite("hsa-mir-635","hsa-mir-635","CAGAGAGGAGCUGCCACUUGGGCACUGAAACAAUGUCCAUUAGGCUUUGUUAUGGAAACUUCUCCUGAUCAUUGUUUUGUGUCCAUUGAGCUUCCAAU");
fastawrite("hsa-mir-636","hsa-mir-636","UGGCGGCCUGGGCGGGAGCGCGCGGGCGGGGCCGGCCCCGCUGCCUGGAAUUAACCCCGCUGUGCUUGCUCGUCCCGCCCGCAGCCCUAGGCGGCGUCG");
fastawrite("hsa-mir-637","hsa-mir-637","UGGCUAAGGUGUUGGCUCGGGCUCCCCACUGCAGUUACCCUCCCCUCGGCGUUACUGAGCACUGGGGGCUUUCGGGCUCUGCGUCUGCACAGAUACUUC");
fastawrite("hsa-mir-638","hsa-mir-638","GUGAGCGGGCGCGGCAGGGAUCGCGGGCGGGUGGCGGCCUAGGGCGCGGAGGGCGGACCGGGAAUGGCGCGCCGUGCGCCGCCGGCGUAACUGCGGCGCU");
fastawrite("hsa-mir-639","hsa-mir-639","UGGCCGACGGGGCGCGCGCGGCCUGGAGGGGCGGGGCGGACGCAGAGCCGCGUUUAGUCUAUCGCUGCGGUUGCGAGCGCUGUAGGGAGCCUGUGCUG");
fastawrite("hsa-mir-640","hsa-mir-640","GUGACCCUGGGCAAGUUCCUGAAGAUCAGACACAUCAGAUCCCUUAUCUGUAAAAUGGGCAUGAUCCAGGAACCUGCCUCUACGGUUGCCUUGGGG");
fastawrite("hsa-mir-641","hsa-mir-641","UGGGUGAAAGGAAGGAAAGACAUAGGAUAGAGUCACCUCUGUCCUCUGUCCUCUACCUAUAGAGGUGACUGUCCUAUGUCUUUCCUUCCUCUUACCCCU");
fastawrite("hsa-mir-642a","hsa-mir-642a","AUCUGAGUUGGGAGGGUCCCUCUCCAAAUGUGUCUUGGGGUGGGGGAUCAAGACACAUUUGGAGAGGGAACCUCCCAACUCGGCCUCUGCCAUCAUU");
fastawrite("hsa-mir-643","hsa-mir-643","ACCAAGUGAUAUUCAUUGUCUACCUGAGCUAGAAUACAAGUAGUUGGCGUCUUCAGAGACACUUGUAUGCUAGCUCAGGUAGAUAUUGAAUGAAAAA");
fastawrite("hsa-mir-644a","hsa-mir-644a","UUUUUUUUUAGUAUUUUUCCAUCAGUGUUCAUAAGGAAUGUUGCUCUGUAGUUUUCUUAUAGUGUGGCUUUCUUAGAGCAAAGAUGGUUCCCUA");
fastawrite("hsa-mir-645","hsa-mir-645","CAGUUCCUAACAGGCCUCAGACCAGUACCGGUCUGUGGCCUGGGGGUUGAGGACCCCUGCUCUAGGCUGGUACUGCUGAUGCUUAAAAAGAGAG");
fastawrite("hsa-mir-646","hsa-mir-646","GAUCAGGAGUCUGCCAGUGGAGUCAGCACACCUGCUUUUCACCUGUGAUCCCAGGAGAGGAAGCAGCUGCCUCUGAGGCCUCAGGCUCAGUGGC");
fastawrite("hsa-mir-647","hsa-mir-647","AGGAAGUGUUGGCCUGUGGCUGCACUCACUUCCUUCAGCCCCAGGAAGCCUUGGUCGGGGGCAGGAGGGAGGGUCAGGCAGGGCUGGGGGCCUGAC");
fastawrite("hsa-mir-648","hsa-mir-648","AUCACAGACACCUCCAAGUGUGCAGGGCACUGGUGGGGGCCGGGGCAGGCCCAGCGAAAGUGCAGGACCUGGCACUUAGUCGGAAGUGAGGGUG");
fastawrite("hsa-mir-649","hsa-mir-649","GGCCUAGCCAAAUACUGUAUUUUUGAUCGACAUUUGGUUGAAAAAUAUCUAUGUAUUAGUAAACCUGUGUUGUUCAAGAGUCCACUGUGUUUUGCUG");
fastawrite("hsa-mir-650","hsa-mir-650","CAGUGCUGGGGUCUCAGGAGGCAGCGCUCUCAGGACGUCACCACCAUGGCCUGGGCUCUGCUCCUCCUCACCCUCCUCACUCAGGGCACAGGUGAU");
fastawrite("hsa-mir-651","hsa-mir-651","AAUCUAUCACUGCUUUUUAGGAUAAGCUUGACUUUUGUUCAAAUAAAAAUGCAAAAGGAAAGUGUAUCCUAAAAGGCAAUGACAGUUUAAUGUGUUU");
fastawrite("hsa-mir-652","hsa-mir-652","ACGAAUGGCUAUGCACUGCACAACCCUAGGAGAGGGUGCCAUUCACAUAGACUAUAAUUGAAUGGCGCCACUAGGGUUGUGCAGUGCACAACCUACAC");
fastawrite("hsa-mir-548d-1","hsa-mir-548d-1","AAACAAGUUAUAUUAGGUUGGUGCAAAAGUAAUUGUGGUUUUUGCCUGUAAAAGUAAUGGCAAAAACCACAGUUUCUUUUGCACCAGACUAAUAAAG");
fastawrite("hsa-mir-661","hsa-mir-661","GGAGAGGCUGUGCUGUGGGGCAGGCGCAGGCCUGAGCCCUGGUUUCGGGCUGCCUGGGUCUCUGGCCUGCGCGUGACUUUGGGGUGGCU");
fastawrite("hsa-mir-662","hsa-mir-662","GCUGUUGAGGCUGCGCAGCCAGGCCCUGACGGUGGGGUGGCUGCGGGCCUUCUGAAGGUCUCCCACGUUGUGGCCCAGCAGCGCAGUCACGUUGC");
fastawrite("hsa-mir-548d-2","hsa-mir-548d-2","GAGAGGGAAGAUUUAGGUUGGUGCAAAAGUAAUUGUGGUUUUUGCCAUUGAAAGUAAUGGCAAAAACCACAGUUUCUUUUGCACCAACCUAAUAAAA");
fastawrite("hsa-mir-663a","hsa-mir-663a","CCUUCCGGCGUCCCAGGCGGGGCGCCGCGGGACCGCCCUCGUGUCUGUGGCGGUGGGAUCCCGCGGCCGUGUUUUCCUGGUGGCCCGGCCAUG");
fastawrite("hsa-mir-449b","hsa-mir-449b","UGACCUGAAUCAGGUAGGCAGUGUAUUGUUAGCUGGCUGCUUGGGUCAAGUCAGCAGCCACAACUACCCUGCCACUUGCUUCUGGAUAAAUUCUUCU");
fastawrite("hsa-mir-653","hsa-mir-653","UUCAUUCCUUCAGUGUUGAAACAAUCUCUACUGAACCAGCUUCAAACAAGUUCACUGGAGUUUGUUUCAAUAUUGCAAGAAUGAUAAGAUGGAAGC");
fastawrite("hsa-mir-411","hsa-mir-411","UGGUACUUGGAGAGAUAGUAGACCGUAUAGCGUACGCUUUAUCUGUGACGUAUGUAACACGGUCCACUAACCCUCAGUAUCAAAUCCAUCCCCGAG");
fastawrite("hsa-mir-654","hsa-mir-654","GGGUAAGUGGAAAGAUGGUGGGCCGCAGAACAUGUGCUGAGUUCGUGCCAUAUGUCUGCUGACCAUCACCUUUAGAAGCCC");
fastawrite("hsa-mir-655","hsa-mir-655","AACUAUGCAAGGAUAUUUGAGGAGAGGUUAUCCGUGUUAUGUUCGCUUCAUUCAUCAUGAAUAAUACAUGGUUAACCUCUUUUUGAAUAUCAGACUC");
fastawrite("hsa-mir-656","hsa-mir-656","CUGAAAUAGGUUGCCUGUGAGGUGUUCACUUUCUAUAUGAUGAAUAUUAUACAGUCAACCUCUUUCCGAUAUCGAAUC");
fastawrite("hsa-mir-549a","hsa-mir-549a","AGACAUGCAACUCAAGAAUAUAUUGAGAGCUCAUCCAUAGUUGUCACUGUCUCAAAUCAGUGACAACUAUGGAUGAGCUCUUAAUAUAUCCCAGGC");
fastawrite("hsa-mir-657","hsa-mir-657","GUGUAGUAGAGCUAGGAGGAGAGGGUCCUGGAGAAGCGUGGACCGGUCCGGGUGGGUUCCGGCAGGUUCUCACCCUCUCUAGGCCCCAUUCUCCUCUG");
fastawrite("hsa-mir-658","hsa-mir-658","GCUCGGUUGCCGUGGUUGCGGGCCCUGCCCGCCCGCCAGCUCGCUGACAGCACGACUCAGGGCGGAGGGAAGUAGGUCCGUUGGUCGGUCGGGAACGAGG");
fastawrite("hsa-mir-659","hsa-mir-659","UACCGACCCUCGAUUUGGUUCAGGACCUUCCCUGAACCAAGGAAGAGUCACAGUCUCUUCCUUGGUUCAGGGAGGGUCCCCAACAAUGUCCUCAUGG");
fastawrite("hsa-mir-660","hsa-mir-660","CUGCUCCUUCUCCCAUACCCAUUGCAUAUCGGAGUUGUGAAUUCUCAAAACACCUCCUGUGUGCAUGGAUUACAGGAGGGUGAGCCUUGUCAUCGUG");
fastawrite("hsa-mir-421","hsa-mir-421","GCACAUUGUAGGCCUCAUUAAAUGUUUGUUGAAUGAAAAAAUGAAUCAUCAACAGACAUUAAUUGGGCGCCUGCUCUGUGAUCUC");
fastawrite("hsa-mir-542","hsa-mir-542","CAGAUCUCAGACAUCUCGGGGAUCAUCAUGUCACGAGAUACCAGUGUGCACUUGUGACAGAUUGAUAACUGAAAGGUCUGGGAGCCACUCAUCUUCA");
fastawrite("hsa-mir-758","hsa-mir-758","GCCUGGAUACAUGAGAUGGUUGACCAGAGAGCACACGCUUUAUUUGUGCCGUUUGUGACCUGGUCCACUAACCCUCAGUAUCUAAUGC");
fastawrite("hsa-mir-1264","hsa-mir-1264","AGGUCCUCAAUAAGUAUUUGUUGAAAGAAUAAAUAAACCAACAAGUCUUAUUUGAGCACCUGUUAUGUG");
fastawrite("hsa-mir-671","hsa-mir-671","GCAGGUGAACUGGCAGGCCAGGAAGAGGAGGAAGCCCUGGAGGGGCUGGAGGUGAUGGAUGUUUUCCUCCGGUUCUCAGGGCUCCACCUCUUUCGGGCCGUAGAGCCAGGGCUGGUGC");
fastawrite("hsa-mir-668","hsa-mir-668","GGUAAGUGCGCCUCGGGUGAGCAUGCACUUAAUGUGGGUGUAUGUCACUCGGCUCGGCCCACUACC");
fastawrite("hsa-mir-550a-3","hsa-mir-550a-3","GAUGCUUUGCUGGCUGGUGCAGUGCCUGAGGGAGUAAGAGUCCUGUUGUUGUAAGAUAGUGUCUUACUCCCUCAGGCACAUCUCCAACAAGUCUC");
fastawrite("hsa-mir-767","hsa-mir-767","GCUUUUAUAUUGUAGGUUUUUGCUCAUGCACCAUGGUUGUCUGAGCAUGCAGCAUGCUUGUCUGCUCAUACCCCAUGGUUUCUGAGCAGGAACCUUCAUUGUCUACUGC");
fastawrite("hsa-mir-1224","hsa-mir-1224","GUGAGGACUCGGGAGGUGGAGGGUGGUGCCGCCGGGGCCGGGCGCUGUUUCAGCUCGCUUCUCCCCCCACCUCCUCUCUCCUCAG");
fastawrite("hsa-mir-151b","hsa-mir-151b","ACCUCUGAUGUGUCAGUCUCUCUUCAGGGCUCCCGAGACACAGAAACAGACACCUGCCCUCGAGGAGCUCACAGUCUAGACAAACAAACCCAGGGU");
fastawrite("hsa-mir-320b-1","hsa-mir-320b-1","AUAAAUUAAUCCCUCUCUUUCUAGUUCUUCCUAGAGUGAGGAAAAGCUGGGUUGAGAGGGCAAACAAAUUAA");
fastawrite("hsa-mir-320c-1","hsa-mir-320c-1","AAAAAUGAGGCCUUCUCUUCCCAGUUCUUCCCAGAGUCAGGAAAAGCUGGGUUGAGAGGGUAGAAAAAAAAU");
fastawrite("hsa-mir-1296","hsa-mir-1296","ACCUACCUAACUGGGUUAGGGCCCUGGCUCCAUCUCCUUUAGGAAAACCUUCUGUGGGGAGUGGGGCUUCGACCCUAACCCAGGUGGGCUGU");
fastawrite("hsa-mir-1468","hsa-mir-1468","GGUGGGUGGUUUCUCCGUUUGCCUGUUUCGCUGAUGUGCAUUCAACUCAUUCUCAGCAAAAUAAGCAAAUGGAAAAUUCGUCCAUC");
fastawrite("hsa-mir-1323","hsa-mir-1323","ACUGAGGUCCUCAAAACUGAGGGGCAUUUUCUGUGGUUUGAAAGGAAAGUGCACCCAGUUUUGGGGAUGUCAA");
fastawrite("hsa-mir-1271","hsa-mir-1271","CACCCAGAUCAGUGCUUGGCACCUAGCAAGCACUCAGUAAAUAUUUGUUGAGUGCCUGCUAUGUGCCAGGCAUUGUGCUGAGGGCU");
fastawrite("hsa-mir-1301","hsa-mir-1301","GGAUUGUGGGGGGUCGCUCUAGGCACCGCAGCACUGUGCUGGGGAUGUUGCAGCUGCCUGGGAGUGACUUCACACAGUCCUC");
fastawrite("hsa-mir-454","hsa-mir-454","UCUGUUUAUCACCAGAUCCUAGAACCCUAUCAAUAUUGUCUCUGCUGUGUAAAUAGUUCUGAGUAGUGCAAUAUUGCUUAUAGGGUUUUGGUGUUUGGAAAGAACAAUGGGCAGG");
fastawrite("hsa-mir-1185-2","hsa-mir-1185-2","UUUGGUACUUAAAGAGAGGAUACCCUUUGUAUGUUCACUUGAUUAAUGGCGAAUAUACAGGGGGAGACUCUCAUUUGCGUAUCAAA");
fastawrite("hsa-mir-449c","hsa-mir-449c","GCUGGGAUGUGUCAGGUAGGCAGUGUAUUGCUAGCGGCUGUUAAUGAUUUUAACAGUUGCUAGUUGCACUCCUCUCUGUUGCAUUCAGAAGC");
fastawrite("hsa-mir-1283-1","hsa-mir-1283-1","CUCAAGCUAUGAGUCUACAAAGGAAAGCGCUUUCUGUUGUCAGAAAGAAGAGAAAGCGCUUCCCUUUUGAGGGUUACGGUUUGAGAA");
fastawrite("hsa-mir-769","hsa-mir-769","GCCUUGGUGCUGAUUCCUGGGCUCUGACCUGAGACCUCUGGGUUCUGAGCUGUGAUGUUGCUCUCGAGCUGGGAUCUCCGGGGUCUUGGUUCAGGGCCGGGGCCUCUGGGUUCCAAGC");
fastawrite("hsa-mir-766","hsa-mir-766","GCAUCCUCAGGACCUGGGCUUGGGUGGUAGGAGGAAUUGGUGCUGGUCUUUCAUUUUGGAUUUGACUCCAGCCCCACAGCCUCAGCCACCCCAGCCAAUUGUCAUAGGAGC");
fastawrite("hsa-mir-320b-2","hsa-mir-320b-2","GUCUCUUAGGCUUUCUCUUCCCAGAUUUCCCAAAGUUGGGAAAAGCUGGGUUGAGAGGGCAAAAGGAAAAA");
fastawrite("hsa-mir-378d-2","hsa-mir-378d-2","GAAUGGUUACAAGGAGAGAACACUGGACUUGGAGUCAGAAAACUUUCAUCCAAGUCAUUCCCUGCUCUAAGUCCCAUUUCUGUUCCAUGAGAUUGUUU");
fastawrite("hsa-mir-1185-1","hsa-mir-1185-1","UUUGGUACUUGAAGAGAGGAUACCCUUUGUAUGUUCACUUGAUUAAUGGCGAAUAUACAGGGGGAGACUCUUAUUUGCGUAUCAAA");
fastawrite("hsa-mir-762","hsa-mir-762","GGCCCGGCUCCGGGUCUCGGCCCGUACAGUCCGGCCGGCCAUGCUGGCGGGGCUGGGGCCGGGGCCGAGCCCGCGGCGGGGCC");
fastawrite("hsa-mir-802","hsa-mir-802","GUUCUGUUAUUUGCAGUCAGUAACAAAGAUUCAUCCUUGUGUCCAUCAUGCAACAAGGAGAAUCUUUGUCACUUAGUGUAAUUAAUAGCUGGAC");
fastawrite("hsa-mir-670","hsa-mir-670","GUUUAGGGGUGGACCUGAUGUCCCUGAGUGUAUGUGGUGAACCUGAAUUUGCCUUGGGUUUCCUCAUAUUCAUUCAGGAGUGUCAGUUGCCCCUUCAC");
fastawrite("hsa-mir-1298","hsa-mir-1298","AGACGAGGAGUUAAGAGUUCAUUCGGCUGUCCAGAUGUAUCCAAGUACCCUGUGUUAUUUGGCAAUAAAUACAUCUGGGCAACUGACUGAACUUUUCACUUUUCAUGACUCA");
fastawrite("hsa-mir-2113","hsa-mir-2113","UUUUCAAAGCAAUGUGUGACAGGUACAGGGACAAAUCCCGUUAAUAAGUAAGAGGAUUUGUGCUUGGCUCUGUCACAUGCCACUUUGAAAA");
fastawrite("hsa-mir-761","hsa-mir-761","GGAGGAGCAGCAGGGUGAAACUGACACAGUUCUGGUGAGUUUCACUUUGCUGCUCCUCC");
fastawrite("hsa-mir-764","hsa-mir-764","AAUCUAGGAGGCAGGUGCUCACUUGUCCUCCUCCAUGCUUGGAAAAUGCAGGGAGGAGGCCAUAGUGGCAACUGUUACCAUGAUU");
fastawrite("hsa-mir-759","hsa-mir-759","UAAUAAAUUAAAUGCCUAAACUGGCAGAGUGCAAACAAUUUUGACUCAGAUCUAAAUGUUUGCACUGGCUGUUUAAACAUUUAAUUUGUUA");
fastawrite("hsa-mir-765","hsa-mir-765","UUUAGGCGCUGAUGAAAGUGGAGUUCAGUAGACAGCCCUUUUCAAGCCCUACGAGAAACUGGGGUUUCUGGAGGAGAAGGAAGGUGAUGAAGGAUCUGUUCUCGUGAGCCUGAA");
fastawrite("hsa-mir-770","hsa-mir-770","AGGAGCCACCUUCCGAGCCUCCAGUACCACGUGUCAGGGCCACAUGAGCUGGGCCUCGUGGGCCUGAUGUGGUGCUGGGGCCUCAGGGGUCUGCUCUU");
fastawrite("hsa-mir-675","hsa-mir-675","CCCAGGGUCUGGUGCGGAGAGGGCCCACAGUGGACUUGGUGACGCUGUAUGCCCUCACCGCUCAGCCCCUGGG");
fastawrite("hsa-mir-298","hsa-mir-298","UCAGGUCUUCAGCAGAAGCAGGGAGGUUCUCCCAGUGGUUUUCCUUGACUGUGAGGAACUAGCCUGCUGCUUUGCUCAGGAGUGAGCU");
fastawrite("hsa-mir-891a","hsa-mir-891a","CCUUAAUCCUUGCAACGAACCUGAGCCACUGAUUCAGUAAAAUACUCAGUGGCACAUGUUUGUUGUGAGGGUCAAAAGA");
fastawrite("hsa-mir-300","hsa-mir-300","UGCUACUUGAAGAGAGGUAAUCCUUCACGCAUUUGCUUUACUUGCAAUGAUUAUACAAGGGCAGACUCUCUCUGGGGAGCAAA");
fastawrite("hsa-mir-892a","hsa-mir-892a","GCAGUGCCUUACUCAGAAAGGUGCCAGUCACUUACACUACAUGUCACUGUGUCCUUUCUGCGUAGAGUAAGGCUC");
fastawrite("hsa-mir-509-2","hsa-mir-509-2","CAUGCUGUGUGUGGUACCCUACUGCAGACAGUGGCAAUCAUGUAUAAUUAAAAAUGAUUGGUACGUCUGUGGGUAGAGUACUGCAUGACAC");
fastawrite("hsa-mir-450b","hsa-mir-450b","GCAGAAUUAUUUUUGCAAUAUGUUCCUGAAUAUGUAAUAUAAGUGUAUUGGGAUCAUUUUGCAUCCAUAGUUUUGUAU");
fastawrite("hsa-mir-874","hsa-mir-874","UUAGCCCUGCGGCCCCACGCACCAGGGUAAGAGAGACUCUCGCUUCCUGCCCUGGCCCGAGGGACCGACUGGCUGGGC");
fastawrite("hsa-mir-890","hsa-mir-890","GGAAGUGCCCUACUUGGAAAGGCAUCAGUUGCUUAGAUUACAUGUAACUAUUCCCUUUCUGAGUAGAGUAAGUCUUA");
fastawrite("hsa-mir-891b","hsa-mir-891b","CCUUAAUCCUUGCAACUUACCUGAGUCAUUGAUUCAGUAAAACAUUCAAUGGCACAUGUUUGUUGUUAGGGUCAAAAGA");
fastawrite("hsa-mir-888","hsa-mir-888","GGCAGUGCUCUACUCAAAAAGCUGUCAGUCACUUAGAUUACAUGUGACUGACACCUCUUUGGGUGAAGGAAGGCUCA");
fastawrite("hsa-mir-892b","hsa-mir-892b","UGCAAUGCCCUACUCAGAAAGGUGCCAUUUAUGUAGAUUUUAUGUCACUGGCUCCUUUCUGGGUAGAGCAAGGCUCA");
fastawrite("hsa-mir-541","hsa-mir-541","ACGUCAGGGAAAGGAUUCUGCUGUCGGUCCCACUCCAAAGUUCACAGAAUGGGUGGUGGGCACAGAAUCUGGACUCUGCUUGUG");
fastawrite("hsa-mir-889","hsa-mir-889","GUGCUUAAAGAAUGGCUGUCCGUAGUAUGGUCUCUAUAUUUAUGAUGAUUAAUAUCGGACAACCAUUGUUUUAGUAUCC");
fastawrite("hsa-mir-875","hsa-mir-875","UUAGUGGUACUAUACCUCAGUUUUAUCAGGUGUUCUUAAAAUCACCUGGAAACACUGAGGUUGUGUCUCACUGAAC");
fastawrite("hsa-mir-876","hsa-mir-876","UGAAGUGCUGUGGAUUUCUUUGUGAAUCACCAUAUCUAAGCUAAUGUGGUGGUGGUUUACAAAGUAAUUCAUAGUGCUUCA");
fastawrite("hsa-mir-708","hsa-mir-708","AACUGCCCUCAAGGAGCUUACAAUCUAGCUGGGGGUAAAUGACUUGCACAUGAACACAACUAGACUGUGAGCUUCUAGAGGGCAGGGA");
fastawrite("hsa-mir-147b","hsa-mir-147b","UAUAAAUCUAGUGGAAACAUUUCUGCACAAACUAGAUUCUGGACACCAGUGUGCGGAAAUGCUUCUGCUACAUUUUUAGG");
fastawrite("hsa-mir-190b","hsa-mir-190b","UGCUUCUGUGUGAUAUGUUUGAUAUUGGGUUGUUUAAUUAGGAACCAACUAAAUGUCAAACAUAUUCUUACAGCAGCAG");
fastawrite("hsa-mir-744","hsa-mir-744","UUGGGCAAGGUGCGGGGCUAGGGCUAACAGCAGUCUUACUGAAGGUUUCCUGGAAACCACGCACAUGCUGUUGCCACUAACCUCAACCUUACUCGGUC");
fastawrite("hsa-mir-885","hsa-mir-885","CCGCACUCUCUCCAUUACACUACCCUGCCUCUUCUCCAUGAGAGGCAGCGGGGUGUAGUGGAUAGAGCACGGGU");
fastawrite("hsa-mir-877","hsa-mir-877","GUAGAGGAGAUGGCGCAGGGGACACGGGCAAAGACUUGGGGGUUCCUGGGACCCUCAGACGUGUGUCCUCUUCUCCCUCCUCCCAG");
fastawrite("hsa-mir-887","hsa-mir-887","GUGCAGAUCCUUGGGAGCCCUGUUAGACUCUGGAUUUUACACUUGGAGUGAACGGGCGCCAUCCCGAGGCUUUGCACAG");
fastawrite("hsa-mir-665","hsa-mir-665","UCUCCUCGAGGGGUCUCUGCCUCUACCCAGGACUCUUUCAUGACCAGGAGGCUGAGGCCCCUCACAGGCGGC");
fastawrite("hsa-mir-873","hsa-mir-873","GUGUGCAUUUGCAGGAACUUGUGAGUCUCCUAUUGAAAAUGAACAGGAGACUGAUGAGUUCCCGGGAACACCCACAA");
fastawrite("hsa-mir-543","hsa-mir-543","UACUUAAUGAGAAGUUGCCCGUGUUUUUUUCGCUUUAUUUGUGACGAAACAUUCGCGGUGCACUUCUUUUUCAGUAUC");
fastawrite("hsa-mir-374b","hsa-mir-374b","ACUCGGAUGGAUAUAAUACAACCUGCUAAGUGUCCUAGCACUUAGCAGGUUGUAUUAUCAUUGUCCGUGUCU");
fastawrite("hsa-mir-760","hsa-mir-760","GGCGCGUCGCCCCCCUCAGUCCACCAGAGCCCGGAUACCUCAGAAAUUCGGCUCUGGGUCUGUGGGGAGCGAAAUGCAAC");
fastawrite("hsa-mir-301b","hsa-mir-301b","GCCGCAGGUGCUCUGACGAGGUUGCACUACUGUGCUCUGAGAAGCAGUGCAAUGAUAUUGUCAAAGCAUCUGGGACCA");
fastawrite("hsa-mir-216b","hsa-mir-216b","GCAGACUGGAAAAUCUCUGCAGGCAAAUGUGAUGUCACUGAGGAAAUCACACACUUACCCGUAGAGAUUCUACAGUCUGACA");
fastawrite("hsa-mir-208b","hsa-mir-208b","CCUCUCAGGGAAGCUUUUUGCUCGAAUUAUGUUUCUGAUCCGAAUAUAAGACGAACAAAAGGUUUGUCUGAGGGCAG");
fastawrite("hsa-mir-920","hsa-mir-920","GUAGUUGUUCUACAGAAGACCUGGAUGUGUAGGAGCUAAGACACACUCCAGGGGAGCUGUGGAAGCAGUAACACG");
fastawrite("hsa-mir-921","hsa-mir-921","ACUAGUGAGGGACAGAACCAGGAUUCAGACUCAGGUCCAUGGGCCUGGAUCACUGG");
fastawrite("hsa-mir-922","hsa-mir-922","AUGGCGUUUUCCCUCUCCCUGUCCUGGACUGGGGUCAGACUGUGCCCCGAGGAGAAGCAGCAGAGAAUAGGACUACGUCAU");
fastawrite("hsa-mir-924","hsa-mir-924","AAUAGAGUCUUGUGAUGUCUUGCUUAAGGGCCAUCCAACCUAGAGUCUACAAC");
fastawrite("hsa-mir-509-3","hsa-mir-509-3","GUGGUACCCUACUGCAGACGUGGCAAUCAUGUAUAAUUAAAAAUGAUUGGUACGUCUGUGGGUAGAGUACUGCAU");
fastawrite("hsa-mir-933","hsa-mir-933","ACUUGGGUCAGUUCAGAGGUCCUCGGGGCGCGCGUCGAGUCAGCCGUGUGCGCAGGGAGACCUCUCCCACCCACAGU");
fastawrite("hsa-mir-934","hsa-mir-934","AGAAAUAAGGCUUCUGUCUACUACUGGAGACACUGGUAGUAUAAAACCCAGAGUCUCCAGUAAUGGACGGGAGCCUUAUUUCU");
fastawrite("hsa-mir-935","hsa-mir-935","GGCGGGGGCGCGGGCGGCAGUGGCGGGAGCGGCCCCUCGGCCAUCCUCCGUCUGCCCAGUUACCGCUUCCGCUACCGCCGCCGCUCCCGCU");
fastawrite("hsa-mir-936","hsa-mir-936","UCAAGGCCACUGGGACAGUAGAGGGAGGAAUCGCAGAAAUCACUCCAGGAGCAACUGAGAGACCUUGCUUCUACUUUACCAGGUCCUGCUGGCCCAGA");
fastawrite("hsa-mir-937","hsa-mir-937","AGCACUGCCCCCGGUGAGUCAGGGUGGGGCUGGCCCCCUGCUUCGUGCCCAUCCGCGCUCUGACUCUCUGCCCACCUGCAGGAGCU");
fastawrite("hsa-mir-938","hsa-mir-938","GAAGGUGUACCAUGUGCCCUUAAAGGUGAACCCAGUGCACCUUCAUGAACCGUGGUACACCUUUAAGAACUUGGUAUGCCUUC");
fastawrite("hsa-mir-939","hsa-mir-939","UGUGGGCAGGGCCCUGGGGAGCUGAGGCUCUGGGGGUGGCCGGGGCUGACCCUGGGCCUCUGCUCCCCAGUGUCUGACCGCG");
fastawrite("hsa-mir-940","hsa-mir-940","GUGAGGUGUGGGCCCGGCCCCAGGAGCGGGGCCUGGGCAGCCCCGUGUGUUGAGGAAGGAAGGCAGGGCCCCCGCUCCCCGGGCCUGACCCCAC");
fastawrite("hsa-mir-941-1","hsa-mir-941-1","UGUGGACAUGUGCCCAGGGCCCGGGACAGCGCCACGGAAGAGGACGCACCCGGCUGUGUGCACAUGUGCCCA");
fastawrite("hsa-mir-941-2","hsa-mir-941-2","UGUGCACAUGUGCCCAGGGCCCGGGACAGCGCCACGGAAGAGGACGCACCCGGCUGUGUGCACAUGUGCCCA");
fastawrite("hsa-mir-941-3","hsa-mir-941-3","UGUGCACAUGUGCCCAGGGCCCGGGACAGCGCCACGGAAGAGGACGCACCCGGCUGUGUGCACAUGUGCCCA");
fastawrite("hsa-mir-941-4","hsa-mir-941-4","UGUGCACAUGUGCCCAGGGCCCGGGACAGCGCCACGGAAGAGGACGCACCCGGCUGUGUGCACAUGUGCCCA");
fastawrite("hsa-mir-942","hsa-mir-942","AUUAGGAGAGUAUCUUCUCUGUUUUGGCCAUGUGUGUACUCACAGCCCCUCACACAUGGCCGAAACAGAGAAGUUACUUUCCUAAU");
fastawrite("hsa-mir-943","hsa-mir-943","GGGACGUUCUGAGCUCGGGGUGGGGGACGUUUGCCGGUCACUGCUGCUGGCGCCCUGACUGUUGCCGUCCUCCAGCCCCACUCAAAGGCAUCCC");
fastawrite("hsa-mir-944","hsa-mir-944","GUUCCAGACACAUCUCAUCUGAUAUACAAUAUUUUCUUAAAUUGUAUAAAGAGAAAUUAUUGUACAUCGGAUGAGCUGUGUCUGGGAU");
fastawrite("hsa-mir-297","hsa-mir-297","UGUAUGUAUGUGUGCAUGUGCAUGUAUGUGUAUAUACAUAUAUAUGUAUUAUGUACUCAUAUAUCA");
fastawrite("hsa-mir-1178","hsa-mir-1178","GCGUUGGCUGGCAGAGGAAGGGAAGGGUCCAGGGUCAGCUGAGCAUGCCCUCAGGUUGCUCACUGUUCUUCCCUAGAAUGUCAGGUGAUGU");
fastawrite("hsa-mir-1179","hsa-mir-1179","GGCUGGAAAGGAAGAAGCAUUCUUUCAUUGGUUGGUGUGUAUUGCCUUGUCAACCAAUAAGAGGAUGCCAUUUAUCCUUUUCUGACUAGCU");
fastawrite("hsa-mir-1180","hsa-mir-1180","GCUGCUGGACCCACCCGGCCGGGAAUAGUGCUCCUGGUUGUUUCCGGCUCGCGUGGGUGUGUCGGCGGC");
fastawrite("hsa-mir-1181","hsa-mir-1181","UCCACUGCUGCCGCCGUCGCCGCCACCCGAGCCGGAGCGGGCUGGGCCGCCAAGGCAAGAUGGUGGACUACAGCGUGUGGG");
fastawrite("hsa-mir-1182","hsa-mir-1182","GGGACUUGUCACUGCCUGUCUCCUCCCUCUCCAGCAGCGACUGGAUUCUGGAGUCCAUCUAGAGGGUCUUGGGAGGGAUGUGACUGUUGGGAAGCCC");
fastawrite("hsa-mir-1183","hsa-mir-1183","AUUAUUCAAAUGCUCGGAGACACAGAACAUUAGAGAAGACAGGAGUUCACUGUAGGUGAUGGUGAGAGUGGGCAUGGAGCAGGAGUGCC");
fastawrite("hsa-mir-1184-1","hsa-mir-1184-1","CUUGCAGAACGAGGUGAAGGAGGUGGUUCUGCUCAGCAGUCAACAGUGGCCACAUCUCCACCUGCAGCGACUUGAUGGCUUCCGUGUCCUUUUCGUGGG");
fastawrite("hsa-mir-1225","hsa-mir-1225","GUGGGUACGGCCCAGUGGGGGGGAGAGGGACACGCCCUGGGCUCUGCCCAGGGUGCAGCCGGACUGACUGAGCCCCUGUGCCGCCCCCAG");
fastawrite("hsa-mir-1226","hsa-mir-1226","GUGAGGGCAUGCAGGCCUGGAUGGGGCAGCUGGGAUGGUCCAAAAGGGUGGCCUCACCAGCCCUGUGUUCCCUAG");
fastawrite("hsa-mir-1227","hsa-mir-1227","GUGGGGCCAGGCGGUGGUGGGCACUGCUGGGGUGGGCACAGCAGCCAUGCAGAGCGGGCAUUUGACCCCGUGCCACCCUUUUCCCCAG");
fastawrite("hsa-mir-1228","hsa-mir-1228","GUGGGCGGGGGCAGGUGUGUGGUGGGUGGUGGCCUGCGGUGAGCAGGGCCCUCACACCUGCCUCGCCCCCCAG");
fastawrite("hsa-mir-1229","hsa-mir-1229","GUGGGUAGGGUUUGGGGGAGAGCGUGGGCUGGGGUUCAGGGACACCCUCUCACCACUGCCCUCCCACAG");
fastawrite("hsa-mir-1231","hsa-mir-1231","GUCAGUGUCUGGGCGGACAGCUGCAGGAAAGGGAAGACCAAGGCUUGCUGUCUGUCCAGUCUGCCACCCUACCCUGUCUGUUCUUGCCACAG");
fastawrite("hsa-mir-1233-1","hsa-mir-1233-1","GUGAGUGGGAGGCCAGGGCACGGCAGGGGGAGCUGCAGGGCUAUGGGAGGGGCCCCAGCGUCUGAGCCCUGUCCUCCCGCAG");
fastawrite("hsa-mir-1234","hsa-mir-1234","GUGAGUGUGGGGUGGCUGGGGCGGGGGGGGCCCGGGGACGGCUUGGGCCUGCCUAGUCGGCCUGACCACCCACCCCACAG");
fastawrite("hsa-mir-1236","hsa-mir-1236","GUGAGUGACAGGGGAAAUGGGGAUGGACUGGAAGUGGGCAGCAUGGAGCUGACCUUCAUCAUGGCUUGGCCAACAUAAUGCCUCUUCCCCUUGUCUCUCCAG");
fastawrite("hsa-mir-1237","hsa-mir-1237","GUGGGAGGGCCCAGGCGCGGGCAGGGGUGGGGGUGGCAGAGCGCUGUCCCGGGGGCGGGGCCGAAGCGCGGCGACCGUAACUCCUUCUGCUCCGUCCCCCAG");
fastawrite("hsa-mir-1238","hsa-mir-1238","GUGAGUGGGAGCCCCAGUGUGUGGUUGGGGCCAUGGCGGGUGGGCAGCCCAGCCUCUGAGCCUUCCUCGUCUGUCUGCCCCAG");
fastawrite("hsa-mir-1200","hsa-mir-1200","UGCUACUUCUCCUGAGCCAUUCUGAGCCUCAAUCACUUGCCAGAGAGAUUGGUUCAGGAAUUUGUCAGGGAUAGCC");
fastawrite("hsa-mir-1202","hsa-mir-1202","CCUGCUGCAGAGGUGCCAGCUGCAGUGGGGGAGGCACUGCCAGGGCUGCCCACUCUGCUUAGCCAGCAGGUGCCAAGAACAGG");
fastawrite("hsa-mir-1203","hsa-mir-1203","UCCUCCCCGGAGCCAGGAUGCAGCUCAAGCCACAGCAGGGUGUUUAGCGCUCUUCAGUGGCUCCAGAUUGUGGCGCUGGUGCAGG");
fastawrite("hsa-mir-663b","hsa-mir-663b","GGUGCCGAGGGCCGUCCGGCAUCCUAGGCGGGUCGCUGCGGUACCUCCCUCCUGUCUGUGGCGGUGGGAUCCCGUGGCCGUGUUUUCCUGGUGGCCCGGCCGUGCCUGAGGUUUC");
fastawrite("hsa-mir-1204","hsa-mir-1204","ACCUCGUGGCCUGGUCUCCAUUAUUUGAGAUGAGUUACAUCUUGGAGGUGAGGACGUGCCUCGUGGU");
fastawrite("hsa-mir-1205","hsa-mir-1205","GAAGGCCUCUGCAGGGUUUGCUUUGAGGUACUUCCUUCCUGUCAACCCUGUUCUGGAGUCUGU");
fastawrite("hsa-mir-1206","hsa-mir-1206","CAGUGUUCAUGUAGAUGUUUAAGCUCUUGCAGUAGGUUUUUGCAAGCUAGUGAACGCUG");
fastawrite("hsa-mir-1207","hsa-mir-1207","GCAGGGCUGGCAGGGAGGCUGGGAGGGGCUGGCUGGGUCUGGUAGUGGGCAUCAGCUGGCCCUCAUUUCUUAAGACAGCACUUCUGU");
fastawrite("hsa-mir-1208","hsa-mir-1208","CACCGGCAGAAUCACUGUUCAGACAGGCGGAGACGGGUCUUUCUCGCCCUCUGAUGAGUCACCACUGUGGUGG");
fastawrite("hsa-mir-548e","hsa-mir-548e","UUAUUAGGUUGGUACAAAAGCAAUCGCGGUUUUUGCUAUUACUUUUAAAGGCAAAAACUGAGACUACUUUUGCACCAACCUGAUAGAA");
fastawrite("hsa-mir-548j","hsa-mir-548j","GGGCAGCCAGUGAAUAGUUAGCUGGUGCAAAAGUAAUUGCGGUCUUUGGUAUUACUUUCAGUGGCAAAAACUGCAUUACUUUUGCACCAGCCUACUAGAACGCUGAGUUCAG");
fastawrite("hsa-mir-1285-1","hsa-mir-1285-1","UGUAGAGAUAGGAUCUCACUUUGUUGCCCAGGCUGGUCUCAAACUCCUGGUCUGGGCAACAAAGUGAGACCUUAUCUCUACAAG");
fastawrite("hsa-mir-1285-2","hsa-mir-1285-2","UUUGGGAGGCCGAGGCUGGUGCAUCACUUGAGCCCAGCAAUUUGAGACCAAUCUGGGCAACAAAGUGAGACCUCCGUCUCUACAAAGA");
fastawrite("hsa-mir-1286","hsa-mir-1286","UGUCCUCUGGGGACUCAGCUUGCUCUGGCUGCUGGAUUGAAUUAGCUGCAGGACCAAGAUGAGCCCUUGGUGGAGACA");
fastawrite("hsa-mir-1287","hsa-mir-1287","GUUGUGCUGUCCAGGUGCUGGAUCAGUGGUUCGAGUCUGAGCCUUUAAAAGCCACUCUAGCCACAGAUGCAGUGAUUGGAGCCAUGACAA");
fastawrite("hsa-mir-1289-1","hsa-mir-1289-1","UUCUCAAUUUUUAGUAGGAAUUAAAAACAAAACUGGUAAAUGCAGACUCUUGGUUUCCACCCCCAGAGAAUCCCUAAACCGGGGGUGGAGUCCAGGAAUCUGCAUUUUAGAAAGUACCCAGGGUGAUUCUGAUAAUUGGGAACA");
fastawrite("hsa-mir-1289-2","hsa-mir-1289-2","CCACGGUCCUAGUUAAAAAGGCACAUUCCUAGACCCUGCCUCAGAACUACUGAACAGAGUCACUGGGUGUGGAGUCCAGGAAUCUGCAUUUUUACCCCUAUCGCCCCCGCC");
fastawrite("hsa-mir-1290","hsa-mir-1290","GAGCGUCACGUUGACACUCAAAAAGUUUCAGAUUUUGGAACAUUUCGGAUUUUGGAUUUUUGGAUCAGGGAUGCUCAA");
fastawrite("hsa-mir-1291","hsa-mir-1291","GGUAGAAUUCCAGUGGCCCUGACUGAAGACCAGCAGUUGUACUGUGGCUGUUGGUUUCAAGCAGAGGCCUAAAGGACUGUCUUCCUG");
fastawrite("hsa-mir-548k","hsa-mir-548k","CUUUUCUCAAGUAUUGCUGUUAGGUUGGUGCAAAAGUACUUGCGGAUUUUGCUUUACUUUUAAUGGCAAAAACCGCAAUUAUUUUUGCUUCAACCUAAUAUGAUGCAAAAUUGGCU");
fastawrite("hsa-mir-1293","hsa-mir-1293","AGGUUGUUCUGGGUGGUCUGGAGAUUUGUGCAGCUUGUACCUGCACAAAUCUCCGGACCACUUAGUCUUUA");
fastawrite("hsa-mir-1294","hsa-mir-1294","CACCUAAUGUGUGCCAAGAUCUGUUCAUUUAUGAUCUCACCGAGUCCUGUGAGGUUGGCAUUGUUGUCUGGCAUUGUCUGAUAUACAACAGUGCCAACCUCACAGGACUCAGUGAGGUGAAACUGAGGAUUAGGAAGGUGUA");
fastawrite("hsa-mir-1295a","hsa-mir-1295a","AGGACAUUUUGCCCAGAUCCGUGGCCUAUUCAGAAAUGUGGCCUGUGAUUAGGCCGCAGAUCUGGGUGAAAUGUCCUCC");
fastawrite("hsa-mir-1297","hsa-mir-1297","UGUUUAUCUCUAGGGUUGAUCUAUUAGAAUUACUUAUCUGAGCCAAAGUAAUUCAAGUAAUUCAGGUGUAGUGAAAC");
fastawrite("hsa-mir-1299","hsa-mir-1299","CCUCAUGGCAGUGUUCUGGAAUCCUACGUGAGGGACAAUCAUUCAGACCCACGUAGCAGUGUUCUGGAAUUCUGUGUGAGGGA");
fastawrite("hsa-mir-548l","hsa-mir-548l","UAUUAGGUUGGUGCAAAAGUAUUUGCGGGUUUUGUCGUAGAAAGUAAUGGCAAAAACUGCAGUUACUUGUGCACCAACCAAAUGCU");
fastawrite("hsa-mir-1302-1","hsa-mir-1302-1","CAGAAAGCCCAGUUAAAUUUGAAUUUCAAGUAAACAAUGAAUAAUUGUGUAUGUAAGAAUAUCCCAUACAAUAUUUGGGACAUACUUAUGCUAAAAAUUAUUCCUUGCUUAUCUGAAAUUCAAAUGUAACUAGGAUUCCUGUA");
fastawrite("hsa-mir-1302-2","hsa-mir-1302-2","GGAUGCCCAGCUAGUUUGAAUUUUAGAUAAACAACGAAUAAUUUCGUAGCAUAAAUAUGUCCCAAGCUUAGUUUGGGACAUACUUAUGCUAAAAAACAUUAUUGGUUGUUUAUCUGAGAUUCAGAAUUAAGCAUUUUA");
fastawrite("hsa-mir-1302-3","hsa-mir-1302-3","GGAUGCCCAGCUAGUUUGAAUUUUAGAUAAACAACGAAUAAUUUCGUAGCAUAAAUAUUUCCCAAGCUUAGUUUGGGACAUACUUAUGCUAAAAAACAUUAUUGGUUGUUUAUCUGAGAUUCAAAAUUAAGCAUUUUA");
fastawrite("hsa-mir-1302-4","hsa-mir-1302-4","AAUGCAGAAGCACAGCUAAAAUUUGAAUUUCAGAUAAACAAAUUUUUCUUAGAAUAAGUAUGUCUCCAUGCAACAUUUGGGACAUACUUAUGCUAAAAUAUUAUUUGUGUUUCAUCUGAAAUUCAAAUUCAACUGGACAUCCUGUAUUUU");
fastawrite("hsa-mir-1302-5","hsa-mir-1302-5","UGCCCGGCCUCCCAUUAAAUUGGUUUUUCAGACAAAUCACAAAUUUGUUUAGGUAUAAGUAUAUCCCAUGUAAUCUUUGGGACAUACUUAUGCUAAAAUAAUUGUUCCUUGUUGAUUGGAAAUUUUAAUUUUAAUUAGGUGUCCUGUAUU");
fastawrite("hsa-mir-1302-6","hsa-mir-1302-6","AACAAAUAAUUUGGUAAUAUAUGUAUGGCCCACACAAUAUUUAGGACAACAAUAUUUGGGACAUACUUAUGCUAAAAAAGUAUUUGUUGA");
fastawrite("hsa-mir-1302-7","hsa-mir-1302-7","ACAACAUGUUUUUAGGACAUGUAUGUCUGGUGCAAUAAUUGGGACAUACUUAUGCUAAAAAAAUUAGUGUUC");
fastawrite("hsa-mir-1302-8","hsa-mir-1302-8","CCCAUUUAAACUUGAAUUUCAUAUAAACACCGUAAUUUUCAGCAUUAGUGUAUCACAUGCAGUAUUUGGGACAUACUUAUGCUAAAAAAUUAGGUGGUGUUGAUCUGAAAUUCCAGUGUAGAUGGGCA");
fastawrite("hsa-mir-1303","hsa-mir-1303","GGCUGGGCAACAUAGCGAGACCUCAACUCUACAAUUUUUUUUUUUUUAAAUUUUAGAGACGGGGUCUUGCUCUGUUGCCAGGCUUU");
fastawrite("hsa-mir-1304","hsa-mir-1304","AAACACUUGAGCCCAGCGGUUUGAGGCUACAGUGAGAUGUGAUCCUGCCACAUCUCACUGUAGCCUCGAACCCCUGGGCUCAAGUGAUUCA");
fastawrite("hsa-mir-1305","hsa-mir-1305","AAGAUCCUGCUGUUUCUACCAUUAGUUUUGAAUGUUUAUUGUAAAGAUACUUUUCAACUCUAAUGGGAGAGACAGCAGGAUUCUCC");
fastawrite("hsa-mir-1243","hsa-mir-1243","CUAAAACUGGAUCAAUUAUAGGAGUGAAAUAAAGGUCCAUCUCCUGCCUAUUUAUUACUUUGCUUUGGUAAUAAAUCUAUUUUUAAAAGAACC");
fastawrite("hsa-mir-548f-1","hsa-mir-548f-1","AUUAGGUUGGUGCAAAAGUAAUCACAGUUUUUGACAUUACUUUCAAAGACAAAAACUGUAAUUACUUUUGGACCAACCUAAUAG");
fastawrite("hsa-mir-548f-2","hsa-mir-548f-2","UAAUAACUAUUAGGUUGGUGCGAACAUAAUUGCAGUUUUUAUCAUUACUUUUAAUGGCAAAAACUGUAAUUACUUUUGCACCAACCUAAUAUUUUAGU");
fastawrite("hsa-mir-548f-3","hsa-mir-548f-3","AUUAGGUUGGUGCAAACCUAAUUGCAAUUUUUGCAGUUUUUUUAAGUAAUUGCAAAAACUGUAAUUACUUUUGCACCAACCUAAUAC");
fastawrite("hsa-mir-548f-4","hsa-mir-548f-4","GAGUUCUAACGUAUUAGGUUGGUGCAAAAGUAAUAGUGGUUUUUGCCAUUAAAAGUAAUGACAAAAACUGUAAUUACUUUUGGAACAAUAUUAAUAGAAUUUCAG");
fastawrite("hsa-mir-548f-5","hsa-mir-548f-5","UAUUAGGUUGCUGCAAAAGUAAUCAUGUUUUUUUCCAUUGUAAGUAAUGGGAAAAACUGUAAUUACUUUUGUACCAACCUAAUAGC");
fastawrite("hsa-mir-1244-1","hsa-mir-1244-1","AUCUUAUUCCGAGCAUUCCAGUAACUUUUUUGUGUAUGUACUUAGCUGUACUAUAAGUAGUUGGUUUGUAUGAGAUGGUUAAAAA");
fastawrite("hsa-mir-1245a","hsa-mir-1245a","AUUUAUGUAUAGGCCUUUAGAUCAUCUGAUGUUGAAUACUCUUUAAGUGAUCUAAAGGCCUACAUAUAAA");
fastawrite("hsa-mir-1246","hsa-mir-1246","UGUAUCCUUGAAUGGAUUUUUGGAGCAGGAGUGGACACCUGACCCAAAGGAAAUCAAUCCAUAGGCUAGCAAU");
fastawrite("hsa-mir-1247","hsa-mir-1247","CCGCUUGCCUCGCCCAGCGCAGCCCCGGCCGCUGGGCGCACCCGUCCCGUUCGUCCCCGGACGUUGCUCUCUACCCCGGGAACGUCGAGACUGGAGCGCCCGAACUGAGCCACCUUCGCGGACCCCGAGAGCGGCG");
fastawrite("hsa-mir-1248","hsa-mir-1248","UUUACCUUCUUGUAUAAGCACUGUGCUAAAAUUGCAGACACUAGGACCAUGUCUUGGUUUUUGCAAUAAUGCUAGCAGAGUACACACAAGAAGAAAAGUAACAGCA");
fastawrite("hsa-mir-1249","hsa-mir-1249","GGGAGGAGGGAGGAGAUGGGCCAAGUUCCCUCUGGCUGGAACGCCCUUCCCCCCCUUCUUCACCUG");
fastawrite("hsa-mir-1250","hsa-mir-1250","CUGUCCCGCUGGCCUGGCAGGUGACGGUGCUGGAUGUGGCCUUUUUGCCUUUUCUAAAGGCCACAUUUUCCAGCCCAUUCAACCUUCCAGAGCCCUCUGAAGUGGCCACAGGC");
fastawrite("hsa-mir-1251","hsa-mir-1251","GUGGACUCUAGCUGCCAAAGGCGCUUCUCCUUCUGAACAGAGCGCUUUGCUCAGCCAGUGUAGACAUGGC");
fastawrite("hsa-mir-1253","hsa-mir-1253","AGCAGCAAGAGAUAGAAUCCAAAAGAGAAGAAGAUCAGCCUGCAGAUGUGGACUGCUAAAUGCAGGCUGAUCUUCUCCCCUUUGGGAUUCUCUUAUGAGAAGCCA");
fastawrite("hsa-mir-1255a","hsa-mir-1255a","AUUGGAAAUCCUUUGAGUUGCUUCUCAAGGAUGAGCAAAGAAAGUAGAUUUUUUAGAUUCUAAAGAAACUAUCUUCUUUGCUCAUCCUUGAGAAGCAACUCCUUAUCCAUUAA");
fastawrite("hsa-mir-1256","hsa-mir-1256","AGUCAGCCUGUUGAAGCUUUGAAGCUUUGAUGCCAGGCAUUGACUUCUCACUAGCUGUGAAAGUCCUAGCUAAAGAGAAGUCAAUGCAUGACAUCUUGUUUCAAUAGAUGGCUGUUUCA");
fastawrite("hsa-mir-1257","hsa-mir-1257","GCCCUGGGCUUGUGCUUGGGGAGUGAAUGAUGGGUUCUGACCCCCAUGCACCCCUGUGGGCCCCUGGCAUCACUGGCCCCAUCCUUCACCCCUGCCAACCACGCUUGCCCUGUGCCU");
fastawrite("hsa-mir-1258","hsa-mir-1258","CUGUGGCUUCCACGACCUAAUCCUAACUCCUGCGAGUCCCUGGAGUUAGGAUUAGGUCGUGGAAGCCACAGGA");
fastawrite("hsa-mir-1260a","hsa-mir-1260a","ACCUUUCCAGCUCAUCCCACCUCUGCCACCAAAACACUCAUCGCGGGGUCAGAGGGAGUGCCAAAAAAGGUAA");
fastawrite("hsa-mir-548g","hsa-mir-548g","AGUUAUUAGAUUAGUGCAAAAGUAAUUGCAGUUUUUGCAUUACGUUCUAUGGCAAAACUGUAAUUACUUUUGUACCAACAUAAUACUUC");
fastawrite("hsa-mir-1261","hsa-mir-1261","UGCUAUGGAUAAGGCUUUGGCUUAUGGGGAUAUUGUGGUUGAUCUGUUCUAUCCAGAUGACUGAAACUUUCUCCAUAGCAGC");
fastawrite("hsa-mir-1262","hsa-mir-1262","AUCUACAAUGGUGAUGGGUGAAUUUGUAGAAGGAUGAAAGUCAAAGAAUCCUUCUGGGAACUAAUUUUUGGCCUUCAACAAGAAUUGUGAUAU");
fastawrite("hsa-mir-1263","hsa-mir-1263","CUACCCCAAAAUAUGGUACCCUGGCAUACUGAGUAUUUUAAUACUGGCAUACUCAGUAUGCCAUGUUGCCAUAUUUUGGGGUAGCA");
fastawrite("hsa-mir-548n","hsa-mir-548n","AGGUUGGUGCAAAAGUAAUUGUGGAUUUUGUCGUUAAAAAUAGCAAAACCCGCAAUUACUUUUGCACCAACCUAA");
fastawrite("hsa-mir-548m","hsa-mir-548m","AUAUUAGGUUGGUGCAAAGGUAUUUGUGGUUUUUGUCAUUAAAGUAAUGCAAAAGCCACAAAUACCUUUGCACCAACCUAAUAUUA");
fastawrite("hsa-mir-1265","hsa-mir-1265","AUGGUUUGGGACUCAGGAUGUGGUCAAGUGUUGUUAAGGCAUGUUCAGGAACAAUACUUGACCACAUUUUGAAUUCCAAACCAUAU");
fastawrite("hsa-mir-548o","hsa-mir-548o","UGGUGAAAAUGUGUUGAUUGUAAUGGUUCCUAUUCUGAUCAAUAAACAUGGUUUGAGCCUAGUUACAAUGAUCUAAAAUUCACGGUCCAAAACUGCAGUUACUUUUGCACCAAC");
fastawrite("hsa-mir-1266","hsa-mir-1266","ACAGGUAGUGUCCCUCAGGGCUGUAGAACAGGGCUGGGAUUACUAAAGCCCUGUUCUAUGCCCUGAGGGACACUGAGCAUGUCA");
fastawrite("hsa-mir-1267","hsa-mir-1267","CUCCCAAAUCUCCUGUUGAAGUGUAAUCCCCACCUCCAGCAUUGGGGAUUACAUUUCAACAUGAGAUUUGGAUGAGGA");
fastawrite("hsa-mir-1268a","hsa-mir-1268a","UAGCCGGGCGUGGUGGUGGGGGCCUGUGGUCCCAGCUACUUUGGAGGCUGAG");
fastawrite("hsa-mir-1269a","hsa-mir-1269a","UGGAUUGCCUAGACCAGGGAAGCCAGUUGGCAUGGCUCAGUCCAAGUCUGACCACCUGAGGAAUGCCUGGACUGAGCCGUGCUACUGGCUUCCCUGGUCUCCAGC");
fastawrite("hsa-mir-1270","hsa-mir-1270","CACAGAGUUAUACUGGAGAUAUGGAAGAGCUGUGUUGGGUAUAAGUAACAGGCUUUUCUUUAUCUUCUAUGUGGCUCUUUGCA");
fastawrite("hsa-mir-1272","hsa-mir-1272","CCAGAUCAGAUCUGGGUGCGAUGAUGAUGGCAGCAAAUUCUGAAAACGUGCUCAGUGUCUUUAUAACAGGAAAGCCGUAAACUUAGAAAUGUAGGCUGCAGCUCGUGUGCUCUGUGGUCUGGGCUGGUA");
fastawrite("hsa-mir-548h-1","hsa-mir-548h-1","UCUGUCCAUUAGGUGGGUGCAAAAGUAAUCGCGGUUUUUGUCAUUACUUUUAAUGGUAAAAACUGGAAUUACUUUUGCACUGACCUAAUAUUAAGCCAGAUA");
fastawrite("hsa-mir-548h-2","hsa-mir-548h-2","GUAUUAGGUUGGUGCAAAAGUAAUCGCGGUUUUUGUCAUUACUUUCAAUGGCAAACACCACAAUUACUUUUGCACCAACCUAAUAUAA");
fastawrite("hsa-mir-548h-3","hsa-mir-548h-3","UCUGAUUCUGCAUGUAUUAGGUUGGUGCAAAAGUAAUCGCGGUUUUUGUCAUUGAAAGUAAUAGCAAAAACUGCAAUUACUUUUGCACCAACCUAAAAGUAGUCACUGUCUUCAGAUA");
fastawrite("hsa-mir-548h-4","hsa-mir-548h-4","GCUAUUAGGUUGGUGCAAAAGUAAUCGCGGUUUUUGUCAUUACUUUAAUUACUUUACGUUUCAUUAAUGACAAAAACCGCAAUUACUUUUGCACCAACCUAAUACUUGCUA");
fastawrite("hsa-mir-1275","hsa-mir-1275","CCUCUGUGAGAAAGGGUGUGGGGGAGAGGCUGUCUUGUGUCUGUAAGUAUGCCAAACUUAUUUUCCCCAAGGCAGAGGGA");
fastawrite("hsa-mir-1276","hsa-mir-1276","CCCCAGCUAGGUAAAGAGCCCUGUGGAGACACCUGGAUUCAGAGAACAUGUCUCCACUGAGCACUUGGGCCUUGAUGGCGGCU");
fastawrite("hsa-mir-302e","hsa-mir-302e","UUGGGUAAGUGCUUCCAUGCUUCAGUUUCCUUACUGGUAAGAUGGAUGUAGUAAUAGCACCUACCUUAUAGA");
fastawrite("hsa-mir-302f","hsa-mir-302f","UCUGUGUAAACCUGGCAAUUUUCACUUAAUUGCUUCCAUGUUUAUAAAAGA");
fastawrite("hsa-mir-1277","hsa-mir-1277","ACCUCCCAAAUAUAUAUAUAUAUGUACGUAUGUGUAUAUAAAUGUAUACGUAGAUAUAUAUGUAUUUUUGGUGGGUUU");
fastawrite("hsa-mir-548p","hsa-mir-548p","AUUAGGUUGGUAUAAAAUUAAUUGCAGUUUUUGUCAUUACUUUCAAUAGCAAAAACUGCAGUUACUUUUGCACCAAUGUAAUAC");
fastawrite("hsa-mir-548i-1","hsa-mir-548i-1","CAGAUGGCUCUGAAGUUUGCACCCUAUUAGGUUGGUGCAAAAGUAAUUGCGGAUUUUGCCAUUAAAAGUAAUGGCAAAAAUAGCAAUUAUUUUUGUACCAGCCUAGUAUCUUUUCUCCUUCUACCAAACUUUGUCCCUGAGCCAUCUCA");
fastawrite("hsa-mir-548i-2","hsa-mir-548i-2","UAGAUGGCUCCGAAGUUUGCAUCCUAUUAGUUUGGUGCAAAAGUAAUUGCGGAUUUUGCCAUUAAAAGUAAUGGCAAAAAUAGCAAUUAUUUUUGUACCAGCCUAGUAUCUUUUCUCCUUCUAACAAAGUUCGUCCCUGAUCCAUCUCA");
fastawrite("hsa-mir-548i-3","hsa-mir-548i-3","CAGAUGGCUCCGAAGUUUACAUCCUAUUAGGUUUGUGCAAAAGUAAUUGCGGAUUUUGCCAUUAAAAGUAAUGGCAAAAAUAGCAAUUAUUUUUGUACCAGCCUAGUAUCUUUUCUCCUUCUACCAAACUUUGUCCCUGAGCCAUCUCA");
fastawrite("hsa-mir-548i-4","hsa-mir-548i-4","AGGUUGGUGCAAAAGUAAUUGCGGAUUUUGCCAUACUUUUAACGGCAAAAACCACAAAUAUUAUUGCACCAACCUAU");
fastawrite("hsa-mir-1278","hsa-mir-1278","AUUUGCUCAUAGAUGAUAUGCAUAGUACUCCCAGAACUCAUUAAGUUGGUAGUACUGUGCAUAUCAUCUAUGAGCGAAUAG");
fastawrite("hsa-mir-1279","hsa-mir-1279","AUAUUCACAAAAAUUCAUAUUGCUUCUUUCUAAUGCCAAGAAAGAAGAGUAUAAGAACUUCC");
fastawrite("hsa-mir-1281","hsa-mir-1281","AGGGGGCACCGGGAGGAGGUGAGUGUCUCUUGUCGCCUCCUCCUCUCCCCCCUU");
fastawrite("hsa-mir-1282","hsa-mir-1282","CCUUCUUCUCGUUUGCCUUUUUCUGCUUCUGCUGCAUGAUCUCCGAGUCCCUGGGGGUAGAGAUGAUGGGGCACUGGGAGGUACCAGAGGGCAAAAAGGAC");
fastawrite("hsa-mir-1283-2","hsa-mir-1283-2","CUCAAGCUGUGAGUCUACAAAGGAAAGCGCUUUCUGUUGUCUGAAAGAAAAGAAAUCGCUUCCCUUUGGAGUGUUACGGUUUGAGAA");
fastawrite("hsa-mir-1284","hsa-mir-1284","AUUUUGAUAUAUAAGCCAGUUUAAUGUUUUCUAUACAGACCCUGGCUUUUCUUAAAUUUUAUAUAUUGGAAAGCCCAUGUUUGUAUUGGAAACUGCUGGUUUCUUUCAUACUGAAAAUCU");
fastawrite("hsa-mir-1288","hsa-mir-1288","GAGGGUGUUGAUCAGCAGAUCAGGACUGUAACUCACCAUAGUGGUGGACUGCCCUGAUCUGGAGACCACUGCCUU");
fastawrite("hsa-mir-1292","hsa-mir-1292","CCUGGGAACGGGUUCCGGCAGACGCUGAGGUUGCGUUGACGCUCGCGCCCCGGCUCCCGUUCCAGG");
fastawrite("hsa-mir-1252","hsa-mir-1252","AGAAAGAAGGAAAUUGAAUUCAUUUAGAAAAGAGAAUUCCAAAUGAGCUUAAUUUCCUUUUUUCU");
fastawrite("hsa-mir-1255b-1","hsa-mir-1255b-1","UACGGAUGAGCAAAGAAAGUGGUUUCUUAAAAUGGAAUCUACUCUUUGUGAAGAUGCUGUGAA");
fastawrite("hsa-mir-1255b-2","hsa-mir-1255b-2","UCUUACGGAUGAGCAAAGAAAGUGGUUUGCGCCUCAAGAAACCACUUUCUUUGCUCAUCCAUAAGGA");
fastawrite("hsa-mir-664a","hsa-mir-664a","GAACAUUGAAACUGGCUAGGGAAAAUGAUUGGAUAGAAACUAUUAUUCUAUUCAUUUAUCCCCAGCCUACAAAAUGAAAAAA");
fastawrite("hsa-mir-1306","hsa-mir-1306","GUGAGCAGUCUCCACCACCUCCCCUGCAAACGUCCAGUGGUGCAGAGGUAAUGGACGUUGGCUCUGGUGGUGAUGGACAGUCCGA");
fastawrite("hsa-mir-1307","hsa-mir-1307","CAUCAAGACCCAGCUGAGUCACUGUCACUGCCUACCAAUCUCGACCGGACCUCGACCGGCUCGUCUGUGUUGCCAAUCGACUCGGCGUGGCGUCGGUCGUGGUAGAUAGGCGGUCAUGCAUACGAAUUUUCAGCUCUUGUUCUGGUGAC");
fastawrite("hsa-mir-513b","hsa-mir-513b","GUGUACAGUGCCUUUCACAAGGAGGUGUCAUUUAUGUGAACUAAAAUAUAAAUGUCACCUUUUUGAGAGGAGUAAUGUACAGCA");
fastawrite("hsa-mir-513c","hsa-mir-513c","GCGUACAGUGCCUUUCUCAAGGAGGUGUCGUUUAUGUGAACUAAAAUAUAAAUUUCACCUUUCUGAGAAGAGUAAUGUACAGCA");
fastawrite("hsa-mir-1321","hsa-mir-1321","ACAUUAUGAAGCAAGUAUUAUUAUCCCUGUUUUACAAAUAAGGAAAUAAACUCAGGGAGGUGAAUGUGAUCAAAGAUAG");
fastawrite("hsa-mir-1322","hsa-mir-1322","AGUAUCAUGAAUUAGAAACCUACUUAUUACAUAGUUUACAUAAGAAGCGUGAUGAUGCUGCUGAUGCUGUA");
fastawrite("hsa-mir-1197","hsa-mir-1197","ACUUCCUGGUAUUUGAAGAUGCGGUUGACCAUGGUGUGUACGCUUUAUUUGUGACGUAGGACACAUGGUCUACUUCUUCUCAAUAUCA");
fastawrite("hsa-mir-1324","hsa-mir-1324","CCUGAAGAGGUGCAUGAAGCCUGGUCCUGCCCUCACUGGGAACCCCCUUCCCUCUGGGUACCAGACAGAAUUCUAUGCACUUUCCUGGAGGCUCCA");
fastawrite("hsa-mir-1469","hsa-mir-1469","CUCGGCGCGGGGCGCGGGCUCCGGGUUGGGGCGAGCCAACGCCGGGG");
fastawrite("hsa-mir-1470","hsa-mir-1470","GCCCUCCGCCCGUGCACCCCGGGGCAGGAGACCCCGCGGGACGCGCCGAGGUAGGGGGGAC");
fastawrite("hsa-mir-1471","hsa-mir-1471","GCCCGCGUGUGGAGCCAGGUGUAGAGGCGGAGCACAGCUGGCUCUAAUUUGAGGGGC");
fastawrite("hsa-mir-1537","hsa-mir-1537","ACAGCUGUAAUUAGUCAGUUUUCUGUCCUGUCCACACAGAAAACCGUCUAGUUACAGUUGU");
fastawrite("hsa-mir-1538","hsa-mir-1538","GGGAACAGCAGCAACAUGGGCCUCGCUUCCUGCCGGCGCGGCCCGGGCUGCUGCUGUUCCU");
fastawrite("hsa-mir-1539","hsa-mir-1539","GGCUCUGCGGCCUGCAGGUAGCGCGAAAGUCCUGCGCGUCCCAGAUGCCC");
fastawrite("hsa-mir-103b-1","hsa-mir-103b-1","UCAUAGCCCUGUACAAUGCUGCUUGAUCCAUAUGCAACAAGGCAGCACUGUAAAGAAGCCGA");
fastawrite("hsa-mir-103b-2","hsa-mir-103b-2","UCAUAGCCCUGUACAAUGCUGCUUGACCUGAAUGCUACAAGGCAGCACUGUAAAGAAGCUGA");
fastawrite("hsa-mir-320d-1","hsa-mir-320d-1","AAAAUGUUGGCCUUCUCGUCCCAGUUCUUCCCAAAGUUGAGAAAAGCUGGGUUGAGAGGAUGAAAAGAAAAA");
fastawrite("hsa-mir-320c-2","hsa-mir-320c-2","GCAUGACAGGCCUUCUCUUUCCAGUUCUUCCCAGAAUUGGGAAAAGCUGGGUUGAGAGGGUAAGAAAAGAAA");
fastawrite("hsa-mir-320d-2","hsa-mir-320d-2","UAUCAAUAAGCCUUCUCUUCCCAGUUCUUCUUGGAGUCAGGAAAAGCUGGGUUGAGAGGAGCAGAAAAGAAA");
fastawrite("hsa-mir-1825","hsa-mir-1825","AGAGACUGGGGUGCUGGGCUCCCCUAGACUAGGACUCCAGUGCCCUCCUCUCC");
fastawrite("hsa-mir-1827","hsa-mir-1827","UCAGCAGCACAGCCUUCAGCCUAAAGCAAUGAGAAGCCUCUGAAAGGCUGAGGCAGUAGAUUGAAU");
fastawrite("hsa-mir-1908","hsa-mir-1908","CGGGAAUGCCGCGGCGGGGACGGCGAUUGGUCCGUAUGUGUGGUGCCACCGGCCGCCGGCUCCGCCCCGGCCCCCGCCCC");
fastawrite("hsa-mir-1909","hsa-mir-1909","CAUCCAGGACAAUGGUGAGUGCCGGUGCCUGCCCUGGGGCCGUCCCUGCGCAGGGGCCGGGUGCUCACCGCAUCUGCCCC");
fastawrite("hsa-mir-1910","hsa-mir-1910","UGUCCCUUCAGCCAGUCCUGUGCCUGCCGCCUUUGUGCUGUCCUUGGAGGGAGGCAGAAGCAGGAUGACAAUGAGGGCAA");
fastawrite("hsa-mir-1911","hsa-mir-1911","UCGGCAUCUGCUGAGUACCGCCAUGUCUGUUGGGCAUCCACAGUCUCCCACCAGGCAUUGUGGUCUCCGCUGACGCUUUG");
fastawrite("hsa-mir-1912","hsa-mir-1912","CUCUAGGAUGUGCUCAUUGCAUGGGCUGUGUAUAGUAUUAUUCAAUACCCAGAGCAUGCAGUGUGAACAUAAUAGAGAUU");
fastawrite("hsa-mir-1913","hsa-mir-1913","ACCUCUACCUCCCGGCAGAGGAGGCUGCAGAGGCUGGCUUUCCAAAACUCUGCCCCCUCCGCUGCUGCCAAGUGGCUGGU");
fastawrite("hsa-mir-1914","hsa-mir-1914","CGUGUGAGCCCGCCCUGUGCCCGGCCCACUUCUGCUUCCUCUUAGCGCAGGAGGGGUCCCGCACUGGGAGGGGCCCUCAC");
fastawrite("hsa-mir-1915","hsa-mir-1915","UGAGAGGCCGCACCUUGCCUUGCUGCCCGGGCCGUGCACCCGUGGGCCCCAGGGCGACGCGGCGGGGGCGGCCCUAGCGA");
fastawrite("hsa-mir-1972-1","hsa-mir-1972-1","UAUAGGCAUGUGCCACCACACCUGGCUUAAAUGUGUCAUUUAAAAAUUCAGGCCAGGCACAGUGGCUCAUGCCUGUA");
fastawrite("hsa-mir-1973","hsa-mir-1973","UAUGUUCAACGGCCAUGGUAUCCUGACCGUGCAAAGGUAGCAUA");
fastawrite("hsa-mir-1976","hsa-mir-1976","GCAGCAAGGAAGGCAGGGGUCCUAAGGUGUGUCCUCCUGCCCUCCUUGCUGU");
fastawrite("hsa-mir-2052","hsa-mir-2052","CUGUUUUGAUAACAGUAAUGUCCCUUUAGUUCAAAGUUACCAGCUAUCAAAACAA");
fastawrite("hsa-mir-2053","hsa-mir-2053","CUUGCCAUGUAAAUACAGAUUUAAUUAACAUUUGCAACCUGUGAAGAUGCAAAACUUUAAGUGUUAAUUAAACCUCUAUUUACAUAGCAAG");
fastawrite("hsa-mir-2054","hsa-mir-2054","CUGUAAUAUAAAUUUAAUUUAUUCUCUAUCAUUAAAAAAUGUAUUACAG");
fastawrite("hsa-mir-2110","hsa-mir-2110","CAGGGGUUUGGGGAAACGGCCGCUGAGUGAGGCGUCGGCUGUGUUUCUCACCGCGGUCUUUUCCUCCCACUCUUG");
fastawrite("hsa-mir-2114","hsa-mir-2114","CCUCCAUGCUCCUAGUCCCUUCCUUGAAGCGGUCGGAUAAUCACAUGACGAGCCUCAAGCAAGGGACUUCAAGCUGGUGG");
fastawrite("hsa-mir-2115","hsa-mir-2115","ACUGUCAUCCCACUGCUUCCAGCUUCCAUGACUCCUGAUGGAGGAAUCACAUGAAUUCAUCAGAAUUCAUGGAGGCUAGAAGCAGUAUGAGGAUCAUUUA");
fastawrite("hsa-mir-2116","hsa-mir-2116","GACCUAGGCUAGGGGUUCUUAGCAUAGGAGGUCUUCCCAUGCUAAGAAGUCCUCCCAUGCCAAGAACUCCCAGACUAGGA");
fastawrite("hsa-mir-2117","hsa-mir-2117","GCUCUGAUUUACUUCUGUCCGGCAUGGUGAACAGCAGGAUUGGCUGUAGCUGUUCUCUUUGCCAAGGACAGAUCUGAUCU");
fastawrite("hsa-mir-548q","hsa-mir-548q","AUAUUAGGCUGGUGCAAAAGUAAUGGCGGUUUUUGCCAUUACUUUUCAUUUUUACCAUUAAAAGUAAUGGCAAAAAGCAUGAUUACUUUUUCACCAACCU");
fastawrite("hsa-mir-2276","hsa-mir-2276","GUGUUCUUCCAGUCCGCCCUCUGUCACCUUGCAGACGGCUUUCUCUCCGAAUGUCUGCAAGUGUCAGAGGCGAGGAGUGGCAGCUGCAU");
fastawrite("hsa-mir-2277","hsa-mir-2277","GUGCUUCCUGCGGGCUGAGCGCGGGCUGAGCGCUGCCAGUCAGCGCUCACAUUAAGGCUGACAGCGCCCUGCCUGGCUCGGCCGGCGAAGCUC");
fastawrite("hsa-mir-2278","hsa-mir-2278","GUGCUGCAGGUGUUGGAGAGCAGUGUGUGUUGCCUGGGGACUGUGUGGACUGGUAUCACCCAGACAGCUUGCACUGACUCCAGACCCUGCCGUCAU");
fastawrite("hsa-mir-2681","hsa-mir-2681","GCCCCCUUUUCACGCAUUUGUGUUUUACCACCUCCAGGAGACUGCCCAAAGACUCUUCAGUAUCAUGGAGUUGGUAAAGCACAGAUGCAUGAAUAAUUCAACGUG");
fastawrite("hsa-mir-2682","hsa-mir-2682","ACCUUCCUGAAAGAGGUUGGGGCAGGCAGUGACUGUUCAGACGUCCAAUCUCUUUGGGACGCCUCUUCAGCGCUGUCUUCCCUGCCUCUGCCUUUAGGACGAGUCUCAAA");
fastawrite("hsa-mir-711","hsa-mir-711","ACUGACUUUGAGUCUCUCCUCAGGGUGCUGCAGGCAAAGCUGGGGACCCAGGGAGAGACGUAAGUGAGGGGAGAUG");
fastawrite("hsa-mir-718","hsa-mir-718","GGCCGCGGCGCGCAAGAUGGCGGCGGGCCCGGGCACCGCCCCUUCCGCCCCGCCGGGCGUCGCACGAGGC");
fastawrite("hsa-mir-2861","hsa-mir-2861","GGCGCCUCUGCAGCUCCGGCUCCCCCUGGCCUCUCGGGAACUACAAGUCCCAGGGGGCCUGGCGGUGGGCGGCGGGCGGAAGAGGCGGGG");
fastawrite("hsa-mir-2909","hsa-mir-2909","GGUGUUAGGGCCAACAUCUCUUGGUCUUUCCCCUGUGGUCCCAAGAUGGCUGUUGCAACUUAACGCCAU");
fastawrite("hsa-mir-3115","hsa-mir-3115","UCUGAAUAUGGGUUUACUAGUUGGUGGUGAAUUCAUGAGUCGCCAACUAUUAGGCCUUUAUGUCCAGA");
fastawrite("hsa-mir-3116-1","hsa-mir-3116-1","CUUUAUUGAGUCCCUACUAUGUUCCAGGCACUGGGUAUCGUAGGUGCCUGGAACAUAGUAGGGACUCAAUAAAG");
fastawrite("hsa-mir-3116-2","hsa-mir-3116-2","UAUUGAGUCCCUACUAUGUUCCAGGCACCUACGAUACCCAGUGCCUGGAACAUAGUAGGGACUCAAUA");
fastawrite("hsa-mir-3117","hsa-mir-3117","CCCUAAAGGGCCAGACACUAUACGAGUCAUAUAAGGGAAGGCAUUAUAGGACUCAUAUAGUGCCAGGUGUUUUGUGGG");
fastawrite("hsa-mir-3118-1","hsa-mir-3118-1","CACACAUACAAUAAUAUUCAUAAUGCAAUCACACACAAUCACCAUGUGACUGCAUUAUGAAAAUUCUUCUAGUGUG");
fastawrite("hsa-mir-3118-2","hsa-mir-3118-2","CAUACUACAAUAAUUUUCAUAAUGCAAUCACACACAAUCACCGUGUGACUGCAUUAUGAAAAUUCUUCUAGUGUG");
fastawrite("hsa-mir-3118-3","hsa-mir-3118-3","CAUACUACAAUAAUUUUCAUAAUGCAAUCACACACAAUCACCGUGUGACUGCAUUAUGAAAAUUCUUCUAGUGUG");
fastawrite("hsa-mir-3119-1","hsa-mir-3119-1","AUUAACUCUGGCUUUUAACUUUGAUGGCAAAGGGGUAGCUAAACAAUCUAUGUCUUUGCCAUCAAAGUUAAAAGCCAUAGUUAAU");
fastawrite("hsa-mir-3119-2","hsa-mir-3119-2","AUUAACUAUGGCUUUUAACUUUGAUGGCAAAGACAUAGAUUGUUUAGCUACCCCUUUGCCAUCAAAGUUAAAAGCCAGAGUUAAU");
fastawrite("hsa-mir-3120","hsa-mir-3120","GUCAUGUGACUGCCUGUCUGUGCCUGCUGUACAGGUGAGCGGAUGUUCUGCACAGCAAGUGUAGACAGGCAGACACAUGAC");
fastawrite("hsa-mir-3121","hsa-mir-3121","AAAUGGUUAUGUCCUUUGCCUAUUCUAUUUAAGACACCCUGUACCUUAAAUAGAGUAGGCAAAGGACAGAAACAUUU");
fastawrite("hsa-mir-3122","hsa-mir-3122","ACCAGCUCUGUUGGGACAAGAGGACGGUCUUCUUUUGGAAGGAAGACCAUCAUCUUGUCCGAAGAGAGCUGGU");
fastawrite("hsa-mir-3123","hsa-mir-3123","AUGGAUUUGAUUGAAUGAUUCUCCCAUUUCCACAUGGAGAGUGGAGCCCAGAGAAUUGUUUAAUCAUGUAUCCAU");
fastawrite("hsa-mir-3124","hsa-mir-3124","GCGGGCUUCGCGGGCGAAGGCAAAGUCGAUUUCCAAAAGUGACUUUCCUCACUCCCGUGAAGUCGGC");
fastawrite("hsa-mir-548s","hsa-mir-548s","UUGCUGCAAAAAUAAUUGCAGUUUUUGCCAUUAUUUUUAAUAAUUAUAAUAAUGGCCAAAACUGCAGUUAUUUUUGCACCAA");
fastawrite("hsa-mir-3125","hsa-mir-3125","GAGAAUGGGUAGAGGAAGCUGUGGAGAGAACUCACGGUGCCUGUGGUUCGAGAUCCCCGCCUUCCUCCUCCUUUCCUC");
fastawrite("hsa-mir-3126","hsa-mir-3126","AUGAUUAUAUGAGGGACAGAUGCCAGAAGCACUGGUUAUGAUUUGCAUCUGGCAUCCGUCACACAGAUAAUUAU");
fastawrite("hsa-mir-3127","hsa-mir-3127","GGCCAGGCCCAUCAGGGCUUGUGGAAUGGGAAGGAGAAGGGACGCUUCCCCUUCUGCAGGCCUGCUGGGUGUGGCU");
fastawrite("hsa-mir-3128","hsa-mir-3128","UUCCUCUGGCAAGUAAAAAACUCUCAUUUUCCUUAAAAAAUGAGAGUUUUUUACUUGCAAUAGGAA");
fastawrite("hsa-mir-3129","hsa-mir-3129","GUACUUGGGCAGUAGUGUAGAGAUUGGUUUGCCUGUUAAUGAAUUCAAACUAAUCUCUACACUGCUGCCCAAGAGC");
fastawrite("hsa-mir-3130-1","hsa-mir-3130-1","CUUGUCAUGUCUUACCCAGUCUCCGGUGCAGCCUGUUGUCAAGGCUGCACCGGAGACUGGGUAAGACAUGACAAG");
fastawrite("hsa-mir-3130-2","hsa-mir-3130-2","CUUGUCAUGUCUUACCCAGUCUCCGGUGCAGCCUUGACAACAGGCUGCACCGGAGACUGGGUAAGACAUGACAAG");
fastawrite("hsa-mir-3131","hsa-mir-3131","GAGUCGAGGACUGGUGGAAGGGCCUUUCCCCUCAGACCAAGGCCCUGGCCCCAGCUUCUUCUC");
fastawrite("hsa-mir-3132","hsa-mir-3132","GGUGGGAUGGGUAGAGAAGGAGCUCAGAGGACGGUGCGCCUUGUUUCCCUUGAGCCCUCCCUCUCUCAUCCCACC");
fastawrite("hsa-mir-3133","hsa-mir-3133","CAGAAAUUGUAAAGAACUCUUAAAACCCAAUAGUAAAAAGACAACCUGUUGAGUUUUAAGAGUUCUUUAUAUAUUCUG");
fastawrite("hsa-mir-378b","hsa-mir-378b","GGUCAUUGAGUCUUCAAGGCUAGUGGAAAGAGCACUGGACUUGGAGGCAGAAAGACC");
fastawrite("hsa-mir-3134","hsa-mir-3134","UGUAUCCAAUGUGUAGUCUUUUAUCCCUCACAUGGAGUAAAAUAUGAUGGAUAAAAGACUACAUAUUGGGUACA");
fastawrite("hsa-mir-3135a","hsa-mir-3135a","UCACUUUGGUGCCUAGGCUGAGACUGCAGUGGUGCAAUCUCAGUUCACUGCAGCCUUGACCUCCUGGGCUCAGGUGA");
fastawrite("hsa-mir-466","hsa-mir-466","GUGUGUGUAUAUGUGUGUUGCAUGUGUGUAUAUGUGUGUAUAUAUGUACACAUACACAUACACGCAACACACAUAUAUACAUGC");
fastawrite("hsa-mir-3136","hsa-mir-3136","AAUAUGAAACUGACUGAAUAGGUAGGGUCAUUUUUCUGUGACUGCACAUGGCCCAACCUAUUCAGUUAGUUCCAUAUU");
fastawrite("hsa-mir-544b","hsa-mir-544b","GGAAUUUUGUUAAAAUGCAGAAUCCAUUUCUGUAGCUCUGAGACUAGACCUGAGGUUGUGCAUUUCUAACAAAGUGCC");
fastawrite("hsa-mir-3137","hsa-mir-3137","UACAGGUCUGUAGCCUGGGAGCAAUGGGGUGUAUGGUAUAGGGGUAGCCUCGUGCUCCUGGGCUACAAACCUGUA");
fastawrite("hsa-mir-3138","hsa-mir-3138","CCCUCCUCGGCACUUCCCCCACCUCACUGCCCGGGUGCCCACAAGACUGUGGACAGUGAGGUAGAGGGAGUGCCGAGGAGGG");
fastawrite("hsa-mir-3139","hsa-mir-3139","GGCUCAGAGUAGGAGCUCAACAGAUGCCUGUUGACUGAAUAAUAAACAGGUAUCGCAGGAGCUUUUGUUAUGUGCC");
fastawrite("hsa-mir-3140","hsa-mir-3140","CCUCUUGAGGUACCUGAAUUACCAAAAGCUUUAUGUAUUCUGAAGUUAUUGAAAAUAAGAGCUUUUGGGAAUUCAGGUAGUUCAGGAGUG");
fastawrite("hsa-mir-548t","hsa-mir-548t","AGGGUGGUGCAAAAGUGAUCGUGGUUUUUGCAAUUUUUUAAUGACAAAAACCACAAUUACUUUUGCACCAACCU");
fastawrite("hsa-mir-3141","hsa-mir-3141","UCACCCGGUGAGGGCGGGUGGAGGAGGAGGGUCCCCACCAUCAGCCUUCACUGGGACGGGA");
fastawrite("hsa-mir-3142","hsa-mir-3142","UUCAGAAAGGCCUUUCUGAACCUUCAGAAAGGCUGCUGAAUCUUCAGAAAGGCCUUUCUGAACCUUCAGAAAGGCUGCUGAA");
fastawrite("hsa-mir-3143","hsa-mir-3143","UAGAUAACAUUGUAAAGCGCUUCUUUCGCGGUUGGGCUGGAGCAACUCUUUACAAUGUUUCUA");
fastawrite("hsa-mir-548u","hsa-mir-548u","AUUAGGAUGGUGCAAAAGUAAUGUGGUUUUUUUCUUUACUUUUAAUGGCAAAGACUGCAAUUACUUUUGCGCCAACCUAAU");
fastawrite("hsa-mir-3144","hsa-mir-3144","AACUACACUUUAAGGGGACCAAAGAGAUAUAUAGAUAUCAGCUACCUAUAUACCUGUUCGGUCUCUUUAAAGUGUAGUU");
fastawrite("hsa-mir-3145","hsa-mir-3145","UAUAUGAGUUCAACUCCAAACACUCAAAACUCAUUGUUGAAUGGAAUGAGAUAUUUUGAGUGUUUGGAAUUGAACUCGUAUA");
fastawrite("hsa-mir-1273c","hsa-mir-1273c","UGCAGCCUGGGCGACAAAACGAGACCCUGUCUUUUUUUUUUUCUGAGACAGAGUCUCGUUCUGUUGCCCAAGCUGGA");
fastawrite("hsa-mir-3146","hsa-mir-3146","GCUAAGUCCCUUCUUUCUAUCCUAGUAUAACUUGAAGAAUUCAAAUAGUCAUGCUAGGAUAGAAAGAAUGGGACUUGGC");
fastawrite("hsa-mir-3147","hsa-mir-3147","GUCCGGGUUGGGCAGUGAGGAGGGUGUGACGCCGCGAAGUGCACCUCGCCCUUGUCCAACUCGGAC");
fastawrite("hsa-mir-548v","hsa-mir-548v","AAUACUAGGUUUGAGCAAAAGUAAUUGCGGUUUUGCCAUCAUGCCAAAAGCUACAGUUACUUUUGCACCAGCCUAAUAUU");
fastawrite("hsa-mir-3148","hsa-mir-3148","GAGUUAAGAUGGAAAAAACUGGUGUGUGCUUAUUGAUGUAGCCAACAAGCAUACAUCAGUUUUUUCCAACUUAACUC");
fastawrite("hsa-mir-3149","hsa-mir-3149","AUACAUACAUGUACACACACAUGUCAUCCACACACAUACAUAUAUAUAUGUUUGUAUGGAUAUGUGUGUGUAUGUGUGUGUAU");
fastawrite("hsa-mir-3150a","hsa-mir-3150a","GGGAAGCAGGCCAACCUCGACGAUCUCCUCAGCACCUGAACGCCAAGGCUGGGGAGAUCCUCGAGGUUGGCCUGCUUUCC");
fastawrite("hsa-mir-3151","hsa-mir-3151","GGGGUGAUGGGUGGGGCAAUGGGAUCAGGUGCCUCAAAGGGCAUCCCACCUGAUCCCACAGCCCACCUGUCACCCC");
fastawrite("hsa-mir-3152","hsa-mir-3152","GUGCAGAGUUAUUGCCUCUGUUCUAACACAAGACUAGGCUUCCCUGUGUUAGAAUAGGGGCAAUAACUCUGCAC");
fastawrite("hsa-mir-3153","hsa-mir-3153","GACAAAUUUUAAAUGUCCCUGUCCCCUUCCCCCCAAUUAAAGUAGAUUGGGGGAAAGCGAGUAGGGACAUUUAAAAUUUGUU");
fastawrite("hsa-mir-3074","hsa-mir-3074","GCUCGACUCCUGUUCCUGCUGAACUGAGCCAGUGUGUAAAAUGAGAACUGAUAUCAGCUCAGUAGGCACCGGAGGGCGGGU");
fastawrite("hsa-mir-3154","hsa-mir-3154","GGCCCCUCCUUCUCAGCCCCAGCUCCCGCUCACCCCUGCCACGUCAAAGGAGGCAGAAGGGGAGUUGGGAGCAGAGAGGGGACC");
fastawrite("hsa-mir-3155a","hsa-mir-3155a","UCCGGGCAUCACCUCCCACUGCAGAGCCUGGGGAGCCGGACAGCUCCCUUCCCAGGCUCUGCAGUGGGAACUGAUGCCUGGA");
fastawrite("hsa-mir-3156-1","hsa-mir-3156-1","GCAGAAGAAAGAUCUGGAAGUGGGAGACACUUUUACUAUAUAUAGUGGCUCCCACUUCCAGAUCUUUCUCUCUGU");
fastawrite("hsa-mir-3157","hsa-mir-3157","GGGAAGGGCUUCAGCCAGGCUAGUGCAGUCUGCUUUGUGCCAACACUGGGGUGAUGACUGCCCUAGUCUAGCUGAAGCUUUUCCC");
fastawrite("hsa-mir-3158-1","hsa-mir-3158-1","AUUCAGGCCGGUCCUGCAGAGAGGAAGCCCUUCUGCUUACAGGUAUUGGAAGGGCUUCCUCUCUGCAGGACCGGCCUGAAU");
fastawrite("hsa-mir-3158-2","hsa-mir-3158-2","AUUCAGGCCGGUCCUGCAGAGAGGAAGCCCUUCCAAUACCUGUAAGCAGAAGGGCUUCCUCUCUGCAGGACCGGCCUGAAU");
fastawrite("hsa-mir-3159","hsa-mir-3159","CCAAAGUCCUAGGAUUACAAGUGUCGGCCACGGGCUGGGCACAGUGGCUCACGCCUGUAAUCCCAGCAUUUUGG");
fastawrite("hsa-mir-3160-1","hsa-mir-3160-1","GGACCUGCCCUGGGCUUUCUAGUCUCAGCUCUCCUCCAGCUCAGCUGGUCAGGAGAGCUGAGACUAGAAAGCCCAGGGCAGGUUC");
fastawrite("hsa-mir-3160-2","hsa-mir-3160-2","ACCUGCCCUGGGCUUUCUAGUCUCAGCUCUCCUGACCAGCUGAGCUGGAGGAGAGCUGAGACUAGAAAGCCCAGGGCAGGU");
fastawrite("hsa-mir-3161","hsa-mir-3161","CCUCGAGAGCUGAUAAGAACAGAGGCCCAGAUUGAAGUUGAAUAGUGCUGGGCCUUUGUUUUUACCAAGUUCCCUGG");
fastawrite("hsa-mir-3162","hsa-mir-3162","CUGACUUUUUUAGGGAGUAGAAGGGUGGGGAGCAUGAACAAUGUUUCUCACUCCCUACCCCUCCACUCCCCAAAAAAGUCAG");
fastawrite("hsa-mir-3163","hsa-mir-3163","UUCCUCAUCUAUAAAAUGAGGGCAGUAAGACCUUCCUUCCUUGUCUUACUACCCCCAUUUUAUAGAUGAGGAA");
fastawrite("hsa-mir-3164","hsa-mir-3164","CUUGGAAACUGUGACUUUAAGGGAAAUGGCGCACAGCAGACCCUGCAAUCAUGCCGUUUUGCUUGAAGUCGCAGUUUCCCAGG");
fastawrite("hsa-mir-3165","hsa-mir-3165","CCGGUGGCAAGGUGGAUGCAAUGUGACCUCAACUCUUGGUCCUCUGAGGUCACAUUGUAUCCACCUUACCACUGG");
fastawrite("hsa-mir-3166","hsa-mir-3166","AAAUUUUUUUGAGGCCAGUAGGCAUUGUCUGCGUUAGGAUUUCUGUAUCAUCCUCCUAACGCAGACAAUGCCUACUGGCCUAAGAAAAAUUU");
fastawrite("hsa-mir-1260b","hsa-mir-1260b","UCUCCGUUUAUCCCACCACUGCCACCAUUAUUGCUACUGUUCAGCAGGUGCUGCUGGUGGUGAUGGUGAUAGUCUGGUGGGGGCGGUGG");
fastawrite("hsa-mir-3167","hsa-mir-3167","GGCUGUGGAGGCACCAGUAUUUCUGAAAUUCUUUUUUCUGAAAUUCUUCAGGAAGGAUUUCAGAAAUACUGGUGUCCCGACAGCC");
fastawrite("hsa-mir-3168","hsa-mir-3168","AAGAUCAUGAGUUCUACAGUCAGACAGCCUGAGUUGGAGGCUCAUCUUCACUUCUUGCUGUGUGACCCUGGGCCAGUGACUU");
fastawrite("hsa-mir-3169","hsa-mir-3169","AUGUGAAAACAUAGGACUGUGCUUGGCACAUAGCACAAAGUCUUAUGGUACUGUGUGCCAAGCAUAGUCCUGUGUUUUUACAU");
fastawrite("hsa-mir-3170","hsa-mir-3170","CUGGUAACACUGGGGUUCUGAGACAGACAGUGUUAGCUCCAGAAGCAUUGCCUGUCUUAGAACCCCUAUGUUACCAG");
fastawrite("hsa-mir-3171","hsa-mir-3171","UAUAUAUAGAGAUGUAUGGAAUCUGUAUAUAUCUAUAUAUAUGUGUAUAUAUAGAUUCCAUAAAUCUAUAUAUG");
fastawrite("hsa-mir-3173","hsa-mir-3173","UCCCUGCCCUGCCUGUUUUCUCCUUUGUGAUUUUAUGAGAACAAAGGAGGAAAUAGGCAGGCCAGGGA");
fastawrite("hsa-mir-1193","hsa-mir-1193","GUAGCUGAGGGGAUGGUAGACCGGUGACGUGCACUUCAUUUACGAUGUAGGUCACCCGUUUGACUAUCCACCAGCGCC");
fastawrite("hsa-mir-323b","hsa-mir-323b","UGGUACUCGGAGGGAGGUUGUCCGUGGUGAGUUCGCAUUAUUUAAUGAUGCCCAAUACACGGUCGACCUCUUUUCGGUAUCA");
fastawrite("hsa-mir-3118-4","hsa-mir-3118-4","CAUACUACAAUAAUUUUCAUAAUGCAAUCACACACAAUCACCGUGUGACUGCAUUAUGAAAAUUCUUCUAGUGUG");
fastawrite("hsa-mir-3174","hsa-mir-3174","GUUACCUGGUAGUGAGUUAGAGAUGCAGAGCCCUGGGCUCCUCAGCAAACCUACUGGAUCUGCAUUUUAAUUCACAUGCAUGGUAAU");
fastawrite("hsa-mir-3175","hsa-mir-3175","CCUGGGGGGCGGGGAGAGAACGCAGUGACGUCUGGCCGCGUGCGCAUGUCGGGCGCUUUCUCCUCCCCCUACCCAGG");
fastawrite("hsa-mir-3176","hsa-mir-3176","UGGCCUCUCCAGUCUGCAGCUCCCGGCAGCCUCGGGCCACACUCCCGGGAUCCCCAGGGACUGGCCUGGGACUACCGGGGGUGGCGGCCG");
fastawrite("hsa-mir-3177","hsa-mir-3177","CCACGUGCCAUGUGUACACACGUGCCAGGCGCUGUCUUGAGACAUUCGCGCAGUGCACGGCACUGGGGACACGUGGCACUGG");
fastawrite("hsa-mir-3178","hsa-mir-3178","GAGGCUGGGCGGGGCGCGGCCGGAUCGGUCGAGAGCGUCCUGGCUGAUGACGGUCUCCCGUGCCCACGCCCCAAACGCAGUCUC");
fastawrite("hsa-mir-3179-1","hsa-mir-3179-1","CAGGAUCACAGACGUUUAAAUUACACUCCUUCUGCUGUGCCUUACAGCAGUAGAAGGGGUGAAAUUUAAACGUCUGUGAUCCUG");
fastawrite("hsa-mir-3180-1","hsa-mir-3180-1","CAGUGCGACGGGCGGAGCUUCCAGACGCUCCGCCCCACGUCGCAUGCGCCCCGGGAAAGCGUGGGGCGGAGCUUCCGGAGGCCCCGCCCUGCUG");
fastawrite("hsa-mir-3180-2","hsa-mir-3180-2","GCGACGGGCGGAGCUUCCAGACGCUCCGCCCCACGUCGCAUGCGCCCCGGGAAAGCGUGGGGCGGAGCUUCCGGAGGCCCCGCCCUGC");
fastawrite("hsa-mir-3179-2","hsa-mir-3179-2","CAGGAUCACAGACGUUUAAAUUACACUCCUUCUGCUGUGCCUUACAGCAGUAGAAGGGGUGAAAUUUAAACGUCUGUGAUCCUG");
fastawrite("hsa-mir-3180-3","hsa-mir-3180-3","CAGUGCGACGGGCGGAGCUUCCAGACGCUCCGCCCCACGUCGCAUGCGCCCCGGGAAAGCGUGGGGCGGAGCUUCCGGAGGCCCCGCCCUGCUG");
fastawrite("hsa-mir-3179-3","hsa-mir-3179-3","CAGGAUCACAGACGUUUAAAUUACACUCCUUCUGCUGUGCCUUACAGCAGUAGAAGGGGUGAAAUUUAAACGUCUGUGAUCCUG");
fastawrite("hsa-mir-548w","hsa-mir-548w","GGUUGGUGCAAAAGUAACUGCGGUUUUUGCCUUUCAACAUAAUGGCAAAACCCACAAUUACUUUUGCACCAAUC");
fastawrite("hsa-mir-3181","hsa-mir-3181","CGGCGACCAUCGGGCCCUCGGCGCCGGCCCGUUAGUUGCCCGGGCCCGAGCCGGCCGGGCCCGCGGGUUGCCG");
fastawrite("hsa-mir-3182","hsa-mir-3182","GCUGCUUCUGUAGUGUAGUCCGUGCAUCCGCCCUUCGAUGCUUGGGUUGGAUCAUAGAGCAGU");
fastawrite("hsa-mir-3183","hsa-mir-3183","CUCUGCCCUGCCUCUCUCGGAGUCGCUCGGAGCAGUCACGUUGACGGAAUCCUCCGGCGCCUCCUCGAGGGAGGAGAGGCAGGG");
fastawrite("hsa-mir-3184","hsa-mir-3184","AAGCAAGACUGAGGGGCCUCAGACCGAGCUUUUGGAAAAUAGAAAAGUCUCGCUCUCUGCCCCUCAGCCUAACUU");
fastawrite("hsa-mir-3185","hsa-mir-3185","GAAUGGAAGAAGAAGGCGGUCGGUCUGCGGGAGCCAGGCCGCAGAGCCAUCCGCCUUCUGUCCAUGUC");
fastawrite("hsa-mir-3065","hsa-mir-3065","CUGCCCUCUUCAACAAAAUCACUGAUGCUGGAGUCGCCUGAGUCAUCACUCAGCACCAGGAUAUUGUUGGAGAGGACAG");
fastawrite("hsa-mir-3186","hsa-mir-3186","AGCCUGCGGUUCCAACAGGCGUCUGUCUACGUGGCUUCAACCAAGUUCAAAGUCACGCGGAGAGAUGGCUUUGGAACCAGGGGCU");
fastawrite("hsa-mir-3156-2","hsa-mir-3156-2","UGCAGAAGAAAGAUCUGGAAGUGGGAGACACUUUCACUAUAUAUAGUGGCUCCCACUUCCAGAUCUUUCUCUCUGUA");
fastawrite("hsa-mir-3187","hsa-mir-3187","GCUGGCCCUGGGCAGCGUGUGGCUGAAGGUCACCAUGUUCUCCUUGGCCAUGGGGCUGCGCGGGGCCAGC");
fastawrite("hsa-mir-3188","hsa-mir-3188","GGCGCCUCCUGCUCUGCUGUGCCGCCAGGGCCUCCCCUAGCGCGCCUUCUGGAGAGGCUUUGUGCGGAUACGGGGCUGGAGGCCU");
fastawrite("hsa-mir-3189","hsa-mir-3189","GCCUCAGUUGCCCCAUCUGUGCCCUGGGUAGGAAUAUCCUGGAUCCCCUUGGGUCUGAUGGGGUAGCCGAUGC");
fastawrite("hsa-mir-320e","hsa-mir-320e","CUCCAUGGGGCCUUCUCUUCCCAGUUCUUCCUGGAGUCGGGGAAAAGCUGGGUUGAGAAGGUGAAAAGAAAAA");
fastawrite("hsa-mir-3190","hsa-mir-3190","CUGGGGUCACCUGUCUGGCCAGCUACGUCCCCACGGCCCUUGUCAGUGUGGAAGGUAGACGGCCAGAGAGGUGACCCCGG");
fastawrite("hsa-mir-3191","hsa-mir-3191","GGGGUCACCUCUCUGGCCGUCUACCUUCCACACUGACAAGGGCCGUGGGGACGUAGCUGGCCAGACAGGUGACCCC");
fastawrite("hsa-mir-3192","hsa-mir-3192","GGAAGGGAUUCUGGGAGGUUGUAGCAGUGGAAAAAGUUCUUUUCUUCCUCUGAUCGCCCUCUCAGCUCUUUCCUUCU");
fastawrite("hsa-mir-3193","hsa-mir-3193","UCCUGCGUAGGAUCUGAGGAGUGGACGAGUCUCAUUACCCAGCUCCUGAGCAGGA");
fastawrite("hsa-mir-3194","hsa-mir-3194","AGGUGGCAGGGCCAGCCACCAGGAGGGCUGCGUGCCACCCGGGCAGCUCUGCUGCUCACUGGCAGUGUCACCU");
fastawrite("hsa-mir-3195","hsa-mir-3195","CCGCAGCCGCCGCGCCGGGCCCGGGUUGGCCGCUGACCCCCGCGGGGCCCCCGGCGGCCGGGGCGGGGGCGGGGGCUGCCCCGG");
fastawrite("hsa-mir-3196","hsa-mir-3196","GGGUGGGGGCGGGGCGGCAGGGGCCUCCCCCAGUGCCAGGCCCCAUUCUGCUUCUCUCCCAGCU");
fastawrite("hsa-mir-3156-3","hsa-mir-3156-3","UGCAGAAGAAAGAUCUGGAAGUGGGAGACACUUUCACUAUAUAUAGUGGCUCCCACUUCCUGAUCUUUCUCUCUGUA");
fastawrite("hsa-mir-548x","hsa-mir-548x","AGGUUAGUGCAAAAGUAAUUGCAGUUUUUGCGUUACUUUCAAUCGUAAAAACUGCAAUUACUUUCACACCAAUCU");
fastawrite("hsa-mir-3197","hsa-mir-3197","GGCGAGGGGAGGCGCAGGCUCGGAAAGGCGCGCGAGGCUCCAGGCUCCUUCCCGAUCCACCGCUCUCCUCGCU");
fastawrite("hsa-mir-3198-1","hsa-mir-3198-1","GACUGUGCUCUCACUGUUCACCCAGCACUAGCAGUACCAGACGGUUCUGUGGAGUCCUGGGGAAUGGAGAGAGCACAGUC");
fastawrite("hsa-mir-3199-1","hsa-mir-3199-1","GGUGACUCCAGGGACUGCCUUAGGAGAAAGUUUCUGGAAGUUCUGACAUUCCAGAAACUUUCUCCUAAGGCAGUCCCUGGGAGUCACU");
fastawrite("hsa-mir-3199-2","hsa-mir-3199-2","GUGACUCCCAGGGACUGCCUUAGGAGAAAGUUUCUGGAAUGUCAGAACUUCCAGAAACUUUCUCCUAAGGCAGUCCCUGGAGUCAC");
fastawrite("hsa-mir-3200","hsa-mir-3200","GGUGGUCGAGGGAAUCUGAGAAGGCGCACAAGGUUUGUGUCCAAUACAGUCCACACCUUGCGCUACUCAGGUCUGCUCGUGCCCU");
fastawrite("hsa-mir-3201","hsa-mir-3201","GGGAUAUGAAGAAAAAUAAGAGGCUAGGAUUGCCUCUUAUUUUUACAUGCCC");
fastawrite("hsa-mir-514b","hsa-mir-514b","CAUGUGGUACUCUUCUCAAGAGGGAGGCAAUCAUGUGUAAUUAGAUAUGAUUGACACCUCUGUGAGUGGAGUAACACAUG");
fastawrite("hsa-mir-3202-1","hsa-mir-3202-1","UAUUAAUAUGGAAGGGAGAAGAGCUUUAAUGAUUGGAGUCAUUUUCAGAGCAUUAAAGCUCUUCUCCCUUCCAUAUUAAUG");
fastawrite("hsa-mir-3202-2","hsa-mir-3202-2","AUUAAUAUGGAAGGGAGAAGAGCUUUAAUGCUCUGAAAAUGACUCCAAUCAUUAAAGCUCUUCUCCCUUCCAUAUUAAU");
fastawrite("hsa-mir-4295","hsa-mir-4295","CUUUGUGGAACAGUGCAAUGUUUUCCUUGCCUGUGGCAAGACCACUUCGGUUCAAGGCUAAGAAACUAGACUGUUCCUACAGAGA");
fastawrite("hsa-mir-4296","hsa-mir-4296","UUGGGCUUUGAUGUGGGCUCAGGCUCAGAGGGCUGAAGUGGUUGUGGGGAGGGGCUUCUGGGGACUGUGUCCAUGUCUCUGUCGUUUU");
fastawrite("hsa-mir-4297","hsa-mir-4297","AGCACGCACGUGCCUUCCUGUCUGUGCCUGCCUUCGAAGUGCACGGCAGGGCCAGGACGGGUCGCUGUGGGUGGGG");
fastawrite("hsa-mir-378c","hsa-mir-378c","GGAGGCCAUCACUGGACUUGGAGUCAGAAGAGUGGAGUCGGGUCAGACUUCAACUCUGACUUUGAAGGUGGUGAGUGCCUC");
fastawrite("hsa-mir-4293","hsa-mir-4293","AGAGACACCUGUUCCUUGGGAAGCUGGUGACAUUGCUAAUUCAUUUCACACCAGCCUGACAGGAACAGCCUGACUGAA");
fastawrite("hsa-mir-4294","hsa-mir-4294","CCGAUGCCUCGGGAGUCUACAGCAGGGCCAUGUCUGUGAGGGCCCAAGGGUGCAUGUGUCUCCCAGGUUUCGGUGC");
fastawrite("hsa-mir-4301","hsa-mir-4301","ACCAGCCACCUCCCACUACUUCACUUGUGAACAUUGCAUUCGUGGAGGGUGGCAGGUGCAGCUCUG");
fastawrite("hsa-mir-4299","hsa-mir-4299","GGGUUCUGACCAAUCAUGUUACAGUGUUUUCUCCUUUAGAGAGAGCUGGUGACAUGAGAGGCAGAAAAAGGA");
fastawrite("hsa-mir-4298","hsa-mir-4298","GGGGAGGUACCUGGGACAGGAGGAGGAGGCAGCCUUGCCUCAGAAACCAAACUGUCAAAAGUGUAGGUUCCAC");
fastawrite("hsa-mir-4300","hsa-mir-4300","UGAGUUUAGAAGAGGGCCAGCUAAAUCAGCAGAGACAUGAGGUGAUCAAAAACCUUUUUUCAAAGCAGUGGGAGCUGGACUACUUCUGAACCAAUA");
fastawrite("hsa-mir-4304","hsa-mir-4304","AGAGAAGUGGCCGGCAUGUCCAGGGCAUCCCCAUUGCUCUGUGACUGCUGCCAUCCUUCUCC");
fastawrite("hsa-mir-4302","hsa-mir-4302","UCAGGAGGGACCAGUGUGGCUCAGCGAGGUGGCUGAGUUUACUUAAGGUAUUGGAAUGAG");
fastawrite("hsa-mir-4303","hsa-mir-4303","AGAAAAUAGCUUCUGAGCUGAGGACAGCUUGCUCUGCUUUUCUUUAGCUUAGGAGCUAACCAUGGU");
fastawrite("hsa-mir-4305","hsa-mir-4305","CUGCCUUAGACCUAGACACCUCCAGUUCUGGGUUCUUAGAGGCCUAAUCCUCUACAAACUCAGUUUUCAGACUGUGAGGGAAAUUCUCUGUCUUAUUGCUUU");
fastawrite("hsa-mir-4306","hsa-mir-4306","AAGCUGCUUAGUGUCCUUAGAGUCUCCAGAGGCAUCCCUAACCCAGAAUCUUUUGACUGUCCUCUGGAGAGAAAGGCAGUAGGUCUGUACC");
fastawrite("hsa-mir-4309","hsa-mir-4309","UCUGGGGGUUCUGGAGUCUAGGAUUCCAGGAUCUGGGUUUUGAGGUCUUGGGUUGUAGGGUCUGCGGUUUGAAGCCCCUCUUG");
fastawrite("hsa-mir-4307","hsa-mir-4307","UCAGAAGAAAAAACAGGAGAUAAAGUUUGUGAUAAUGUUUGUCUAUAUAGUUAUGAAUGUUUUUUCCUGUUUCCUUCAGGGCCA");
fastawrite("hsa-mir-4308","hsa-mir-4308","UAUGGGUUCAGAGGGAACUCCAUUGGACAGAAAUUUCCUUUUGAGGAAAUCUUUCCCUGGAGUUUCUUCUUACCUUUUUCC");
fastawrite("hsa-mir-4310","hsa-mir-4310","UGGCGUCUGGGGCCUGAGGCUGCAGAACAUUGCAGCAUUCAUGUCCCACCCCCACCA");
fastawrite("hsa-mir-4311","hsa-mir-4311","UCAGAGAGGGGAAAGAGAGCUGAGUGUGACCUGGAGCAGCUCAGGAGGGCUUCCUGGGUGAGGUGGCAGGUUACAGGUUCGAUCUUUGGCCCUCAGAUUC");
fastawrite("hsa-mir-4312","hsa-mir-4312","GAAAGGUUGGGGGCACAGAGAGCAAGGAGCCUUCCCCAGAGGAGUCAGGCCUUGUUCCUGUCCCCAUUCCUCAGAG");
fastawrite("hsa-mir-4313","hsa-mir-4313","GAUCAGGCCCAGCCCCCUGGCCCCAAACCCUGCAGCCCCAGCUGGAGGAUGAGGAGAUGCUGGGCUUGGGUGGGGGAAUCAGGGGUGUAAAGGGGCCUGCU");
fastawrite("hsa-mir-4315-1","hsa-mir-4315-1","UGGGCUUUGCCCGCUUUCUGAGCUGGACCCUCUCUCUACCUCUGGUGCAGAACUACAGCGGAAGGAAUCUCUG");
fastawrite("hsa-mir-4316","hsa-mir-4316","AGUGGCCCAGGGUGAGGCUAGCUGGUGUGGUCACCCACUCUCCAGCCCAGCCCCAAUCCCACCACAACCAC");
fastawrite("hsa-mir-4314","hsa-mir-4314","GGCCAUUCCUCUCUGGGAAAUGGGACAGGUAGUGGCCACAGUGAGAAAGCUGGCCUGUCCUUCUGCCCCAGGGCCCAGAGUCUGUGACUGGA");
fastawrite("hsa-mir-4318","hsa-mir-4318","GCUUCUUAAUUAUGUCAUAAACCCACUGUGGACAAGGGCCUUGUCUUAGACAGUCACUGUGGGUACAUGCUAGGUGCUCAA");
fastawrite("hsa-mir-4319","hsa-mir-4319","UUGGCUUGAGUCCCUGAGCAAAGCCACUGGGAAUGCUCCCUGAGGACGUUAUAUGAGUGCUCAGCUCAUGGGGCUAUGAUGGUCA");
fastawrite("hsa-mir-4320","hsa-mir-4320","GACAUGUGGGGUUUGCUGUAGACAUUUCAGAUAACUCGGGAUUCUGUAGCUUCCUGGCAACUUUG");
fastawrite("hsa-mir-4317","hsa-mir-4317","AAAAGGCGAGACAUUGCCAGGGAGUUUAUUUUGUAGCUCUCUUGAUAAAAUGUUUUAGCAAACAC");
fastawrite("hsa-mir-4322","hsa-mir-4322","ACCGCGAGUUCCGCGCCUGGCCGUGUCGCCCCACGAGGGGGACUGUGGGCUCAGCGCGUGGGGCCCGGAGCAU");
fastawrite("hsa-mir-4321","hsa-mir-4321","CUGGUCUCCGCAGAGCCUCUGCCCCUCCCGAGACACCCGCUACCUGGUGUUAGCGGUGGACCGCCCUGCGGGGGCCUGGC");
fastawrite("hsa-mir-4323","hsa-mir-4323","CGGGGCCCAGGCGGGCAUGUGGGGUGUCUGGAGACGCCAGGCAGCCCCACAGCCUCAGACCUCGGGCAC");
fastawrite("hsa-mir-4324","hsa-mir-4324","CGGCCCCUUUGUUAAGGGUCUCAGCUCCAGGGAACUUUAAAACCCUGAGACCCUAACCUUAAAGGUGCUGCA");
fastawrite("hsa-mir-4256","hsa-mir-4256","UGUUCCAUUUAUCUGACCUGAUGAAGGUCUCCUGGCAUUGAUUAGGUCUGAUGAUCCAUUUCUG");
fastawrite("hsa-mir-4257","hsa-mir-4257","GGCUUAGAAACAGUCCCUAGGUAGGAUUUGGGGAGGAGCUAAGAAGCCCCUACAGGGCCCAGAGGUGGGGACUGAGCCUUAGUUGG");
fastawrite("hsa-mir-4258","hsa-mir-4258","ACGCCCCCCGCCCCGCCACCGCCUUGGAGGCUGACCUCUUACUUUCGGUCGGUCUUCUUCCCUGGGCUUGGUUUGGGGGCGGGGGAGUGUC");
fastawrite("hsa-mir-4259","hsa-mir-4259","GAUGGGCCCCUUGUGUCCUGAAUUGGGUGGGGGCUCUGAGUGGGGAAAGUGGGGGCCUAGGGGAGGUCACAGUUGGGUCUAGGGGUCAGGAGGGCCCAGGA");
fastawrite("hsa-mir-4260","hsa-mir-4260","AACAAGGUGACUUGGGGCAUGGAGUCCCACUUCCUGGAGCCCACACCCCAGCUUGUCACACACCAAC");
fastawrite("hsa-mir-4253","hsa-mir-4253","CCAGCCAUCGCCCUUGAGGGGCCCUAGGACUUACUUGUGCAGGGCAUGUCCAGGGGGUCCAGGUCUGC");
fastawrite("hsa-mir-4251","hsa-mir-4251","CACGUCCUCCAGCUUUUUUCCUUAGUGGCCAAUUCCUGAGAAAAGGGCCAACGUGCUUCCA");
fastawrite("hsa-mir-4254","hsa-mir-4254","CUUGGGAGGAGGGUGGGGUGGCUCCUCUGCAGUGAGUAGGUCUGCCUGGAGCUACUCCACCAUCUCCCCCAGCCCC");
fastawrite("hsa-mir-4255","hsa-mir-4255","GAGCAUCCUUCAGUGUUCAGAGAUGGAGUCAGUAUUGGUCUGGCCAUUUUUAGGGCAAAGAGGCAGCAUCAU");
fastawrite("hsa-mir-4252","hsa-mir-4252","UGGGGGGCUGGCAGCUCAUCAGUCCAGGCCAUCUGGCCACUGAGUCAGCACCAGCGCCCAAUC");
fastawrite("hsa-mir-4325","hsa-mir-4325","GGGGAAGAUGUUGCACUUGUCUCAGUGAGAGAUGCUUCUAGAUCCAGGAGGCAGACCUCAAGGAUGGAGAGAAGGCAGAUCCUUUGAGAU");
fastawrite("hsa-mir-4326","hsa-mir-4326","GCUGCUCUGCUGUUCCUCUGUCUCCCAGACUCUGGGUGGAUGGAGCAGGUCGGGGGCCA");
fastawrite("hsa-mir-4327","hsa-mir-4327","GGCCUGGGUAGGCUUGCAUGGGGGACUGGGAAGAGACCAUGAACAGGUUAGUCCAGGGAGUUCUCAUCAAGCCUUUACUCAGUAG");
fastawrite("hsa-mir-4261","hsa-mir-4261","GGUGGAAGUGGGUUCCUCCCAGUUCCUGAGACAGGAAACAGGGACCCAGGAGACCAGC");
fastawrite("hsa-mir-4265","hsa-mir-4265","UGCAGUGGGUUGGAGCUUCAGCCUACACCUGUAAAGAAUUGGUCAGCCUGGGGACUGGUGAUCUCUGCAGCUGUGGGCUCAGCUCUGGGCUGGGCCUGG");
fastawrite("hsa-mir-4266","hsa-mir-4266","CCACUGCUGGCCGGGGCCCCUACUCAAGGCUAGGAGGCCUUGGCCAAGGACAGUC");
fastawrite("hsa-mir-4267","hsa-mir-4267","CUCAGCAGGCUCCAGCUCGGUGGCACUGGGGGAAGGCUCCAGACCCCAGCCUCUGUCAUCCCUGCAUGGAGCCCACAUCUCC");
fastawrite("hsa-mir-4262","hsa-mir-4262","GAAAGCUGCAGGUGCUGAUGUUGGGGGGACAUUCAGACUACCUGCAGCAGAGCC");
fastawrite("hsa-mir-2355","hsa-mir-2355","CAGACGUGUCAUCCCCAGAUACAAUGGACAAUAUGCUAUUAUAAUCGUAUGGCAUUGUCCUUGCUGUUUGGAGAUAAUACUGCUGAC");
fastawrite("hsa-mir-4268","hsa-mir-4268","AUGCACAUCAGGUUCUAGAGGUUUUGCCCUAGCGGCUCCUCCUCUCAGGAUGUGAUGUCACCUG");
fastawrite("hsa-mir-4269","hsa-mir-4269","ACAGCGCCCUGCAGGCACAGACAGCCCUGGCUUCUGCCUCUUUCUUUGUGGAAGCCACUCUGUCAGGCCUGGGAUGGAGGGGCA");
fastawrite("hsa-mir-4263","hsa-mir-4263","AUAGUGCUCUUCAGGGUUUUACUUGGGAGAUUGGAGUGGCCAGUGUUCCUAAACAAUUCUAAGUGCCUUGGCCCACAACAUAC");
fastawrite("hsa-mir-4264","hsa-mir-4264","AAAGCUGGAUACUCAGUCAUGGUCAUUGUAACAUGAUAGUGACAGGUACUGGGUAAGACUGCAUAG");
fastawrite("hsa-mir-4270","hsa-mir-4270","ACAAAUAGCUUCAGGGAGUCAGGGGAGGGCAGAAAUAGAUGGCCUUCCCCUGCUGGGAAGAAAGUGGGUC");
fastawrite("hsa-mir-4271","hsa-mir-4271","AAAUCUCUCUCCAUAUCUUUCCUGCAGCCCCCAGGUGGGGGGGAAGAAAAGGUGGGGAAUUAGAUUC");
fastawrite("hsa-mir-4272","hsa-mir-4272","UUUUCUGCACAAAUUAAUCAGUUAAUGCAUAGAAAGCAUUCAACUAGUGAUUGUGUUAUAAGAG");
fastawrite("hsa-mir-4273","hsa-mir-4273","UCCCCUGUGUGUGUUCUCUGAUGGACAGUAAGCCUUGACUUAUGGCUAAAUGCUUCUUCACAAUGGUCACAUGCAUAGGGCUUU");
fastawrite("hsa-mir-4276","hsa-mir-4276","CACAGUCUGACUCAGUGACUCAUGUGCUGGCAGUGGCCACGUAAAUAGAGCUACUGUGUCUGAAAGCAAU");
fastawrite("hsa-mir-4275","hsa-mir-4275","ACAUUUUUGUCCAAUUACCACUUCUUUUUGCCACCUGAGCACAGUCAGCAGUCAGCAUAAAAAAGUGAUAAUGGGAAGUUAAUGUCU");
fastawrite("hsa-mir-4274","hsa-mir-4274","GGGGCAUUUAGGGUAACUGAGCUGCUGCCGGGGCCUGGCGCUCCUCUACCUUGUCAGGUGACCCAGCAGUCCCUCCCCCUGCAUGGUGCCC");
fastawrite("hsa-mir-4281","hsa-mir-4281","GCUGGGGGUCCCCCGACAGUGUGGAGCUGGGGCCGGGUCCCGGGGAGGGGGGUUCUGGGCAG");
fastawrite("hsa-mir-4277","hsa-mir-4277","CUGGGUCGAGGCAGUUCUGAGCACAGUACACUGGGCUGCCCCCACUGCCCAGUGCCCUGCUCAGCUCAAGUCCUUGUGCCCCUC");
fastawrite("hsa-mir-4279","hsa-mir-4279","UGCUCUGUGGAGCUGAGGAGCAGAUUCUCUCUCUCUCCUCCCGGCUUCACCUCCUGAG");
fastawrite("hsa-mir-4278","hsa-mir-4278","AUCUAACACCAGGAGAAUCCCAUAGAACAUUGACAUCAACACUAGGGGGUUUGCCCUUGUGGGGAAGAA");
fastawrite("hsa-mir-4280","hsa-mir-4280","AAUCAGGGUGGAGUGUAGUUCUGAGCAGAGCCUUAAAGGAUGAGGUAUGUUCAAGACUGAAUGACACCUUUGUGAU");
fastawrite("hsa-mir-4282","hsa-mir-4282","GGUGAAGUUCCAGGGGAAGAUUUUAGUAUGCCACAUUUCUAAAAUUUGCAUCCAGGAACAUCAUCCU");
fastawrite("hsa-mir-4285","hsa-mir-4285","AUUAGGCGGGGCGGCGAGUCCGACUCAUAAAUAUUUUAAGGAAUGACCCGGCCCUGGGGUGCGGAAUUGCUGCGCGGGCGGGGGC");
fastawrite("hsa-mir-4283-1","hsa-mir-4283-1","ACUCUGAUCCUGGGGCUCAGCGAGUUUGCAAGGGGUGUUUCUGUCCAUGGUCAGGCUUGCCAGCCUUGGUCCUUGGGCCC");
fastawrite("hsa-mir-4284","hsa-mir-4284","GUUCUGUGAGGGGCUCACAUCACCCCAUCAAAGUGGGGACUCAUGGGGAGAGGGGGUAGUUAGGAGCUUUGAUAGAGGCGG");
fastawrite("hsa-mir-4286","hsa-mir-4286","UACUUAUGGCACCCCACUCCUGGUACCAUAGUCAUAAGUUAGGAGAUGUUAGAGCUGUGAGUACCAUGACUUAAGUGUGGUGGCUUAAACAUG");
fastawrite("hsa-mir-4287","hsa-mir-4287","UAGUUCUUUUUCUCCCUUGAGGGCACUUUUCAGUUCCUGAGAUCAAUGUGGUCCCUACUGGGGAGACCAUAGGAGCCC");
fastawrite("hsa-mir-4288","hsa-mir-4288","AUGGAGGUGGAGAGUCAUCAGCAGCACUGAGCAGGCAGUGUUGUCUGCUGAGUUUCCACGUCAUUUG");
fastawrite("hsa-mir-4292","hsa-mir-4292","GAGACACCAGAAGGCCACCUGCUUAGGAGGCCAGAGGUGCCCCUGGGCCGGCCUUGGUGAGGGGCCC");
fastawrite("hsa-mir-4289","hsa-mir-4289","CCUUGGGAGGGCAUUGUGCAGGGCUAUCAGGCAGUUUCCUGGGCCCUGUCUGCAGAGCCUAAACAGAUCA");
fastawrite("hsa-mir-4290","hsa-mir-4290","GCCACCAAGAAGGUGAAGGGAGGGUCAGUCCCAAUCUGAAUCCCACCAAAAUAGGUGGUAGAGGGUUGCCCUCCUUUCUUCCCUCACCUCUGACC");
fastawrite("hsa-mir-4291","hsa-mir-4291","CGCCGGGGGCUUCAGCAGGAACAGCUGGGUGGAGGCAGAGCUGUUCUGCUGUGGCUGCAGCCCUG");
fastawrite("hsa-mir-4329","hsa-mir-4329","UAGAGAGGAAGGUGUACCAGGGUUUUGGAGUUUUUUUUUCCUCCUGAGACCCUAGUUCCACAUUCUGGAGC");
fastawrite("hsa-mir-4330","hsa-mir-4330","AAUUGUCAGCAGGCAAUUAUCUGAGGAUGCAGGAGAGGAAGGGGGCUUCUUUUUGACGCCUACUUCAUCAGCUGCUCCUCAGAUCAGAGCCUUGCAGGUCAGGCC");
fastawrite("hsa-mir-500b","hsa-mir-500b","CCCCCUCUCUAAUCCUUGCUACCUGGGUGAGAGUGCUUUCUGAAUGCAGUGCACCCAGGCAAGGAUUCUGCAAGGGGGA");
fastawrite("hsa-mir-4328","hsa-mir-4328","AACAGUUGAGUCCUGAGAACCAUUGAGAACCAGUUUUCCCAGGAUUAACUGUUCCG");
fastawrite("hsa-mir-1184-2","hsa-mir-1184-2","CUUGCAGAACGAGGUGAAGGAGGUGGUUCUGCUCAGCAGUCAACAGUGGCCACAUCUCCACCUGCAGCGACUUGAUGGCUUCCGUGUCCUUUUCGUGGG");
fastawrite("hsa-mir-1184-3","hsa-mir-1184-3","CUUGCAGAACGAGGUGAAGGAGGUGGUUCUGCUCAGCAGUCAACAGUGGCCACAUCUCCACCUGCAGCGACUUGAUGGCUUCCGUGUCCUUUUCGUGGG");
fastawrite("hsa-mir-1233-2","hsa-mir-1233-2","GUGAGUGGGAGGCCAGGGCACGGCAGGGGGAGCUGCAGGGCUAUGGGAGGGGCCCCAGCGUCUGAGCCCUGUCCUCCCGCAG");
fastawrite("hsa-mir-1244-2","hsa-mir-1244-2","AUCUUAUUCCGAGCAUUCCAGUAACUUUUUUGUGUAUGUACUUAGCUGUACUAUAAGUAGUUGGUUUGUAUGAGAUGGUUAAAAA");
fastawrite("hsa-mir-1244-3","hsa-mir-1244-3","AUCUUAUUCCGAGCAUUCCAGUAACUUUUUUGUGUAUGUACUUAGCUGUACUAUAAGUAGUUGGUUUGUAUGAGAUGGUUAAAAA");
fastawrite("hsa-mir-1972-2","hsa-mir-1972-2","UAUAGGCAUGUGCCACCACACCUGGCUUAAAUGUGUCAUUUAAAAAUUCAGGCCAGGCACAGUGGCUCAUGCCUGUA");
fastawrite("hsa-mir-1302-9","hsa-mir-1302-9","GGAUGCCCAGCUAGUUUGAAUUUUAGAUAAACAACGAAUAAUUUCGUAGCAUAAAUAUGUCCCAAGCUUAGUUUGGGACAUACUUAUGCUAAAAAACAUUAUUGGUUGUUUAUCUGAGAUUCAGAAUUAAGCAUUUUA");
fastawrite("hsa-mir-1302-10","hsa-mir-1302-10","GGAUGCCCAGCUAGUUUGAAUUUUAGAUAAACAACGAAUAAUUUCGUAGCAUAAAUAUGUCCCAAGCUUAGUUUGGGACAUACUUAUGCUAAAAAACAUUAUUGGUUGUUUAUCUGAGAUUCAGAAUUAAGCAUUUUA");
fastawrite("hsa-mir-1302-11","hsa-mir-1302-11","GGAUGCCCAGCUAGUUUGAAUUUUAGAUAAACAACGAAUAAUUUCGUAGCAUAAAUAUGUCCCAAGCUUAGUUUGGGACAUACUUAUGCUAAAAAACAUUAUUGGUUGUUUAUCUGAGAUUCAGAAUUAAGCAUUUUA");
fastawrite("hsa-mir-4283-2","hsa-mir-4283-2","ACUCUGAUCCUGGGGCUCAGCGAGUUUGCAAGGGGUGUUUCUGUCCAUGGUCAGGCUUGCCAGCCUUGGUCCUUGGGCCC");
fastawrite("hsa-mir-4315-2","hsa-mir-4315-2","UGGGCUUUGCCCGCUUUCUGAGCUGGACCCUCUCUCUACCUCUGGUGCAGAACUACAGCGGAAGGAAUCUCUG");
fastawrite("hsa-mir-3605","hsa-mir-3605","ACUUUAUACGUGUAAUUGUGAUGAGGAUGGAUAGCAAGGAAGCCGCUCCCACCUGACCCUCACGGCCUCCGUGUUACCUGUCCUCUAGGUGGGACGCUCG");
fastawrite("hsa-mir-3606","hsa-mir-3606","UUGUUGCUAUCUAGGUUAGUGAAGGCUAUUUUAAUUUUUUUAAAAUUUCUUUCACUACUUAGG");
fastawrite("hsa-mir-3609","hsa-mir-3609","GUAACAGUAACUUUUAUUCUCAUUUUCCUUUUCUCUACCUUGUAGAGAAGCAAAGUGAUGAGUAAUACUGGCUGGAGCCC");
fastawrite("hsa-mir-3610","hsa-mir-3610","AAGAGCCGCGGCGUAACGGCAGCCAUCUUGUUUGUUUGAGUGAAUCGGAAAGGAGGCGCCGGCUGUGGCGGCG");
fastawrite("hsa-mir-3611","hsa-mir-3611","AGCAGGUCUAAUAAGAAUUUCUUUUUCUUCACAAUUAUGAAAGAAAAGAAAUUGUGAAGAAAGAAAUUCUUACUAGUUUUGCU");
fastawrite("hsa-mir-3612","hsa-mir-3612","GGGACUGGGGAUGAGGAGGCAUCUUGAGAAAUGGAAGGAAUGGGAUCUACUUCCAGUUCACUAGAGGCGUCCUGACACCCCUAGCUC");
fastawrite("hsa-mir-3613","hsa-mir-3613","UGGUUGGGUUUGGAUUGUUGUACUUUUUUUUUUGUUCGUUGCAUUUUUAGGAACAAAAAAAAAAGCCCAACCCUUCACACCACUUCA");
fastawrite("hsa-mir-3614","hsa-mir-3614","GGUUCUGUCUUGGGCCACUUGGAUCUGAAGGCUGCCCCUUUGCUCUCUGGGGUAGCCUUCAGAUCUUGGUGUUUUGAAUUCUUACU");
fastawrite("hsa-mir-3615","hsa-mir-3615","GACUCUGGGACGCUCAGACGCCGCGCGGGGCGGGGAUUGGUCUGUGGUCCUCUCUCGGCUCCUCGCGGCUCGCGGCGGCCGACGGUU");
fastawrite("hsa-mir-3616","hsa-mir-3616","UGUCACUCCGCCAGCAUCAUGAAGUGCACUCAUGAUAUGUUUGCCCCAUCAGCGUGUCACGAGGGCAUUUCAUGAUGCAGGCGGGGUUGGCA");
fastawrite("hsa-mir-3617","hsa-mir-3617","AGGUCAUAGAAAGACAUAGUUGCAAGAUGGGAUUAGAAACCAUAUGUCUCAUCAGCACCCUAUGUCCUUUCUCUGCCCU");
fastawrite("hsa-mir-3618","hsa-mir-3618","UAAGCUGAGUGCAUUGUGAUUUCCAAUAAUUGAGGCAGUGGUUCUAAAAGCUGUCUACAUUAAUGAAAAGAGCAAUGUGGCCAGCUUG");
fastawrite("hsa-mir-3619","hsa-mir-3619","ACGGCAUCUUUGCACUCAGCAGGCAGGCUGGUGCAGCCCGUGGUGGGGGACCAUCCUGCCUGCUGUGGGGUAAGGACGGCUGU");
fastawrite("hsa-mir-23c","hsa-mir-23c","AGUGACUUUCCAGGUGUCACACAGUGAGUGGCAUAAUCAGAGUACAAUUUGAGUCAUGCCCAUACAUCACAUUGCCAGUGAUUACCCAAGGAAAGUGACG");
fastawrite("hsa-mir-3620","hsa-mir-3620","GUGAGGUGGGGGCCAGCAGGGAGUGGGCUGGGCUGGGCUGGGCCAAGGUACAAGGCCUCACCCUGCAUCCCGCACCCAG");
fastawrite("hsa-mir-3621","hsa-mir-3621","GUGAGCUGCUGGGGACGCGGGUCGGGGUCUGCAGGGCGGUGCGGCAGCCGCCACCUGACGCCGCGCCUUUGUCUGUGUCCCACAG");
fastawrite("hsa-mir-3622a","hsa-mir-3622a","AAUAGAGGGUGCACAGGCACGGGAGCUCAGGUGAGGCAGGGAGCUGAGCUCACCUGACCUCCCAUGCCUGUGCACCCUCUAUU");
fastawrite("hsa-mir-3622b","hsa-mir-3622b","AGUGAUAUAAUAGAGGGUGCACAGGCAUGGGAGGUCAGGUGAGCUCAGCUCCCUGCCUCACCUGAGCUCCCGUGCCUGUGCACCCUCUAUUGGCU");
fastawrite("hsa-mir-3646","hsa-mir-3646","UUCAGUAGGUUGGGUUCAUUUCAUUUUCAUGACAACCCUAUAUGGGAAAAUGUUGUGAAAAUGAAAUGAGCCCAGCCCAUUGAA");
fastawrite("hsa-mir-3648-1","hsa-mir-3648-1","CGCGACUGCGGCGGCGGUGGUGGGGGGAGCCGCGGGGAUCGCCGAGGGCCGGUCGGCCGCCCCGGGUGCCGCGCGGUGCCGCCGGCGGCGGUGAGGCCCCGCGCGUGUGUCCCGGCUGCGGUCGGCCGCGCUCGAGGGGUCCCCGUGGCGUCCCCUUCCCCGCCGGCCGCCUUUCUCGCG");
fastawrite("hsa-mir-3649","hsa-mir-3649","GCUUGGAACAGGCACCUGUGUGUGCCCAAGUGUUUCUAGCAAACACAGGGACCUGAGUGUCUAAGC");
fastawrite("hsa-mir-3650","hsa-mir-3650","UCAAGGUGUGUCUGUAGAGUCCUGACUGCGUGCCAGGGGCUCUGUCUGGCACAUUUCUGA");
fastawrite("hsa-mir-3651","hsa-mir-3651","GAUUCGAUGGGCCAUAGCAAUCCUGUGAUUUAUGCAUGGAGGCUGCUUCUCCUCAGCAGCUGCCAUAGCCCGGUCGCUGGUACAUGAUUC");
fastawrite("hsa-mir-3652","hsa-mir-3652","CGGCUGGAGGUGUGAGGAUCCGAACCCAGGGGUGGGGGGUGGAGGCGGCUCCUGCGAUCGAAGGGGACUUGAGACUCACCGGCCGCACGCCAUGAGGGCCCUGUGGGUGCUGGGCCUCUGCUGCGUCCUGC");
fastawrite("hsa-mir-3654","hsa-mir-3654","UUCAUGAGCUGCAAUCUCAUCACUGGAAUGUUCCAGCGACUGGACAAGCUGAGGAA");
fastawrite("hsa-mir-3655","hsa-mir-3655","GCUUGUCGCUGCGGUGUUGCUGUUGGAGACUCGAUUGUUGGUGACAGCGAAAGAACGAUAACAAAAUGCCGGAGCGAGAUAGU");
fastawrite("hsa-mir-3657","hsa-mir-3657","UGUGUCCCAUAAUUAAAUAAUGAAAUCUGAAAUCACCAAUAAUGGGACACUAAUGUGAUUAAUGUUGUUGUGUCCCAUUAUUGGUGAUUUCAGAUUUCAUAUAUGAUUAAGGACAUA");
fastawrite("hsa-mir-3658","hsa-mir-3658","UAUUUAAGAAAACACCAUGGAGAUGAAAUGCCUUUGAUUUUUUUUUUCUUUUUGUA");
fastawrite("hsa-mir-3659","hsa-mir-3659","UCUACAAGCAGAUACAAGGAUGCCCUUGUACACAACACACGUGCUGCUUGUAUAGACAUGAGUGUUGUCUACGAGGGCAUCCUUGUGUCUGUGUGUGUG");
fastawrite("hsa-mir-3660","hsa-mir-3660","GAAAGAAGAACUGGACAAAAUUAAAAUGCUCUUCUGUCAUUGUAAUAGUUCAUAUGGGCACUGACAGGAGAGCAUUUUGACUUUGUCAAGUGUGUCUGCU");
fastawrite("hsa-mir-3661","hsa-mir-3661","CACCUUCUCGCAGAGGCUCUUGACCUGGGACUCGGACAGCUGCUUGCACUCGUUCAGCUGCUCGAUCCACUGGUCCAGCUCCUUGGUGAACACCUU");
fastawrite("hsa-mir-3662","hsa-mir-3662","UGUGUUUUCCUCAACGCUCACAGUUACACUUCUUACUCUCAAUCCAUUCAUAUUGAAAAUGAUGAGUAGUGACUGAUGAAGCACAAAUCAGCCAA");
fastawrite("hsa-mir-3663","hsa-mir-3663","CCCGGGACCUUGGUCCAGGCGCUGGUCUGCGUGGUGCUCGGGUGGAUAAGUCUGAUCUGAGCACCACACAGGCCGGGCGCCGGGACCAAGGGGGCUC");
fastawrite("hsa-mir-3664","hsa-mir-3664","CUGUAAACUUGAAGGUAGGGAACUCUGUCUUCACUCAUGAGUACCUUCCAACACGAGCUCUCAGGAGUAAAGACAGAGUUCCCUACCUUCAAUGUGGAU");
fastawrite("hsa-mir-3665","hsa-mir-3665","GCGGGCGGCGGCGGCGGCAGCAGCAGCAGGUGCGGGGCGGCGGCCGCGCUGGCCGCUCGACUCCGCAGCUGCUCGUUCUGCUUCUCCAGCUUGCGCACCAGCUCC");
fastawrite("hsa-mir-3666","hsa-mir-3666","AGUAAGGUCCGUCAGUUGUAAUGAGACCCAGUGCAAGUGUAGAUGCCGACUCCGUGGCAGAGUUCAGCGUUUCACACUGCCUGGUCUCUGUCACUCUAUUGAAUUAGAUUG");
fastawrite("hsa-mir-3667","hsa-mir-3667","UGAGGAUGAAAGACCCAUUGAGGAGAAGGUUCUGCUGGCUGAGAACCUUCCUCUCCAUGGGUCUUUCAUCCUCA");
fastawrite("hsa-mir-3668","hsa-mir-3668","AUAUAUGAAAUGUAGAGAUUGAUCAAAAUAGUUUCUAUCAAAAUAGUUUUGAUCAAUCUCUGCAAUUUUAUAUAU");
fastawrite("hsa-mir-3670-1","hsa-mir-3670-1","UCUAGACUGGUAUAGCUGCUUUUGGAGCCUCACCUGCUGAGAGCUCACAGCUGUCCUUCUCUAGA");
fastawrite("hsa-mir-3671","hsa-mir-3671","AUGUUAUUGCUGCUGCUGUCACAUUUACAUGAAAAUAAAAUGUAAAUUAUUUUAUUUCUAUCAAAUAAGGACUAGUCUGCAGUGAUAU");
fastawrite("hsa-mir-3672","hsa-mir-3672","UCUUUGUGAUUACCAUGAGACUCAUGUAAAACAUCUUAGACUAUUACAAGAUGUUUUAUGAGUCUCAUGAUAAUCACAAAGA");
fastawrite("hsa-mir-3674","hsa-mir-3674","ACAUCACUAUUGUAGAACCUAAGAUUGGCCGUUUGAGAUGUCCUUUCAAGUUUUUGCAUUUCUGAUGU");
fastawrite("hsa-mir-3675","hsa-mir-3675","GGAUGAUAAGUUAUGGGGCUUCUGUAGAGAUUUCUAUGAGAACAUCUCUAAGGAACUCCCCCAAACUGAAUUC");
fastawrite("hsa-mir-3677","hsa-mir-3677","GGCAGUGGCCAGAGCCCUGCAGUGCUGGGCAUGGGCUUCUCGUGGGCUCUGGCCACGGCC");
fastawrite("hsa-mir-3678","hsa-mir-3678","GAAUCCGGUCCGUACAAACUCUGCUGUGUUGAAUGAUUGGUGAGUUUGUUUGCUCAUUGAUUGAAUCACUGCAGAGUUUGUACGGACCGGAUUC");
fastawrite("hsa-mir-3679","hsa-mir-3679","CGUGGUGAGGAUAUGGCAGGGAAGGGGAGUUUCCCUCUAUUCCCUUCCCCCCAGUAAUCUUCAUCAUG");
fastawrite("hsa-mir-3680-1","hsa-mir-3680-1","AAAUUUAAGGAGGGACUCACUCACAGGAUUGUGCAAAUGCAAAGUUGGCUUUUGCAUGACCCUGGGAGUAGGUGCCUCCUUAAAUUU");
fastawrite("hsa-mir-3681","hsa-mir-3681","ACUUCCAGUAGUGGAUGAUGCACUCUGUGCAGGGCCAACUGUGCACACAGUGCUUCAUCCACUACUGGAAGU");
fastawrite("hsa-mir-3682","hsa-mir-3682","UAAGUUAUAUAUGUCUACUUCUACCUGUGUUAUCAUAAUAAAGGUGUCAUGAUGAUACAGGUGGAGGUAGAAAUAUAUAACUUA");
fastawrite("hsa-mir-3683","hsa-mir-3683","GGGUGUACACCCCCUGCGACAUUGGAAGUAGUAUCAUCUCUCCCUUGGAUGCUACGAACAAUAUCACAGAAGGUGUACACCC");
fastawrite("hsa-mir-3684","hsa-mir-3684","AAUCUAAAGGACCUGUACUAGGUUUAACAUGUUGAGCAUUACUCAUGUUAGACCUAGUACACGUCCUUUAGAUU");
fastawrite("hsa-mir-3685","hsa-mir-3685","GUACAUUUCCUACCCUACCUGAAGACUUGAGAUUAUAGUCUUUGGGGGGAUGGGCAAAGUAC");
fastawrite("hsa-mir-3686","hsa-mir-3686","CUCACCUCAUUCAUUUACCUUCUCUUACAGAUCACUUUUCUGCACUGGACAGUGAUCUGUAAGAGAAAGUAAAUGAAAGAGGUGAG");
fastawrite("hsa-mir-3688-1","hsa-mir-3688-1","UCUUCACUUUCAAGAGUGGCAAAGUCUUUCCAUAUGUAUGUAUGUAUGUCUGUUACACAUAUGGAAAGACUUUGCCACUCUUUAAAGUGAAGA");
fastawrite("hsa-mir-3689a","hsa-mir-3689a","CCUGGGAGGUGUGAUAUCAUGGUUCCUGGGAGGUGUGAUCCUGUGCUUCCUGGGAGGUGUGAUAUCGUGGUUCCUGGG");
fastawrite("hsa-mir-3690-1","hsa-mir-3690-1","CCCAUCUCCACCUGGACCCAGCGUAGACAAAGAGGUGUUUCUACUCCAUAUCUACCUGGACCCAGUGUAGAUGGG");
fastawrite("hsa-mir-3691","hsa-mir-3691","UUGAGGCACUGGGUAGUGGAUGAUGGAGACUCGGUACCCACUGCUGAGGGUGGGGACCAAGUCUGCGUCAUCCUCUCCUCAGUGCCUCAA");
fastawrite("hsa-mir-3692","hsa-mir-3692","CCAUUCCUGCUGGUCAGGAGUGGAUACUGGAGCAAUAGAUACAGUUCCACACUGACACUGCAGAAGUGG");
fastawrite("hsa-mir-3713","hsa-mir-3713","GGUAUCCGUUUGGGGAUGGUUUCACUAUCCCCAGAUGGAUACCAA");
fastawrite("hsa-mir-3714","hsa-mir-3714","GAAGGCAGCAGUGCUCCCCUGUGACGUGCUCCAUCACCGGGCAGGGAAGACACCGCUGCCACCUC");
fastawrite("hsa-mir-3180-4","hsa-mir-3180-4","GCUCCGCCCCACGUCGCAUGCGCCCCGGGAACGCGUGGGGCGGAGCUUCCGGAGGCCCCGCUCUGCUGCCGACCCUGUGGAGCGGAGGGUGAAGCCUCCGGAUGCCAGUCCCUCAUCGCUGGCCUGGUCGCGCUGUGGCGAAGGGGGCGGAGC");
fastawrite("hsa-mir-3180-5","hsa-mir-3180-5","GCUCCGCCCCACGUCGCAUGCGCCCCGGGAACGCGUGGGGCGGAGCUUCCGGAGGCCCCGCCCUGCUGCCGACCCUGUGGAGCGGAGGGUGAAGCCUCCGGAUGCCAGUCCCUCAUCGCUGGCCCGGUCGCGCUGUGGCGAAGGGGGCGGAGC");
fastawrite("hsa-mir-3907","hsa-mir-3907","GGGUUGGAAAGCUGUAGGUGUGGAGGGGCAUGGAUACGGGGGCCAUGAGGGUGGGGUCCAGGCUGGACCAGGCCUGCCCUGAGUCCCCCAGCAGGUGCUCCAGGCUGGCUCACACCCUCUGCCUCUCUCUCUUCCUUCCUGGCCCCAACCC");
fastawrite("hsa-mir-3689b","hsa-mir-3689b","GAUCCUGUGCUCCCUGGGGGGUCUGAUCCUGUGCUUCCUGGGAGGUGUGAUAUCAUGGUUCCUGGGAGGUGUGAUCCCGUGCUUCCUGGGAGGUGUGAUAUUGUGGUUCCUGGGAGGUGUGAUCCCGUGCUCCCUGGGAGGUGUGAUC");
fastawrite("hsa-mir-3908","hsa-mir-3908","GCCUGAGCAAUGUAGGUAGACUGUUUCUAAAAAAAUAAAAAGUUAAAAAAAUUUAUGUUAACGUGUAAUGUGUUUACUAAUUUUUUUUUUUUUUUUUGGAGACAGAGUCUCCCUCUGUCGCCAGGC");
fastawrite("hsa-mir-3909","hsa-mir-3909","GGUAUGCUGUUGCGCUGUCCUUCCUCUGGGGAGCAGGCUCCGGGGGACAGGGAAAAGCACACAAGGAACUUGUCCUCUAGGGCCUGCAGUCUCAUGGGAGAGUGACAUGCACCAGGACC");
fastawrite("hsa-mir-3910-1","hsa-mir-3910-1","CUUUUGCUGUCAGUUUUUCUGUUGCUUGUCUUGGUUUUAUGCCUUUUAUAUCAAGGCACAUAAAAGGCAUAAAACCAAGACAAGCAACAAAAAAAGGAUUGAUCACAGAAG");
fastawrite("hsa-mir-3911","hsa-mir-3911","GGGUGAGGAUGUGUGUGGAUCCUGGAGGAGGCAGAGAAGACAGUGAGCUUGCCAGUUCUGGUUUCCAACACUUCCUUUCCUGCGCUUCUCGAUUCCCAGAUCUGCACCC");
fastawrite("hsa-mir-3912","hsa-mir-3912","AGAGAGGAAUGAACAGUUAAAUUAUAACAUGUCCAUAUUAUGGGUUAGUUGUGGACACAUACUAACGCAUAAUAUGGACAUGUUAUAAUUUAACUGUUCCUUUCU");
fastawrite("hsa-mir-3913-1","hsa-mir-3913-1","UUGUUUAUAAUAAACUGAAAUAUUUGGGACUGAUCUUGAUGUCUGCCAAAACCUUGGCAGACAUCAAGAUCAGUCCCAAAUAUUUCAGUUUAUUAUAGACAG");
fastawrite("hsa-mir-3913-2","hsa-mir-3913-2","UGUCUAUAAUAAACUGAAAUAUUUGGGACUGAUCUUGAUGUCUGCCAAGGUUUUGGCAGACAUCAAGAUCAGUCCCAAAUAUUUCAGUUUAUUAUAAACA");
fastawrite("hsa-mir-3914-1","hsa-mir-3914-1","UGGACUUCAGAUUUAACUUCUCAUUUUCUGGUUCCUUCUAAUGAGUAUGCUUAACUUGGUAGAAGGAACCAGAAAAUGAGAAGUUGAGUAGGAACUCUA");
fastawrite("hsa-mir-3915","hsa-mir-3915","CAAGUUGGCACUGUAGAAUAUUGAGGAAAAGAUGGUCUUAUUGCAAAGAUUUUCAAUAAGACCAUCCUUUCCUCAAUAUUCUGUGGUGUCAUCUUUG");
fastawrite("hsa-mir-3914-2","hsa-mir-3914-2","GAGUUCCUACUCAACUUCUCAUUUUCUGGUUCCUUCUACCAAGUUAAGCAUACUCAUUAGAAGGAACCAGAAAAUGAGAAGUUAAAUCUGAAGUC");
fastawrite("hsa-mir-3916","hsa-mir-3916","AUCCCAGAGAAGAAGGAAGAAGAGGAAGAAAUGGCUGGUUCUCAGGUGAAUGUGUCUGGGUUCAGGGGAUGUGUCUCCUCUUUUCUUCUGGGAU");
fastawrite("hsa-mir-3917","hsa-mir-3917","GGCGCUUUUGUGCGCGCCCGGGUCUGUUGGUGCUCAGAGUGUGGUCAGGCGGCUCGGACUGAGCAGGUGGGUGCGGGGCUCGGAGGAGGCGGC");
fastawrite("hsa-mir-3918","hsa-mir-3918","AGGCGGUUAAGCCAUGGGACAGGGCCGCAGAUGGAGACUGCUCAAGGUCAAAGGGGUCUCCAGCUGGGACCCUGCACCUGGUUCGUAGCCCCU");
fastawrite("hsa-mir-3919","hsa-mir-3919","CCUGAGCACCAUUUACUGAGUCCUUUGUUCUCUACUAGUUUGUAGUAGUUCGUAGCAGAGAACAAAGGACUCAGUAAAUGGUGCUCAGG");
fastawrite("hsa-mir-3150b","hsa-mir-3150b","GAGGGAAAGCAGGCCAACCUCGAGGAUCUCCCCAGCCUUGGCGUUCAGGUGCUGAGGAGAUCGUCGAGGUUGGCCUGCUUCCCCUC");
fastawrite("hsa-mir-3920","hsa-mir-3920","ACUGAGUGAGGGAGUCAGAGAGUUAAGAGAAUUAGUACAGGUGAGAUUGUACUGAUUAUCUUAACUCUCUGACCCCCUCACUCAGU");
fastawrite("hsa-mir-3921","hsa-mir-3921","CCUAGCCCAGUACAAGGCAUAUGGUACUCAAGAGACUUAGAAAUCCCUAAGUCUCUGAGUACCAUAUGCCUUGUACUGGGCUAGG");
fastawrite("hsa-mir-3922","hsa-mir-3922","GGAAGAGUCAAGUCAAGGCCAGAGGUCCCACAGCAGGGCUGGAAAGCACACCUGUGGGACUUCUGGCCUUGACUUGACUCUUUC");
fastawrite("hsa-mir-3923","hsa-mir-3923","GGUAGAGUGAGCUCUAAUCCAAUAUUACUAGCUUCUUUAUAAGAAGAGGAAACUAGUAAUGUUGGAUUAGGGCUCACUCUACU");
fastawrite("hsa-mir-3910-2","hsa-mir-3910-2","UUUUUUUGUUGCUUGUCUUGGUUUUAUGCCUUUUAUGUGCCUUGAUAUAAAAGGCAUAAAACCAAGACAAGCAACAGAAAAA");
fastawrite("hsa-mir-3924","hsa-mir-3924","UAAAUGAAAAAGUAGUAGUCAAAUAUGCAGAUCUAUGUCAUAUAUACAGAUAUGUAUAUGUGACUGCUACUUUUUUGUUUA");
fastawrite("hsa-mir-3925","hsa-mir-3925","GUGGGAAUAGCAAGAGAACUGAAAGUGGAGCCUGUCACAUCUCCAGACUCCAGUUUUAGUUCUCUUGCUAUUUCCAC");
fastawrite("hsa-mir-3926-1","hsa-mir-3926-1","AAAAUGGAGCUGGCCAAAAAGCAGGCAGAGACUUUAAAAGCGUCUCUGCCUGCUUUUUGGCCAGCUCCGUUUU");
fastawrite("hsa-mir-3927","hsa-mir-3927","UGCCAAUGCCUAUCACAUAUCUGCCUGUCCUAUGACAAACAUGGCAGGUAGAUAUUUGAUAGGCAUUGGCA");
fastawrite("hsa-mir-676","hsa-mir-676","GCAUGACUCUUCAACCUCAGGACUUGCAGAAUUAAUGGAAUGCUGUCCUAAGGUUGUUGAGUUGUGC");
fastawrite("hsa-mir-3926-2","hsa-mir-3926-2","GGAGCUGGCCAAAAAGCAGGCAGAGACGCUUUUAAAGUCUCUGCCUGCUUUUUGGCCAGCUCC");
fastawrite("hsa-mir-3928","hsa-mir-3928","GCUGAAGCUCUAAGGUUCCGCCUGCGGGCAGGAAGCGGAGGAACCUUGGAGCUUCGGC");
fastawrite("hsa-mir-3929","hsa-mir-3929","AGUGGCUCACACCAGUAAUCCCAGCACUUUGGGAGGCUGAUGUGAGUAGACCACU");
fastawrite("hsa-mir-3934","hsa-mir-3934","CACAGCCCUUCCUGUCCCCAGUUUUCAGGUGUGGAAACUGAGGCAGGAGGCAGUGAAGUAACUUGCUCAGGUUGCACAGCUGGGAAGUGGAGCAGGGAUUUGAAUCC");
fastawrite("hsa-mir-3935","hsa-mir-3935","GGAUGUGUUCCUGUCCCAGAAGGAGCUGAUGGUUGUAUCUAUGAAGGUAAGCAUUUUUGUAGAUACGAGCACCAGCCACCCUAAGCAAAGGCAGAGAAUGCUUA");
fastawrite("hsa-mir-3936","hsa-mir-3936","AUGAUUCAGAGCAUCUGUCCAGUGUCUGCUGUAGAUCCCUCAAAUCCGUGUUUGGACGCUUCUGGUAAGGGGUGUAUGGCAGAUGCACCCGACAGAUGCACUUGGCAGCA");
fastawrite("hsa-mir-3937","hsa-mir-3937","AGAAGAAUGCCCAACCAGCCCUCAGUUGCUACAGUUCCCUGUUGUUUCAGCUCGACAACAACAGGCGGCUGUAGCAAUGGGGGGCUGGAUGGGCAUCUCAAUGUGC");
fastawrite("hsa-mir-3938","hsa-mir-3938","AGGAAUUUUUAACCCGAUCACUAGAUUAUCUACAAGGGAAUUUUUUUUUAAUUUAAAAAAUUCCCUUGUAGAUAACCCGGUGGUCAGGUUGGAUGGCUCCAUG");
fastawrite("hsa-mir-548y","hsa-mir-548y","GCCUAAACUAUUAGGUUGGUGCAAAAGUAAUCACUGUUUUUGCCAUUACUCUCAGUGGCAAAAACCGUGAUUACUUUUGCACCAACCUAGUAACACCUUCACUGUGGGGG");
fastawrite("hsa-mir-3939","hsa-mir-3939","CUGGCUUCCAAAGGCCUCUGUGUGUUCCUGUAUGUGGGCGUGCACGUACCUGUCACAUGUGUACGCGCAGACCACAGGAUGUCCACACUGGCUUCCAAACACAUCU");
fastawrite("hsa-mir-3940","hsa-mir-3940","GCUUAUCGAGGAAAAGAUCGAGGUGGGUUGGGGCGGGCUCUGGGGAUUUGGUCUCACAGCCCGGAUCCCAGCCCACUUACCUUGGUUACUCUCCUUCCUUCU");
fastawrite("hsa-mir-3941","hsa-mir-3941","GAGUCAGAAUUCUCAUCAGGCUGUGAUGCUCAGUUGUGUGUAGAUUGAAAGCCCUAAUUUUACACACAACUGAGGAUCAUAGCCUGAUGGUUCCUUUUUGUUU");
fastawrite("hsa-mir-3942","hsa-mir-3942","UCUUCAGUAUGACACCUCAAAGAAGCAAUACUGUUACCUGAAAUAGGCUGCGAAGAUAACAGUAUUUCAGAUAACAGUAUUACAUCUUUGAAGUGUCAUAUUCACUGAC");
fastawrite("hsa-mir-3943","hsa-mir-3943","CACACAGACGGCAGCUGCGGCCUAGCCCCCAGGCUUCACUUGGCGUGGACAACUUGCUAAGUAAAGUGGGGGGUGGGCCACGGCUGGCUCCUACCUGGAC");
fastawrite("hsa-mir-3944","hsa-mir-3944","UCCACCCAGCAGGCGCAGGUCCUGUGCAGCAGGCCAACCGAGAAGCGCCUGCGUCUCCCAUUUUCGGGCUGGCCUGCUGCUCCGGACCUGUGCCUGAUCUUAAUGCUG");
fastawrite("hsa-mir-3945","hsa-mir-3945","GAUGUUGAUGCACGUGACGGGGAGGGCAUAGGAGAGGGUUGAUAUAAAAUGCAAUUACAGCCUCUUAUGCUUUCCAAAGUGGGGGAUGAUUCAAUGAU");
fastawrite("hsa-mir-374c","hsa-mir-374c","ACACGGACAAUGAUAAUACAACCUGCUAAGUGCUAGGACACUUAGCAGGUUGUAUUAUAUCCAUCCGAGU");
fastawrite("hsa-mir-642b","hsa-mir-642b","GAGUUGGGAGGUUCCCUCUCCAAAUGUGUCUUGAUCCCCCACCCCAAGACACAUUUGGAGAGGGACCCUCCCAACUC");
fastawrite("hsa-mir-550b-1","hsa-mir-550b-1","AGAGACUUGUUGGAGAUGUGCCUGAGGGAGUAAGACACUAUCUUACAACAACAGGGCUCUUACUCCCUCAGGCACUGCACCAGCCAGCAAAGCAUCA");
fastawrite("hsa-mir-550b-2","hsa-mir-550b-2","AGAGACUCGCUGGAGAUGUGCCUGAGGGAGUAAGACACUAUCUGACAACAACAGGGCUCUUACUCCCUCAGGCACUGCACCAGCCAGCAAAGCAUCA");
fastawrite("hsa-mir-548z","hsa-mir-548z","AAGUAUUAAGUUGGUGCAAAAGUAAUUGAGAUUUUUGCUACUGAAAGUAAUGGCAAAAACCGCAAUUACUUUUGCACCAACCUAAUAGAUGCCAAUG");
fastawrite("hsa-mir-548aa-1","hsa-mir-548aa-1","CUUUAUUAGUCUGGUGCAAAAGAAACUGUGGUUUUUGCCAUUACUUUUACAGGCAAAAACCACAAUUACUUUUGCACCAACCUAAUAUAACUUGUUU");
fastawrite("hsa-mir-548aa-2","hsa-mir-548aa-2","UUUUAUUAGGUUGGUGCAAAAGAAACUGUGGUUUUUGCCAUUACUUUCAAUGGCAAAAACCACAAUUACUUUUGCACCAACCUAAAUCUUCCCUCUC");
fastawrite("hsa-mir-548o-2","hsa-mir-548o-2","UGGUGCAAAAGUAAUUGCGGUUUUUGCCAUUAAAAGUAAUGCGGCCAAAACUGCAGUUACUUUUGCACCC");
fastawrite("hsa-mir-1268b","hsa-mir-1268b","ACCCGGGCGUGGUGGUGGGGGUGGGUGCCUGUAAUUCCAGCUAGUUGGGA");
fastawrite("hsa-mir-378d-1","hsa-mir-378d-1","ACUGUUUCUGUCCUUGUUCUUGUUGUUAUUACUGGACUUGGAGUCAGAAACAGG");
fastawrite("hsa-mir-378e","hsa-mir-378e","CUGACUCCAGUGUCCAGGCCAGGGGCAGACAGUGGACAGAGAACAGUGCCCAAGACCACUGGACUUGGAGUCAGGACAU");
fastawrite("hsa-mir-548h-5","hsa-mir-548h-5","ACAAAAGUAAUCGCGGUUUUUGUCAUUACUUUUAACUGUAAAAACCACGGUUGCUUUUGC");
fastawrite("hsa-mir-548ab","hsa-mir-548ab","AUGUUGGUGCAAAAGUAAUUGUGGAUUUUGCUAUUACUUGUAUUUAUUUGUAAUGCAAAACCCGCAAUUAGUUUUGCACCAACC");
fastawrite("hsa-mir-4418","hsa-mir-4418","UGGUUUUUGCUCUGAGUGACCGUGGUGGUUGUGGGAGUCACUGCAGGACUCAGCAGGAAUUC");
fastawrite("hsa-mir-378f","hsa-mir-378f","GUCAGGUCCUGGACUCCCAUAGUUUUCAGGCUGCUAAACAACAGAACGAGCACUGGACUUGGAGCCAGAAGUCUUGGG");
fastawrite("hsa-mir-4420","hsa-mir-4420","CUCUUGGUAUGAACAUCUGUGUGUUCAUGUCUCUCUGUGCACAGGGGACGAGAGUCACUGAUGUCUGUAGCUGAGAC");
fastawrite("hsa-mir-4421","hsa-mir-4421","CUGGGUCUCCUUUCUGCUGAGAGUUGAACACUUGUUGGGACAACCUGUCUGUGGAAAGGAGCUACCUAC");
fastawrite("hsa-mir-4422","hsa-mir-4422","AGUUCUUCUGCAGACAAAAGCAUCAGGAAGUACCCACCAUGUACCAGUGGGCCCUUCUUGAUGCUCUUGAUUGCAGAGGAGCC");
fastawrite("hsa-mir-4423","hsa-mir-4423","AUCAUGUACUGCAGUUGCCUUUUUGUUCCCAUGCUGUUUAAGCCUAGCAUAGGCACCAAAAAGCAACAACAGUAUGUGAA");
fastawrite("hsa-mir-378g","hsa-mir-378g","CACUGGGCUUGGAGUCAGAAGACCUGGCUCCAGCCCAGCUC");
fastawrite("hsa-mir-548ac","hsa-mir-548ac","GUAUUAGGUUGGUGCAAAAGUUAUUGUGGUUUUUGCUAUUUUUUUUUAAUGGCAAAAACCGGCAAUUACUUUUGCACUAACCUAGUAG");
fastawrite("hsa-mir-4424","hsa-mir-4424","CUUACAUCACACACAGAGUUAACUCAAAAUGGACUAAUUUUUCCACUAGUUAGUCCAUUUCAAGUUAACUCUGUGUGUGAUGUAGU");
fastawrite("hsa-mir-4425","hsa-mir-4425","GUGCUUUACAUGAAUGGUCCCAUUGAAUCCCAACAGCUUUGCGAAGUGUUGUUGGGAUUCAGCAGGACCAUUCGUGUAAAGUAA");
fastawrite("hsa-mir-4426","hsa-mir-4426","AGUUGGAAGAUGGACGUACUUUGUCUGACUACAAUAUUCAAAAGGAGUCUACUCUUCAUCUUG");
fastawrite("hsa-mir-4427","hsa-mir-4427","GAAGCCUCUUGGGGCUUAUUUAGACAAUGGUUUCAUCAUUUCGUCUGAAUAGAGUCUGAAGAGUCUUU");
fastawrite("hsa-mir-4428","hsa-mir-4428","UUGGCAGGUGCCAUGUUGCCUGCUCCUUACUGUACACGUGGCUGGCAAGGAGACGGGAACAUGGAGCCGCCAU");
fastawrite("hsa-mir-4429","hsa-mir-4429","AGGGAGAAAAGCUGGGCUGAGAGGCGACUGGUGUCUAAUUUGUUUGUCUCUCCAACUCAGACUGCCUGGCCCA");
fastawrite("hsa-mir-4430","hsa-mir-4430","GUGAGGCUGGAGUGAGCGGAGAUCGUACCACUGCACUCCAACCUGGUGA");
fastawrite("hsa-mir-548ad","hsa-mir-548ad","CUGUUAGGUUGGUGCAAAAGUAAUUGUGGUUUUUGAAAGUAACUUGGCGAAAACGACAAUGACUUUUGCACCAAUCUAAUAC");
fastawrite("hsa-mir-4431","hsa-mir-4431","UGGUUUGCGACUCUGAAAACUAGAAGGUUUAUGACUGGGCAUUUCUCACCCAAUGCCCAAUAUUGAACUUUCUAGUUGUCAGAGUCAUUAACCC");
fastawrite("hsa-mir-4432","hsa-mir-4432","GCAUCUUGCAGAGCCGUUCCAAUGCGACACCUCUAGAGUGUCAUCCCCUAGAAUGUCACCUUGGAAAGACUCUGCAAGAUGCCU");
fastawrite("hsa-mir-4433a","hsa-mir-4433a","CAUCCUCCUUACGUCCCACCCCCCACUCCUGUUUCUGGUGAAAUAUUCAAACAGGAGUGGGGGUGGGACAUAAGGAGGAUA");
fastawrite("hsa-mir-4434","hsa-mir-4434","UCACUUUAGGAGAAGUAAAGUAGAACUUUGGUUUUCAACUUUUCCUACAGUGU");
fastawrite("hsa-mir-4435-1","hsa-mir-4435-1","AGGCAGCAAAUGGCCAGAGCUCACACAGAGGGAUGAGUGCACUUCACCUGCAGUGUGACUCAGCAGGCCAACAGAUGCUA");
fastawrite("hsa-mir-4436a","hsa-mir-4436a","GCCUCACUUUUCCACUUAUGCCUGCCCUGCCCCUCGAAUCUGCUCCACGAUUUGGGCAGGACAGGCAGAAGUGGAUAAGUGAGGA");
fastawrite("hsa-mir-4435-2","hsa-mir-4435-2","GCAAAUGGCCAGAGCUCACACAGAGGGAUGAGUGCACUUCACCUGCAGUGUGACUCAGCAGGCCAACAGAUGCU");
fastawrite("hsa-mir-4437","hsa-mir-4437","ACUUUGUGCAUUGGGUCCACAAGGAGGGGAUGACCCUUGUGGGCUCAGGGUACAAAGGUU");
fastawrite("hsa-mir-548ae-1","hsa-mir-548ae-1","GCAGUUUUUGCCAUUAAGUUGCGGUUUUUGCCAUUAUAAUGGCAAAAACUGCAAUUACUUUCACACCUGC");
fastawrite("hsa-mir-548ae-2","hsa-mir-548ae-2","UGUGCAAAAGUAAUUGUGGUUUUUGUCAUUUAAAAGUAAUGGCAAAAACUGCAAUUACUUUCACACC");
fastawrite("hsa-mir-4438","hsa-mir-4438","UAAGUGUAAACUUAAGGACUGUCUUUUCUAAGCCUGUGCCUUGCCUUUCCUUUGGCACAGGCUUAGAAAAGACAGUCUUUAAGUUUACACUUC");
fastawrite("hsa-mir-4439","hsa-mir-4439","CCAGUGACUGAUACCUUGGAGGCAUUUUAUCUAAGAUACACACAAAGCAAAUGCCUCUAAGGUAUCAGUUUACCAGGCCA");
fastawrite("hsa-mir-4440","hsa-mir-4440","CUCUCACCAAGCAAGUGCAGUGGGGCUUGCUGGCUUGCACCGUGACUCCCUCUCACCAAGCAAGUGUCGUGGGGCUUGCUGGCUUGCACUGUGAAGAU");
fastawrite("hsa-mir-4441","hsa-mir-4441","CAGAGUCUCCUUCGUGUACAGGGAGGAGACUGUACGUGAGAGAUAGUCAGAUCCGCAUGUUAGAGCAGAGUCUCCUUCGUGUACAGGGAGGAGAUUGUAC");
fastawrite("hsa-mir-4442","hsa-mir-4442","GCGCCCUCCCUCUCUCCCCGGUGUGCAAAUGUGUGUGUGCGGUGUUAUGCCGGACAAGAGGGAGGUG");
fastawrite("hsa-mir-4443","hsa-mir-4443","GGUGGGGGUUGGAGGCGUGGGUUUUAGAACCUAUCCCUUUCUAGCCCUGAGCA");
fastawrite("hsa-mir-4444-1","hsa-mir-4444-1","GUGACGACUGGCCCCGCCUCUUCCUCUCGGUCCCAUAUUGAACUCGAGUUGGAAGAGGCGAGUCCGGUCUCAAA");
fastawrite("hsa-mir-4445","hsa-mir-4445","UUCCUGCAGAUUGUUUCUUUUGCCGUGCAAGUUUAAGUUUUUGCACGGCAAAAGAAACAAUCCAGAGGGU");
fastawrite("hsa-mir-4446","hsa-mir-4446","CUGGUCCAUUUCCCUGCCAUUCCCUUGGCUUCAAUUUACUCCCAGGGCUGGCAGUGACAUGGGUCAA");
fastawrite("hsa-mir-4447","hsa-mir-4447","GUUCUAGAGCAUGGUUUCUCAUCAUUUGCACUACUGAUACUUGGGGUCAGAUAAUUGUUUGUGGUGGGGGCUGUUGUUUGCAUUGUAGGAU");
fastawrite("hsa-mir-4448","hsa-mir-4448","AGGAGUGACCAAAAGACAAGAGUGCGAGCCUUCUAUUAUGCCCAGACAGGGCCACCAGAGGGCUCCUUGGUCUAGGGGUAAUGCCA");
fastawrite("hsa-mir-4449","hsa-mir-4449","AGCAGCCCUCGGCGGCCCGGGGGGCGGGCGGCGGUGCCCGUCCCGGGGCUGCGCGAGGCACAGGCG");
fastawrite("hsa-mir-548ag-1","hsa-mir-548ag-1","GUGCAAAGGUAAUUGUGGUUUCUGCUUUUAAAGGUAAUGGCAAAUAUUACAUUUACUUUUGCACCA");
fastawrite("hsa-mir-548ag-2","hsa-mir-548ag-2","UGCAAAGGUAAUUGUGGUUUCUGCCAUUGAAAGUAAAGGCAAGAACCUCAAUUACCUUUGCAGC");
fastawrite("hsa-mir-4450","hsa-mir-4450","UGUCUGGGGAUUUGGAGAAGUGGUGAGCGCAGGUCUUUGGCACCAUCUCCCCUGGUCCCUUGGCU");
fastawrite("hsa-mir-548ah","hsa-mir-548ah","AGGUUGGUGCAAAAGUGAUUGCAGUGUUUGCCAAUAAAAGUAAUGACAAAAACUGCAGUUACUUUUGCACCAGCCC");
fastawrite("hsa-mir-4451","hsa-mir-4451","UCUGUACCUCAGCUUUGCUCCCAACCAACCACUUCCACAUGUUUUGCUGGUAGAGCUGAGGACAGC");
fastawrite("hsa-mir-4452","hsa-mir-4452","UGGAUCACUUGAGGCCAAGAGUGCAAGGCUGUAGUGUGCACAGCCUUGAAUUCUUGGCCUUAAGUGAUCCC");
fastawrite("hsa-mir-4453","hsa-mir-4453","UGGAGAGCUUGGUCUGUAGCGGUUUCCUUCGGGGCAGGUGGGGACUGCUCCUUUGGGAGGAAGGAGGAGGCCCAGGCCGCGUCUUCAGG");
fastawrite("hsa-mir-4454","hsa-mir-4454","CCGGAUCCGAGUCACGGCACCAAAUUUCAUGCGUGUCCGUGUGAAGAGACCACCA");
fastawrite("hsa-mir-4455","hsa-mir-4455","AGAAGGGUGUGUGUGUUUUUCCUGAGAAUAAGAGAAGGAAGGACAGCCAAAUUCUUCA");
fastawrite("hsa-mir-4456","hsa-mir-4456","AUGAACCUGGUGGCUUCCUUUUCUGGGAGGAAGUUAGGGUUCA");
fastawrite("hsa-mir-4457","hsa-mir-4457","GGAGUACUCCAGUCAAUACCGUGUGAGUUAGAAAAGCUCAAUUCACAAGGUAUUGACUGGCGUAUUCA");
fastawrite("hsa-mir-4458","hsa-mir-4458","GAGCGCACAGAGGUAGGUGUGGAAGAAAGUGAAACACUAUUUUAGGUUUUAGUUACACUCUGCUGUGGUGUGCUG");
fastawrite("hsa-mir-4460","hsa-mir-4460","GUUUUUUGCCCAUAGUGGUUGUGAAUUUACCUUCUCCUCUUUGCAGUGAUAAAGGAGGUAAAUUCACAACCACUGUGGGCAGAAAC");
fastawrite("hsa-mir-378h","hsa-mir-378h","ACAGGAACACUGGACUUGGUGUCAGAUGGGAUGAGCCCUGGCUCUGUUUCCUAGCAGCAAUCUGAUCUUGAGCUAGUCACUGG");
fastawrite("hsa-mir-3135b","hsa-mir-3135b","UGCCCAGGCUGGAGCGAGUGCAGUGGUGCAGUCAGUCCUAGCUCACUGCAGCCUCGAACUCCUGGGCU");
fastawrite("hsa-mir-4462","hsa-mir-4462","CUUCCCAGCUGCCCUAAGUCAGGAGUGGCUUUCCUGACACGGAGGGUGGCUUGGGAAA");
fastawrite("hsa-mir-4463","hsa-mir-4463","AAUAGAUUAUUGGUCACCACCUCCAGUUUCUGAAUUUGUGAGACUGGGGUGGGGCCUGAGAAUUUGC");
fastawrite("hsa-mir-4464","hsa-mir-4464","GGAACCUUAGUAAGGUUUGGAUAGAUGCAAUAAAGUAUGUCCACAGCUGAAAGGACAUACUUUAUUGCAUGUAUCCAAACCUUACUAAUUCA");
fastawrite("hsa-mir-548ai","hsa-mir-548ai","GUAUUAGGUUGGUGCAAAGGUAAUUGCAGUUUUUCCCAUUUAAAAUAUGGAAAAAAAAAUCACAAUUACUUUUGCAUCAACCUAAUAA");
fastawrite("hsa-mir-548aj-1","hsa-mir-548aj-1","AUUGGUGUAAAAGUAAUUGCAGGUUAUGCCAUUAAAAGUAAUGGUAAAAACUGCAAUUACUUUUACACUAAC");
fastawrite("hsa-mir-548aj-2","hsa-mir-548aj-2","AAGGUAUUAGGUUGGUGCAAAAGUAAUUGCAGUUUUUGCUAUUACUUUUAAUGGUAAAAACUGCAAUUACUUUUACACCAACCUAAUAUUUA");
fastawrite("hsa-mir-4465","hsa-mir-4465","CAUGUGUCCCCUGGCACGCUAUUUGAGGUUUACUAUGGAACCUCAAGUAGUCUGACCAGGGGACACAUGA");
fastawrite("hsa-mir-4466","hsa-mir-4466","ACGCGGGUGCGGGCCGGCGGGGUAGAAGCCACCCGGCCCGGCCCGGCCCGGCGA");
fastawrite("hsa-mir-4467","hsa-mir-4467","UGGUGGCGGCGGUAGUUAUGGGCUUCUCUUUCUCACCAGCAGCCCCUGGGCCGCCGCCUCCCU");
fastawrite("hsa-mir-4468","hsa-mir-4468","AGUCUUCUCCUGGGGCUUUGGUGGCUAUGGUUGACUGGGCCACUCAGAGCAGAAGGAUGAGAUG");
fastawrite("hsa-mir-4469","hsa-mir-4469","CCGACGCGGAGAGCGGCUCUAGGUGGGUUUGGCGGCGGCGAGGACACCGCCGCUCCCUCUAGGGUCGCUCGGAGCGUGA");
fastawrite("hsa-mir-4470","hsa-mir-4470","CGAGCCUCUUUCGGCUUUCCAGUUUGUCUCGGUCCUUUGGAACGUGGCAAACGUGGAAGCCGAGAGGGCUCU");
fastawrite("hsa-mir-4471","hsa-mir-4471","CCAAAUUUAAAACUUAAACCUCUACUAAGUUUCCAUGAAAAGAACCCAUGGGAACUUAGUAGAGGUUUAAGUUUUAAAUUUGA");
fastawrite("hsa-mir-4472-1","hsa-mir-4472-1","UGGCAGACCCUUGCUCUCUCACUCUCCCUAAUGGGGCUGAAGACAGCUCAGGGGCAGGGUGGGGGGUGUUGUUUUUGUUU");
fastawrite("hsa-mir-4472-2","hsa-mir-4472-2","UGGUGGGGGUGGGGGGUGUUGUUUUUGUUUUUGAGACAGAGUCUUGCUCCGUCGCCCAGGCCGGAGU");
fastawrite("hsa-mir-4473","hsa-mir-4473","AAGGAACAGGGGACACUUGUAAUGGAGAACACUAAGCUAUGGACUGCUAUGGACUGCUAGUGCUCUCCGUUACAAGUAUCCCCUGUUACCU");
fastawrite("hsa-mir-4474","hsa-mir-4474","UUGCCUACCUUGUUAGUCUCAUGAUCAGACACAAAUAUGGCUCUUUGUGGCUGGUCAUGAGGCUAACAAGGUAGGCAC");
fastawrite("hsa-mir-4475","hsa-mir-4475","AUCUCAAUGAGUGUGUGGUUCUAAAUGACUCAUAGUCAAGGGACCAAGCAUUCAUUAUGAA");
fastawrite("hsa-mir-4476","hsa-mir-4476","AAAAGCCUGUCCCUAAGUCCCUCCCAGCCUUCCAGAGUUGGUGCCAGGAAGGAUUUAGGGACAGGCUUUG");
fastawrite("hsa-mir-4477a","hsa-mir-4477a","UCCUCCUCCCAUCAAUCACAAAUGUCCUUAAUGGCAUUUAAGGAUUGCUAUUAAGGACAUUUGUGAUUCACGGGAGGAGGU");
fastawrite("hsa-mir-4477b","hsa-mir-4477b","ACCUCCUCCCGUGAAUCACAAAUGUCCUUAAUAGCAAUCCUUAAAUGCCAUUAAGGACAUUUGUGAUUGAUGGGAGGAGGA");
fastawrite("hsa-mir-4478","hsa-mir-4478","GGCCGAGGCUGAGCUGAGGAGCCUCCAAACCUGUAGACAGGGUCAUGCAGUACUAGGGGCGAGCCUCAUCCCCUGCAGCCCUGGCC");
fastawrite("hsa-mir-3689c","hsa-mir-3689c","GGGAGGUGUGAUAUCGUGGUUCCUGGGAGGUGUGAUAUCGUGGUUCCUGGGAGGUGUGAUAUUGUGGUUCCU");
fastawrite("hsa-mir-548x-2","hsa-mir-548x-2","AUGCCAAAUAUUAGGUUGGCACAAAAGUAAUUGUGGCUUUUGCCAUUAAAAGUAAUGGUAAAAACUGCAAUUACUUUCGUGCCAACCUAAUAUUUGUGUG");
fastawrite("hsa-mir-3689d-1","hsa-mir-3689d-1","UGGGAGGUGUGAUCUCACACUCGCUGGGAGGUGUGCUAUCGUCUUCCCCGGGAGGUGUGAUCCUGUUCUUCCUG");
fastawrite("hsa-mir-3689d-2","hsa-mir-3689d-2","ACUGGGAGGUGUGAUCUCACACUCGCUGGGAGGUGUGCUAUCGUCUUCCCUGGGAGGUGUGAUCCUGUUCUUCCUGAGCG");
fastawrite("hsa-mir-3689e","hsa-mir-3689e","GGGAGGUGUGAUAUCAUGGUUCCUGGGAGGUAUGAUAUCGUGGUUCCUGGGAGGUGUGAUCCCGUGCUCCCU");
fastawrite("hsa-mir-3689f","hsa-mir-3689f","AGGUGUGAUAUCGUGCUUCCUGGGACGUGUGAUGCUGUGCUUCCUGGGAGGUGUGAUCCCACACUC");
fastawrite("hsa-mir-4479","hsa-mir-4479","GAAACCAAGUCCGAGCGUGGCUGGCGCGGGAAAGUUCGGGAACGCGCGCGGCCGUGCUCGGAGCAGCGCCA");
fastawrite("hsa-mir-3155b","hsa-mir-3155b","CCACUGCAGAGCCUGGGAAGGGAGCUGUCCGGCUCCCCAGGCUCUGCAGUGGGAGG");
fastawrite("hsa-mir-548ak","hsa-mir-548ak","GUGCAAAAGUAACUGCGGUUUUUGAGAAGUAAUUGAAAACCGCAAUUACUUUUGCAG");
fastawrite("hsa-mir-4480","hsa-mir-4480","GCAGAGGUGAGUUGACCUCCACAGGGCCACCCAGGGAGUAAGUAGCCAAGUGGAAGUUACUUUACCUCUGU");
fastawrite("hsa-mir-4481","hsa-mir-4481","GGAGUGGGCUGGUGGUUUUUUAAGAGGAAGGGAGACCUAAGCUAGCACAUGAGCACGCUC");
fastawrite("hsa-mir-4482","hsa-mir-4482","AGUGAGCAACCCAGUGGGCUAUGGAAAUGUGUGGAAGAUGGCAUUUCUAUUUCUCAGUGGGGCUCUUACC");
fastawrite("hsa-mir-4483","hsa-mir-4483","AAAAAACAACAUACUUAGUGCAUACCCAUAUAAUAUUAGGGGUGGUCUGUUGUUGUUUUUCU");
fastawrite("hsa-mir-4484","hsa-mir-4484","GGGUUUCCUCUGCCUUUUUUUCCAAUGAAAAUAACGAAACCUGUUAUUUCCCAUUGAGGGGGAAAAAGGCGGGAGAAGCCCCA");
fastawrite("hsa-mir-4485","hsa-mir-4485","AGAGGCACCGCCUGCCCAGUGACAUGCGUUUAACGGCCGCGGUACCCUAACUGUGCA");
fastawrite("hsa-mir-4486","hsa-mir-4486","GCAUGCUGGGCGAGGCUGGCAUCUAGCACAGGCGGUAGAUGCUUGCUCUUGCCAUUGCAAUGA");
fastawrite("hsa-mir-4487","hsa-mir-4487","ACUGUCCUUCAGCCAGAGCUGGCUGAAGGGCAGAAGGGAACUGUCCUUCAGCCAGAGCUGGCUGAAGGGCAGA");
fastawrite("hsa-mir-4488","hsa-mir-4488","GGUAGGGGGCGGGCUCCGGCGCUGGGACCCCACUAGGGUGGCGCCUUGGCCCCGCCCCGCCC");
fastawrite("hsa-mir-4489","hsa-mir-4489","GGGGGUGGGGCUAGUGAUGCAGGACGCUGGGGACUGGAGAAGUCCUGCCUGACCCUGUCCCA");
fastawrite("hsa-mir-548al","hsa-mir-548al","GGUCGGUGCAAAAGUAAUUGCUGUUUUUGCCAUUAAAAAUAAUGGCAUUAAAAGUAAUGGCAAAAACGGCAAUGACUUUUGUACCAAUCUAAUAUCU");
fastawrite("hsa-mir-4490","hsa-mir-4490","AUAGUUUCUGCAAUGCUCAAAUCUCUGGCCAAAGACCAGAACUUAAUGGUCUCUGGUAAGAGAUUUGGGCAUAUUAGAAACUAA");
fastawrite("hsa-mir-4491","hsa-mir-4491","ACAUUUGGUCACACCAGUCCACAUUAACGUGGACCAGACAAUAUUAAUGUGGACUGGUGUGACCAAAA");
fastawrite("hsa-mir-4492","hsa-mir-4492","CUGCAGCGUGCUUCUCCAGGCCCCGCGCGCGGACAGACACACGGACAAGUCCCGCCAGGGGCUGGGCGCGCGCCAGCCGG");
fastawrite("hsa-mir-4493","hsa-mir-4493","CCAGAGAUGGGAAGGCCUUCCGGUGAUUAUCACAGCCAUGCCUUUACCUCCAGAAGGCCUUUCCAUCUCUGUC");
fastawrite("hsa-mir-4494","hsa-mir-4494","AGUUUUAGUUACCCUGGUCAUCUGCAGUCUGAAAAUACAAAAUGGAAAAUUCCAGACUGUGGCUGACCAGAGGUAACUGAAACC");
fastawrite("hsa-mir-4495","hsa-mir-4495","AAGAAAUGUAAACAGGCUUUUUGCUCAGUGGAGUUAUUUUGAGCAAAAAGCUUAUUUACAUUUCUG");
fastawrite("hsa-mir-4496","hsa-mir-4496","ACAUCAGCUCAUAUAAUCCUCGAAGCUGCCUUUAGAAAUGAGGAAACUGAAGCUGAGAGGG");
fastawrite("hsa-mir-4497","hsa-mir-4497","ACCUCCGGGACGGCUGGGCGCCGGCGGCCGGGAGAUCCGCGCUUCCUGAAUCCCGGCCGGCCCGCCCGGCGCCCGUCCGCCCGCGGGUC");
fastawrite("hsa-mir-4498","hsa-mir-4498","AGGGCUGGGCUGGCAGGGCAAGUGCUGCAGAUCUUUGUCUAAGCAGCCCCUGCCUUGGAUCUCCCA");
fastawrite("hsa-mir-4499","hsa-mir-4499","AAGACUGAGAGGAGGGAACUGGUGAGUUGUACAUAGAAAUGCUUUCUAACUCCUUGUCUCAGUCUGUUU");
fastawrite("hsa-mir-4500","hsa-mir-4500","CAGGAGAGAAAGUACUGCCCAGAAGCUAAAGUGUAGAUCAAACGCAUAAUGGCUGAGGUAGUAGUUUCUUGAACUU");
fastawrite("hsa-mir-4501","hsa-mir-4501","UAUGUGACCUCGGAUGAAUCACUGAAAUAUGUCUGAGCUUCUGUUUCAUCAGAUGUCACAUUUU");
fastawrite("hsa-mir-4502","hsa-mir-4502","AGCCUUUAGCAAGUUGUAAUCUUUUUGCUGAUGGAGGGUCUUGCCUCCAUGGGGAUGGCUGAUGAUGAUGGUGCUGAAGGC");
fastawrite("hsa-mir-4503","hsa-mir-4503","ACAAUGUAGAUAUUUAAGCAGGAAAUAGAAUUUACAUAUAAAUUUCUAUUUGUUUCUAUUUCCUGCUUAAAUAUCUACAUUGC");
fastawrite("hsa-mir-4504","hsa-mir-4504","CUAAGAUAAUGUCCUCCAGGUUCAUCUCUGUUGUCAUUUGUGGCAUGGACCAUUUGUGACAAUAGAGAUGAACAUGGAGGAUAUUAUCUUAA");
fastawrite("hsa-mir-4505","hsa-mir-4505","GGAGGCUGGGCUGGGACGGACACCCGGCCUCCACUUUCUGUGGCAGGUACCUCCUCCAUGUCGGCCCGCCUUG");
fastawrite("hsa-mir-4506","hsa-mir-4506","UGGCCUCUGCCAUCAGACCAUCUGGGUUCAAGUUUGGCUCCAUCUUUAUGAAAUGGGUGGUCUGAGGCAAGUGGUCU");
fastawrite("hsa-mir-2392","hsa-mir-2392","AUGGUCCCUCCCAAUCCAGCCAUUCCUCAGACCAGGUGGCUCCCGAGCCACCCCAGGCUGUAGGAUGGGGGUGAGAGGUGCUAG");
fastawrite("hsa-mir-4507","hsa-mir-4507","UCUGGGCUGAGCCGAGCUGGGUUAAGCCGAGCUGGGUUGGGCUGGGCUGGGU");
fastawrite("hsa-mir-4508","hsa-mir-4508","AGGACCCAGCGGGGCUGGGCGCGCGGAGCAGCGCUGGGUGCAGCGCCUGCGCCGGCAGCUGCAAGGGCCG");
fastawrite("hsa-mir-4509-1","hsa-mir-4509-1","CUUUAAUACUAUCUCAAACUAAAGGAUAUAGAAGGUUUUCCCUUUCUCUUGCCCUGAAACCUUCUGUAUCCUUUAUUUUGAGAUAGUAUUAGAA");
fastawrite("hsa-mir-4509-2","hsa-mir-4509-2","CUUUAAUACUAUCUCAAACUAAAGGAUAUAGAAGGUUUUCCCUUUCUCUUGCCCUGAAACCUUCUGUAUCCUUUAUUUUGAGAUAGUAUUAGAA");
fastawrite("hsa-mir-4509-3","hsa-mir-4509-3","CUUUAAUACUAUCUCAAACUAAAGGAUAUAGAAGGUUUUCCCUUUCUCUUGCCCUGAAACCUUCUGUAUCCUUUAUUUUGAGAUAGUAUUAGAA");
fastawrite("hsa-mir-4510","hsa-mir-4510","GUGUAUGUGAGGGAGUAGGAUGUAUGGUUGUUAGAUAGACAACUACAAUCUUUUCUCACAACAGACAG");
fastawrite("hsa-mir-4511","hsa-mir-4511","AAAAAAAAGGGAAAGAAGAACUGUUGCAUUUGCCCUGCACUCAGUUUGCACAGGGUAAAUGCAAUAGUUCUUCUUUCCCUUUUUUUA");
fastawrite("hsa-mir-4512","hsa-mir-4512","CUCAGCCCGGGCAAUAUAGUGAGACCUCGUCUCUACAAAAAAUUGAGACAGGGCCUCACUGUAUCGCCCAGGCUGGA");
fastawrite("hsa-mir-4513","hsa-mir-4513","AUUCUAGGUGGGGAGACUGACGGCUGGAGGCCCAUAAGCUGUCUAAAACUUCGGCCCCCAGAUUUCUGGUCUCCCCACUUCAGAAC");
fastawrite("hsa-mir-4514","hsa-mir-4514","GUUGAGACAGGCAGGAUUGGGGAAACAUCUUUUACCUCGUCUCUUGCCUGUUUUAGA");
fastawrite("hsa-mir-4515","hsa-mir-4515","GCGGGAGGUGUAACAGGACUGGACUCCCGGCAGCCCCAGGGCAGGGGCGUGGGGAGCUGGUCCUAGCUCAGCGCUCCCGGA");
fastawrite("hsa-mir-4516","hsa-mir-4516","AGGGAGAAGGGUCGGGGCAGGGAGGGCAGGGCAGGCUCUGGGGUGGGGGGUCUGUGAGUCAGCCACGGCUCUGCCCACGUCUCCCC");
fastawrite("hsa-mir-4517","hsa-mir-4517","AGGUAAAUAUGAUGAAACUCACAGCUGAGGAGCUUAGCAAGUAGCUAAGGCCAGAGCUUGUGUUUGGGUGGUGUGGCUG");
fastawrite("hsa-mir-4518","hsa-mir-4518","UGGGGGAAAAGUGCUGGGAUUGAUUAGUGAUGUCUGCUGGGGAACCGGGGCUCAGGGAUGAUAACUGUGCUGAGAAGCCCCCU");
fastawrite("hsa-mir-4519","hsa-mir-4519","AACCUCAGCAGUGCGCAGGGCUGCACUGUCUCCGUCUGCGGCCUGCAGUAAGCGGGUA");
fastawrite("hsa-mir-4520-1","hsa-mir-4520-1","GUGUGCCACCUGCGUGUUUUCUGUCCAAAUCAGAAAAGGAUUUGGACAGAAAACACGCAGGAAGAAGGAA");
fastawrite("hsa-mir-4521","hsa-mir-4521","UCGGCUAAGGAAGUCCUGUGCUCAGUUUUGUAGCAUCAAAACUAGGAUUUCUCUUGUUAC");
fastawrite("hsa-mir-1269b","hsa-mir-1269b","UGAGGUUUCUGGACUGAGCCAUGCUACUGGCUUCUCUGGUUCUCCAGCUUACAGAUGGCUUAUCAUGGGACCUCU");
fastawrite("hsa-mir-4522","hsa-mir-4522","GCGGGCGUUGCCUGGGGGCCUCGCAGGGGGAGAUCCAGCCCAGGCUGGUUCCGCUGACUCUGCCUGUAGGCCGGUGGCGUCUUCUGG");
fastawrite("hsa-mir-4523","hsa-mir-4523","GCGGGGGACCGAGAGGGCCUCGGCUGUGUGAGGACUAGAGGCGGCCGAGGCCCGGGCCGGUUCCCCCGA");
fastawrite("hsa-mir-4524a","hsa-mir-4524a","GAACGAUAGCAGCAUGAACCUGUCUCACUGCAGAAUUAUUUUGAGACAGGCUUAUGCUGCUAUCCUUCA");
fastawrite("hsa-mir-4525","hsa-mir-4525","GUCAGAGGGGGGAUGUGCAUGCUGGUUGGGGUGGGCUGCCUGUGGACCAAUCAGCGUGCACUUCCCCACCCUGAA");
fastawrite("hsa-mir-4526","hsa-mir-4526","UGCGGUGACAUCAGGGCCCAGUCCCUGCUGUCAUGCCCCAGGUGACGUGCUGGGCUGACAGCAGGGCUGGCCGCUAACGUCACUGUC");
fastawrite("hsa-mir-4527","hsa-mir-4527","CCAGAAGUGGUCUGCAAAGAGAUGACUGUGAAUCCAAGAUCCACAUCAGCUCUGUGCUGCCUACAUCUGA");
fastawrite("hsa-mir-4528","hsa-mir-4528","UAUUCUACUGAGAGUACAGAUCUUUAUAUAUAUGAUCAUUAUAUGUAUGAUGAGAUCAUUAUAUGUAUGAUCUGGACACCCAGUAGAAUC");
fastawrite("hsa-mir-4529","hsa-mir-4529","AUGACAGGCCAUCAGCAGUCCAAUGAAGACAUGAAGACCCAAUGUCUUCAUUGGACUGCUGAUGGCCCGUCACUGGGA");
fastawrite("hsa-mir-4530","hsa-mir-4530","CGACCGCACCCGCCCGAAGCUGGGUCAAGGAGCCCAGCAGGACGGGAGCGCGGCGC");
fastawrite("hsa-mir-4531","hsa-mir-4531","GCCUAGGAGUCCUUGGUCAGUGGGGACAUGGAGAAGGCUUCUGAGGA");
fastawrite("hsa-mir-4533","hsa-mir-4533","UGAGAAUGUGGAAGGAGGUUGCCGGACGCUGCUGGCUGCCUUCCAGCGUCCACUUCCCUUUCUCUCUCUCC");
fastawrite("hsa-mir-4534","hsa-mir-4534","UGUGAAUGACCCCCUUCCAGAGCCAAAAUCACCAGGGAUGGAGGAGGGGUCUUGGGUACU");
fastawrite("hsa-mir-378i","hsa-mir-378i","GGGAGCACUGGACUAGGAGUCAGAAGGUGGAGUUCUGGGUGCUGUUUUCCCACUCUUGGGCCCUGGGCAUGUUCUG");
fastawrite("hsa-mir-4535","hsa-mir-4535","AACUGGGUCCCAGUCUUCACAGUUGGUUUCUGACACGUGGACCUGGCUGGGACGAUGUG");
fastawrite("hsa-mir-548am","hsa-mir-548am","AGUUGGUGCAAAAGUAAUUGCGGUUUUUGCCGUCGAAAAUAAUGGCAAAAACUGCAGUUACUUUUGUACCAAUG");
fastawrite("hsa-mir-1587","hsa-mir-1587","UUUGGGCUGGGCUGGGUUGGGCAGUUCUUCUGCUGGACUCACCUGUGACCAGC");
fastawrite("hsa-mir-4536-1","hsa-mir-4536-1","AUGUGGUAGAUAUAUGCACGAUAUAUAUACUGCCCUGCUUUUAUACAUACAUACAUACAUACCUAUAUCGUGCAUAUAUCUACCACAU");
fastawrite("hsa-mir-548an","hsa-mir-548an","CAUUAGGUUGGUGCAAAAGGCAUUGUGGUUUUUGCCUAUAAAAGUAAUGGCAAAAACCGCAAUUCCUUUUGCACCAACCUAAU");
fastawrite("hsa-mir-4537","hsa-mir-4537","UGAGCCGAGCUGAGCUUAGCUGGGCUGAGCUAACCAGGGCUGGGCUGAGCUGGGCUGAGCUGAGCUGAGC");
fastawrite("hsa-mir-4538","hsa-mir-4538","GAGCUUGGAUGAGCUGGGCUGAACUGGGCUGGGUUGAGCUGGGCUGGGCUGAGUUGAGCCAGACUGAUCUGGGCUGAG");
fastawrite("hsa-mir-4539","hsa-mir-4539","UGAGCUGAGCUCUGCUGUGCUGUGCUGAGCAGGGCUGAGCUGAACUGGGCUGAGCUGGGC");
fastawrite("hsa-mir-4540","hsa-mir-4540","AAGCUGCAUGGACCAGGACUUGGCACCUUUGGCCUUAGUCCUGCCUGUAGGUUUA");
fastawrite("hsa-mir-3960","hsa-mir-3960","GGCGCCCCGGCUCCCCGCGCCCCCGAUCGGGGCCGCCGCUAGUAGUGGCGGCGGCGGAGGCGGGGGCAGCGGCGGCGGCGGCGGAGGCGCC");
fastawrite("hsa-mir-3972","hsa-mir-3972","GCCCAUUUGCCUUGGCUUGGGGUGGCAGUCCUGUGGGAAUGAGAGAUGCCAAACUGGACCUGCCAGCCCCGUUCCAGGGCACAGCAU");
fastawrite("hsa-mir-3973","hsa-mir-3973","GCCCAGGGUAGCUCUCUGUAUUGCUUGUUACAUUUUAGGAUUGCUUGCCCCUUGCUCCAAUGGUGCAGGCAGAAGAAAUGCAAACAAAGUACAGCAUUAGCCUUAGC");
fastawrite("hsa-mir-3974","hsa-mir-3974","GUUCAGGGAAAAGGUCAUUGUAAGGUUAAUGCACCCAUAUUUUAAUAUCAAACUAUGACAAAUUUGACUACAGCCUUUCCGUACCCCUGCCAAAAC");
fastawrite("hsa-mir-3975","hsa-mir-3975","CAUGUAGGUGAGUGAUUGCUAUUUCAAAAGACUAGAGGUAGGAAAUGAGGCUAAUGCACUACUUCACAUG");
fastawrite("hsa-mir-3976","hsa-mir-3976","UGAGGGAUAUAGAGAGCAGGAAGAUUAAUGUCAUAUUGGAGUUGGACUGCAGGGCUUCCUUUACACAAUAAAUAUUGUAUGAAGUGCUGAUGUAACCUUUACUGCAGCAUGACAUGGGAUUUGGCUGUUUUUAUGGCUC");
fastawrite("hsa-mir-3977","hsa-mir-3977","UUGUGCUUCAUCGUAAUUAACCUUAAGUGGUUCGGGUAAAUCACUUUAAUUUGUUAUGUGUUGGCAGAAU");
fastawrite("hsa-mir-3978","hsa-mir-3978","UCAGUGGAAAGCAUGCAUCCAGGGUGUGGAGCCAAAAUUAGAAGGGCCAAAAUUCUACCUGGCCCACUACCACAGCAACCUUGGGCAUCGUUUUCUUUUGA");
fastawrite("hsa-mir-4632","hsa-mir-4632","GAGGGCAGCGUGGGUGUGGCGGAGGCAGGCGUGACCGUUUGCCGCCCUCUCGCUGCUCUAG");
fastawrite("hsa-mir-4633","hsa-mir-4633","UGGCAAGUCUCCGCAUAUGCCUGGCUAGCUCCUCCACAAAUGCGUGUGGAGGAGCUAGCCAGGCAUAUGCAGAGCGUCA");
fastawrite("hsa-mir-4634","hsa-mir-4634","GGACAAGGGCGGCGCGACCGGCCCGGGGCUCUUGGGCGGCCGCGUUUCCCCUCC");
fastawrite("hsa-mir-4635","hsa-mir-4635","CCGGGACUUUGUGGGUUCUGACCCCACUUGGAUCACGCCGACAACACUGGUCUUGAAGUCAGAACCCGCAAAGUCCUGG");
fastawrite("hsa-mir-4636","hsa-mir-4636","UAGAUUCAGAACUCGUGUUCAAAGCCUUUAGCCCAGCAAUGGGAGAGUGCUAAAGGCUUCAAGCACGAGUUCUGAAUCUA");
fastawrite("hsa-mir-4637","hsa-mir-4637","CCCUUACUUGGAUCUGCAAUUAGUAUUUUAAUCAUAGAUUGUAUUUAGUUAGUUUUUAAUACUAACUGCAGAUUCAAGUGAGGG");
fastawrite("hsa-mir-4638","hsa-mir-4638","GACUCGGCUGCGGUGGACAAGUCCGGCUCCAGAACCUGGACACCGCUCAGCCGGCCGCGGCAGGGGUC");
fastawrite("hsa-mir-4639","hsa-mir-4639","UUGCUAAGUAGGCUGAGAUUGAUGUCAGGUUAUCCCCAAGCAUAACCUCACUCUCACCUUGCUUUGCAG");
fastawrite("hsa-mir-4640","hsa-mir-4640","CUGUGGGCUGGGCCAGGGAGCAGCUGGUGGGUGGGAAGUAAGAUCUGACCUGGACUCCAUCCCACCCACCCCCUGUUUCCUGGCCCACAG");
fastawrite("hsa-mir-4641","hsa-mir-4641","GGGGGGCAGGGGGCAGAGGGCAUCAGAGGACAGCCGCCUGGUGCCCAUGCCAUACUUUUGCCUCAG");
fastawrite("hsa-mir-4642","hsa-mir-4642","CACAACUGCAUGGCAUCGUCCCCUGGUGGCUGUGGCCUAGGGCAAGCCACAAAGCCACUCAGUGAUGAUGCCAGCAGUUGUG");
fastawrite("hsa-mir-4643","hsa-mir-4643","GUGUGCCCUAGCAUUUAUAAUCAUGUGUUCAUUCACAUGAUCAUAAGUGGACACAUGACCAUAAAUGCUAAAGCACAC");
fastawrite("hsa-mir-4644","hsa-mir-4644","GCGGCGGUGCUCUGCCUCUUUCUCCAUCCACCCUGGUCCAGGUCCACAGCAGUGGAGAGAGAAAAGAGACAGAAGGAUGGCCGU");
fastawrite("hsa-mir-4645","hsa-mir-4645","UGAUAGGGAAACCAGGCAAGAAAUAUUGUCUCCUCAAGUUGCGACGAGACAGUAGUUCUUGCCUGGUUUCUCUAUCA");
fastawrite("hsa-mir-4646","hsa-mir-4646","ACUGGGAAGAGGAGCUGAGGGACAUUGCGGAGAGGGUCUCACAUUGUCCCUCUCCCUUCCCAG");
fastawrite("hsa-mir-4647","hsa-mir-4647","CCAGGAGGGUGAAGAUGGUGCUGUGCUGAGGAAAGGGGAUGCAGAGCCCUGCCCAGCACCACCACCUCCUAUGCUCCUGG");
fastawrite("hsa-mir-4648","hsa-mir-4648","UGUGGGACUGCAAAUGGGAGCUCAGCACCUGCCUGCCACCCACGCAGACCAGCCCCUGCUCUGUUCCCACAG");
fastawrite("hsa-mir-4649","hsa-mir-4649","UCUGGGCGAGGGGUGGGCUCUCAGAGGGGCUGGCAGUACUGCUCUGAGGCCUGCCUCUCCCCAG");
fastawrite("hsa-mir-4650-1","hsa-mir-4650-1","UUCUGUAGAGAUUAUCAGGCCUCUUUCUACCUUCCAAGGCUCAGAAGGUAGAAUGAGGCCUGACAUAUCUGCAGGA");
fastawrite("hsa-mir-4650-2","hsa-mir-4650-2","UUCUGUAGAGAUUAUCAGGCCUCUUUCUACCUUCCAAGGCUCAGAAGGUAGAAUGAGGCCUGACAUAUCUGCAGGA");
fastawrite("hsa-mir-4651","hsa-mir-4651","CGGCGACGGCGGGGUGGGUGAGGUCGGGCCCCAAGACUCGGGGUUUGCCGGGCGCCUCAGUUCACCGCGGCCG");
fastawrite("hsa-mir-4652","hsa-mir-4652","UAUUGGACGAGGGGACUGGUUAAUAGAACUAACUAACCAGAACUAUUUUGUUCUGUUAACCCAUCCCCUCAUCUAAUA");
fastawrite("hsa-mir-4653","hsa-mir-4653","UUGUCCAAUUCUCUGAGCAAGGCUUAACACCAAAGGGUUAAGGGUUUGCUCUGGAGUUAAGGGUUGCUUGGAGAAUUGGAGAA");
fastawrite("hsa-mir-4654","hsa-mir-4654","CUGGCUGGUUGUGGGAUCUGGAGGCAUCUGGGGUUGGAAUGUGACCCCAGUCUCCUUUUCCCUCAUCAUCUGCCAG");
fastawrite("hsa-mir-4655","hsa-mir-4655","CCAAGGGCACACCGGGGAUGGCAGAGGGUCGUGGGAAAGUGUUGACCCUCGUCAGGUCCCCGGGGAGCCCCUGG");
fastawrite("hsa-mir-4656","hsa-mir-4656","AGGCUGGCGUGGGCUGAGGGCAGGAGGCCUGUGGCCGGUCCCAGGCCUCCUGCUUCCUGGGCUCAGGCUCGGUUU");
fastawrite("hsa-mir-4657","hsa-mir-4657","AAUGUGGAAGUGGUCUGAGGCAUAUAGAGUAUAUGCCAAGAACACUACCAUAU");
fastawrite("hsa-mir-4658","hsa-mir-4658","GCUGCCCUUCACUCAGAGCAUCUACACCCACUACCGGUGAGUGUGGAUCCUGGAGGAAUCGUGGC");
fastawrite("hsa-mir-4659a","hsa-mir-4659a","GAAACUGCUGAAGCUGCCAUGUCUAAGAAGAAAACUUUGGAGAAAAAUUUUCUUCUUAGACAUGGCAACGUCAACAGUUUC");
fastawrite("hsa-mir-4660","hsa-mir-4660","ACUCCUUCUGCAGCUCUGGUGGAAAAUGGAGAAGACUUUUCCUUUCCUCCAUCUCCCCCAGGGCCUGGUGGAGU");
fastawrite("hsa-mir-4661","hsa-mir-4661","UUUACUCUGAACUAGCUCUGUGGAUCCUGACAGACAGCCUGAUAGACAGGAUCCACAGAGCUAGUCCAGAGUAAA");
fastawrite("hsa-mir-4662a","hsa-mir-4662a","UCUAUUUAGCCAAUUGUCCAUCUUUAGCUAUUCUGAAUGCCUAAAGAUAGACAAUUGGCUAAAUAGA");
fastawrite("hsa-mir-4659b","hsa-mir-4659b","CUGUUGACGUUGCCAUGUCUAAGAAGAAAAUUUUUCUCCAAAGUUUUCUUCUUAGACAUGGCAGCUUCAGCAG");
fastawrite("hsa-mir-4663","hsa-mir-4663","CUGUGGUGGAGCUGAGCUCCAUGGACGUGCAGUGGCAUCUGUCAUUGCUGCCUUCCUGGAGCUCAGGCCCUUGCAG");
fastawrite("hsa-mir-4662b","hsa-mir-4662b","CACAAUUUCUAUUUAGCCAAUUGUCUAUCUUUAGGCAUUCAGAAUAGCUAAAGAUGGACAAUUGGCUAAAUAGACACUGUG");
fastawrite("hsa-mir-4664","hsa-mir-4664","GUUGGGGGCUGGGGUGCCCACUCCGCAAGUUAUCACUGAGCGACUUCCGGUCUGUGAGCCCCGUCCUCCGC");
fastawrite("hsa-mir-4665","hsa-mir-4665","CUCGAGGUGCUGGGGGACGCGUGAGCGCGAGCCGCUUCCUCACGGCUCGGCCGCGGCGCGUAGCCCCCGCCACAUCGGG");
fastawrite("hsa-mir-4666a","hsa-mir-4666a","AUCACUUAAAUACAUGUCAGAUUGUAUGCCUACAAAAUCCCUCCAGACUGGCAUACAAUCUGACAUGUAUUUAAGAGAU");
fastawrite("hsa-mir-4667","hsa-mir-4667","UGACUGGGGAGCAGAAGGAGAACCCAAGAAAAGCUGACUUGGAGGUCCCUCCUUCUGUCCCCACAG");
fastawrite("hsa-mir-4668","hsa-mir-4668","AGGGAAAAAAAAAAGGAUUUGUCUUGUAGCCAGGAUAUUGUUUUAAAGAAAAUCCUUUUUGUUUUUCCAG");
fastawrite("hsa-mir-219b","hsa-mir-219b","GGAGCUCAGCCACAGAUGUCCAGCCACAAUUCUCGGUUGGCCGCAGACUCGUACAAGAAUUGCGUUUGGACAAUCAGUGGCGAAGCCC");
fastawrite("hsa-mir-4669","hsa-mir-4669","GCCUCCCUUCACUUCCUGGCCAUCCAGGCAUCUGUGUCUGUGUCCGGGAAGUGGAGGAGGGC");
fastawrite("hsa-mir-4670","hsa-mir-4670","CUCUAGGAAGCGACCAUGAUGUAACUUCACAGACUCUCCAAAAGUCUGAAGUUACAUCAUGGUCGCUUCCUAGAG");
fastawrite("hsa-mir-4671","hsa-mir-4671","UAUUUUAAGACCGAAGACUGUGCGCUAAUCUCUUAGCACUGAAGAUUAGUGCAUAGUCUUUGGUCUCAAAAUA");
fastawrite("hsa-mir-4672","hsa-mir-4672","GGCUGCUUCUCGCCUCUGUCCAGCUGUGUGGCCUUGGACAAGCCUCUUGGUUACACAGCUGGACAGAGGCACGAAACAGCC");
fastawrite("hsa-mir-4673","hsa-mir-4673","GUCCAGGCAGGAGCCGGACUGGACCUCAGGGAAGAGGCUGACCCGGCCCCUCUUGCGGC");
fastawrite("hsa-mir-4674","hsa-mir-4674","CCCAGGCGCCCGCUCCCGACCCACGCCGCGCCGCCGGGUCCCUCCUCCCCGGAGAGGCUGGGCUCGGGACGCGCGGCUCAGCUCGGG");
fastawrite("hsa-mir-4675","hsa-mir-4675","CAUGAGAAAUCCUGCUGGUCAACCAUAGCCCUGGUCAGACUCUCCGGGGCUGUGAUUGACCAGCAGGACUUCUCAUG");
fastawrite("hsa-mir-4676","hsa-mir-4676","UGAAUGAAAGAGCCAGUGGUGAGACAGUGAGUUGAUUACUUCUCACUGUUUCACCACUGGCUCUUUGGUUCA");
fastawrite("hsa-mir-4677","hsa-mir-4677","GCAAAGCAGCAAUUGUUCUUUGGUCUUUCAGCCAUGACCUGACCUUCUGUCUGUGAGACCAAAGAACUACUUUGCUUGGC");
fastawrite("hsa-mir-4678","hsa-mir-4678","GGAAAAAACAAGGUAUUGUUCAGACUUAUGAUUUUUGGGGUCAAAGAUUCUGAGCAAUAACCUAUUAAAAAACC");
fastawrite("hsa-mir-4679-1","hsa-mir-4679-1","GUCUUUUUUCUGUGAUAGAGAUUCUUUGCUUUGUUAGAAACAAAAAGCAAAGAAUCUCUAUCACAGAAAAAAGAU");
fastawrite("hsa-mir-4679-2","hsa-mir-4679-2","UAUCUUUUUUCUGUGAUAGAGAUUCUUUGCUUUUUGUUUCUAACAAAGCAAAGAAUCUCUAUCACAGAAAAAAGACG");
fastawrite("hsa-mir-4680","hsa-mir-4680","UAUAAGAACUCUUGCAGUCUUAGAUGUUAUAAAAAUAUAUAUCUGAAUUGUAAGAGUUGUUAGCAC");
fastawrite("hsa-mir-4681","hsa-mir-4681","GGCAACGGGAAUGCAGGCUGUAUCUGCAGGGCAUUGUGCUAACAGGUGCAGGCUGCAGACCUGUCACAGGCC");
fastawrite("hsa-mir-4682","hsa-mir-4682","UGCCCCUGGUCUGAGUUCCUGGAGCCUGGUCUGUCACUGGGGAAGUCCAGAGCUCCAAGGCUCAGUGCCCAGGGGACGCA");
fastawrite("hsa-mir-4683","hsa-mir-4683","GACACGCAAGACGAGGCGGGCCUGGAGGUGCACCAGUUCUGGCCGCUGGUGGAGAUCCAGUGCUCGCCCGAUCUCAAGUUC");
fastawrite("hsa-mir-4684","hsa-mir-4684","GCACCAGGGGUACCUCUCUACUGACUUGCAACAUACAUUUGUCUUGGUGUGUUGCAAGUCGGUGGAGACGUACCCUUGGUGC");
fastawrite("hsa-mir-4685","hsa-mir-4685","UAGCCCAGGGCUUGGAGUGGGGCAAGGUUGUUGGUGAUAUGGCUUCCUCUCCCUUCCUGCCCUGGCUAG");
fastawrite("hsa-mir-4686","hsa-mir-4686","GGCUUCCUGUAUCUGCUGGGCUUUCUGGUGUUGGCAGCCCAAGAUGACACCCUGGGCCCAGCAGGAGCCAGAAGCC");
fastawrite("hsa-mir-4687","hsa-mir-4687","ACCUGAGGAGCCAGCCCUCCUCCCGCACCCAAACUUGGAGCACUUGACCUUUGGCUGUUGGAGGGGGCAGGCUCGCGGGU");
fastawrite("hsa-mir-1343","hsa-mir-1343","GCUGGCGUCGGUGCUGGGGAGCGGCCCCCGGGUGGGCCUCUGCUCUGGCCCCUCCUGGGGCCCGCACUCUCGCUCUGGGCCCGC");
fastawrite("hsa-mir-4688","hsa-mir-4688","GUCUACUCCCAGGGUGCCAAGCUGUUUCGUGUUCCCUCCCUAGGGGAUCCCAGGUAGGGGCAGCAGAGGACCUGGGCCUGGAC");
fastawrite("hsa-mir-4689","hsa-mir-4689","GGUUUCUCCUUGAGGAGACAUGGUGGGGGCCGGUCAGGCAGCCCAUGCCAUGUGUCCUCAUGGAGAGGCC");
fastawrite("hsa-mir-4690","hsa-mir-4690","GAGCAGGCGAGGCUGGGCUGAACCCGUGGGUGAGGAGUGCAGCCCAGCUGAGGCCUCUGC");
fastawrite("hsa-mir-4691","hsa-mir-4691","GGAGCACUCCCAGGUCCUCCAGGCCAUGAGCUGCGGCCCUGAUGUCUCUACUCCAGCCACGGACUGAGAGUGCAUAGGAGUGUCC");
fastawrite("hsa-mir-4692","hsa-mir-4692","GUUUUACUUGAUACCCACACUGCCUGGGUGGGACACUCAGGCAGUGUGGGUAUCAGAUAAAAC");
fastawrite("hsa-mir-4693","hsa-mir-4693","GUUUAAAGAAUACUGUGAAUUUCACUGUCACAAAUUCAAAUAAAGUGAGAGUGGAAUUCACAGUAUUUAAGGAAU");
fastawrite("hsa-mir-4694","hsa-mir-4694","CAAAUACAUAGGUGUUAUCCUAUCCAUUUGCCUCUCUCAGAAAAUAGAGUCAAAUGGACAGGAUAACACCUAUGUAUUUG");
fastawrite("hsa-mir-4695","hsa-mir-4695","CCUGCAGGAGGCAGUGGGCGAGCAGGCGGGGCAGCCCAAUGCCAUGGGCCUGAUCUCACCGCUGCCUCCUUCCC");
fastawrite("hsa-mir-4696","hsa-mir-4696","CAAAGCCACUGCAAGACGGAUACUGUCAUCUAUUCCAGAAGAUGACAAUGUCCAUUUUGCAGUGGCUUUG");
fastawrite("hsa-mir-4697","hsa-mir-4697","GGGCCCAGAAGGGGGCGCAGUCACUGACGUGAAGGGACCACAUCCCGCUUCAUGUCAGUGACUCCUGCCCCUUGGUCU");
fastawrite("hsa-mir-4698","hsa-mir-4698","UGCUUCUCCUGGGGUCUUCCUCUACAUUUCCACCUAGACGGGCCUGGGUCAAAAUGUAGAGGAAGACCCCAGAAGGAGCA");
fastawrite("hsa-mir-4699","hsa-mir-4699","AGCAAUUGGAGAAGAUUGCAGAGUAAGUUCCUGAUUAAGAAAUGGAAUUUACUCUGCAAUCUUCUCCAAUUGCU");
fastawrite("hsa-mir-4700","hsa-mir-4700","UCAGUGAGGUCUGGGGAUGAGGACAGUGUGUCCUGAAAUUCACAGGACUGACUCCUCACCCCAGUGCACGAGGA");
fastawrite("hsa-mir-4701","hsa-mir-4701","CCUUGGCCACCACACCUACCCCUUGUGAAUGUCGGGCAAUGGGUGAUGGGUGUGGUGUCCACA");
fastawrite("hsa-mir-3198-2","hsa-mir-3198-2","GACUCUGCUCUCACUGUUCACCCAGCACUAGCAGUACCAGAUGGUUCUGUGGAGUCCUGGGGAAUGGAGAGAGCACAGUC");
fastawrite("hsa-mir-4703","hsa-mir-4703","UUAUGCAUAUUAGCAAUACAGUACAAAUAUAGUGUGUUUGAUUUGCACUGUAGUUGUAUUGUAUUGCCACUCUGUAUAA");
fastawrite("hsa-mir-4704","hsa-mir-4704","CUUAUCCUAGACACUAGGCAUGUGAGUGAUUGUCUUCCUCACUCAAUCAGUCACAUAUCUAGUGUCUAGAAUGAG");
fastawrite("hsa-mir-4705","hsa-mir-4705","CUCACAAGAUCAAUCACUUGGUAAUUGCUGUGAUAACAACUCAGCAAUUACCAAGUGAUUGGUUUUGUGAG");
fastawrite("hsa-mir-4706","hsa-mir-4706","GCUACGGGGAGCGGGGAGGAAGUGGGCGCUGCUUCUGCGUUAUCUGGAAGGAGCAGCCCACUCCUGUCCUGGGCUCUGUGGU");
fastawrite("hsa-mir-4707","hsa-mir-4707","GGUUCCGGAGCCCCGGCGCGGGCGGGUUCUGGGGUGUAGACGCUGCUGGCCAGCCCGCCCCAGCCGAGGUUCUCGGCACC");
fastawrite("hsa-mir-4708","hsa-mir-4708","UUUAGGAGAGAGAUGCCGCCUUGCUCCUUGAACAGGAGGAGCAAGGCGGCAUCUCUCUGAUACUAAA");
fastawrite("hsa-mir-4709","hsa-mir-4709","CUGCUUCAACAACAGUGACUUGCUCUCCAAUGGUAUCCAGUGAUUCGUUGAAGAGGAGGUGCUCUGUAGCAG");
fastawrite("hsa-mir-203b","hsa-mir-203b","GCGCCCGCCGGGUCUAGUGGUCCUAAACAUUUCACAAUUGCGCUACAGAACUGUUGAACUGUUAAGAACCACUGGACCCAGCGCGC");
fastawrite("hsa-mir-4710","hsa-mir-4710","GACCGAGUGGGGUGAGGGCAGGUGGUUCUUCCCGAAGCAGCUCUCGCCUCUUCGUC");
fastawrite("hsa-mir-4711","hsa-mir-4711","AAAUGUGCAUCAGGCCAGAAGACAUGAGCCCUUUGGAAAGGUCUCGUGUCUUCUGGCUUGAUGCACAUUU");
fastawrite("hsa-mir-4712","hsa-mir-4712","GACAGGAUUCCAGUACAGGUCUCUCAUUUCCUUCAUGAUUAGGAAUACUACUUUGAAAUGAGAGACCUGUACUGUAUCUGUU");
fastawrite("hsa-mir-4713","hsa-mir-4713","GUCCCCAUUUUUCUCCCACUACCAGGCUCCCAUAAGGGUCGAAUGGGAUCCAGACAGUGGGAGAAAAAUGGGGAC");
fastawrite("hsa-mir-4714","hsa-mir-4714","AUUUUGGCCAACUCUGACCCCUUAGGUUGAUGUCAGAAUGAGGUGUACCAACCUAGGUGGUCAGAGUUGGCCAAAAU");
fastawrite("hsa-mir-4715","hsa-mir-4715","GGGGAAUGAAAGUUGGCUGCAGUUAAGGUGGCUAAUCAGCUGAUGGUGCCACCUUAACUGCAGCCAAUUCUAAUUCCCC");
fastawrite("hsa-mir-4716","hsa-mir-4716","CAUACUUUGUCUCCAUGUUUCCUUCCCCCUUCUGUAUACAUGUAUACAGGAGGAAGGGGGAAGGAAACAUGGAGACAAAGUGUG");
fastawrite("hsa-mir-3529","hsa-mir-3529","GGCACCAUUAGGUAGACUGGGAUUUGUUGUUGAGCGCAGUAAGACAACAACAAAAUCACUAGUCUUCCAGAUGGGGCC");
fastawrite("hsa-mir-4717","hsa-mir-4717","GGCAGUGUUUAGGCCACAGCCACCCAUGUGUAGGGGUGGCUACACAUGGGUGGCUGUGGCCUAAACACUGCC");
fastawrite("hsa-mir-4718","hsa-mir-4718","AGCUGUACCUGAAACCAAGCACCUGUUUGUGACUUGGCUUCAGUUACUAGC");
fastawrite("hsa-mir-4719","hsa-mir-4719","ACAAUGAUGACUUGUAUGUUAUAGAUUUGUGAUUACAUUAAAACUUAAAAUUUCACAAAUCUAUAAUAUGCAGGUCAUCACUGU");
fastawrite("hsa-mir-4720","hsa-mir-4720","AAGCCUGGCAUAUUUGGUAUAACUUAAGCACCAGGUAAAAUCUGGUGCUUAAGUUGUACCAAGUAUAGCCAAGUUU");
fastawrite("hsa-mir-4721","hsa-mir-4721","GGGCCUGGUCAUGGUCAAGCCAGGUUCCAUCAAGCCCCACCAGAAGGUGGAGGCCCAGGUGAGGGCUCCAGGUGACGGUGGGCAGGGUU");
fastawrite("hsa-mir-4722","hsa-mir-4722","GGCAGGAGGGCUGUGCCAGGUUGGCUGGGCCAGGCCUGACCUGCCAGCACCUCCCUGCAG");
fastawrite("hsa-mir-4520-2","hsa-mir-4520-2","CCUGCGUGUUUUCUGUCCAAAUCCUUUUCUGAUUUGGACAGAAAACACGCAGGU");
fastawrite("hsa-mir-4723","hsa-mir-4723","AGUUGGUGGGGGAGCCAUGAGAUAAGAGCACCUCCUAGAGAAUGUUGAACUAAAGGUGCCCUCUCUGGCUCCUCCCCAAAG");
fastawrite("hsa-mir-451b","hsa-mir-451b","UGGGUAUAGCAAGAGAACCAUUACCAUUACUAAACUCAGUAAUGGUAACGGUUUCCUUGCCAUUCCCA");
fastawrite("hsa-mir-4724","hsa-mir-4724","ACGCAAAAUGAACUGAACCAGGAGUGAGCUUCGUGUACAUUAUCUAUUAGAAAAUGAAGUACCUUCUGGUUCAGCUAGUCCCUGUGCGU");
fastawrite("hsa-mir-4725","hsa-mir-4725","GUGUCUCUCUGGAGACCCUGCAGCCUUCCCACCCACCAGGGAGCUUUCCAUGGGCUGUGGGGAAGGCGUCAGUGUCGGGUGAGGGAACAC");
fastawrite("hsa-mir-4726","hsa-mir-4726","AGGGCCAGAGGAGCCUGGAGUGGUCGGGUCGACUGAACCCAGGUUCCCUCUGGCCGCA");
fastawrite("hsa-mir-4727","hsa-mir-4727","AAUCUGCCAGCUUCCACAGUGGCAGAUUUUCCCAUAGUGGGAAGCUGGCAGAUUC");
fastawrite("hsa-mir-4728","hsa-mir-4728","GUGGGAGGGGAGAGGCAGCAAGCACACAGGGCCUGGGACUAGCAUGCUGACCUCCCUCCUGCCCCAG");
fastawrite("hsa-mir-4729","hsa-mir-4729","UCUGUUUCCUCAUUUAUCUGUUGGGAAGCUAACUGUGACCUUAGCGUCCCAGCAGAUAAAUGAGGAAACAGA");
fastawrite("hsa-mir-4730","hsa-mir-4730","CGCAGGCCUCUGGCGGAGCCCAUUCCAUGCCAGAUGCUGAGCGAUGGCUGGUGUGUGCUGCUCCACAGGCCUGGUG");
fastawrite("hsa-mir-4731","hsa-mir-4731","CCCUGCCAGUGCUGGGGGCCACAUGAGUGUGCAGUCAUCCACACACAAGUGGCCCCCAACACUGGCAGGG");
fastawrite("hsa-mir-4732","hsa-mir-4732","GAGGGAGCUGUAGAGCAGGGAGCAGGAAGCUGUGUGUGUCCAGCCCUGACCUGUCCUGUUCUGCCCCCAGCCCCUC");
fastawrite("hsa-mir-4733","hsa-mir-4733","GGUCGCUUAAAUCCCAAUGCUAGACCCGGUGGCAAUCAAGGUCUAGCCACCAGGUCUAGCAUUGGGAUUUAAGCCC");
fastawrite("hsa-mir-4734","hsa-mir-4734","CUCGGGCCCGACCGCGCCGGCCCGCACCUCCCGGCCCGGAGCUGCGGGCUGCGGUCAGGGCGAUCCCGGG");
fastawrite("hsa-mir-4735","hsa-mir-4735","UGCAGUGCCUAAUUUGAACACCUUCGGUAUUCAUCAAAAAUACCAAAGGUGCUCAAAUUAGACAUUGCA");
fastawrite("hsa-mir-4736","hsa-mir-4736","AGGCAGGUUAUCUGGGCUGCCAUCUCCCACUGGCUGCUUGCCUGCCU");
fastawrite("hsa-mir-4737","hsa-mir-4737","CUGCACAGGAUGCGAGGAUGCUGACAGUGCCUCACAGCCGCACAGGACCGAGGAUGCUGACGGUGCCUCACAGCCACACAG");
fastawrite("hsa-mir-3064","hsa-mir-3064","GGUCUGGCUGUUGUGGUGUGCAAAACUCCGUACAUUGCUAUUUUGCCACACUGCAACACCUUACAG");
fastawrite("hsa-mir-4738","hsa-mir-4738","GGUCGCAUUUCUCCUUCUUACCAGCGCGUUUUCAGUUUCAUAGGGAAGCCUUUCCAUGAAACUGGAGCGCCUGGAGGAGAAGGGGCC");
fastawrite("hsa-mir-4739","hsa-mir-4739","GGGAGGAAGAAGGGAGGAGGAGCGGAGGGGCCCUUGUCUUCCCAGAGCCUCUCCCUUCCUCCCCUCCCCCUCCC");
fastawrite("hsa-mir-4740","hsa-mir-4740","GCCAAGGACUGAUCCUCUCGGGCAGGGAGUCAGAGGGGACCGCCCGAGAGGAUCCGUCCCUGC");
fastawrite("hsa-mir-4741","hsa-mir-4741","CGGGCGGGGCGGGUCCGGCCGCCUCCGAGCCCGGCCGGCAGCCCCCGGCCUUAAAGCGCGGGCUGUCCGGAGGGGUCGGCUUUCCCACCG");
fastawrite("hsa-mir-4742","hsa-mir-4742","UCAGGCAAAGGGAUAUUUACAGAUACUUUUUAAAAUUUGUUUGAGUUGAGGCAGAUUAAAUAUCUGUAUUCUCCUUUGCCUGCAG");
fastawrite("hsa-mir-4743","hsa-mir-4743","GCUGGCCGGAUGGGACAGGAGGCAUGAAUGAGCCAUCUUUCCAAUGCCUUUCUGUCUUUUCUGGUCCAG");
fastawrite("hsa-mir-4744","hsa-mir-4744","GUAAUCACAUCUAAAGACUAGACUUCGCUAUGACCAGGCCAUAGUAAACAUCAUAGUAUGUCUAGUCUUUAGGUUUGAUUAC");
fastawrite("hsa-mir-122b","hsa-mir-122b","CAGUAGCUAUUUAGUGUGAUAAUGGCGUUUGAUAGUUUAGACACAAACACCAUUGUCACACUCCACAGCUCUG");
fastawrite("hsa-mir-4745","hsa-mir-4745","GUGAGUGGGGCUCCCGGGACGGCGCCCGCCCUGGCCCUGGCCCGGCGACGUCUCACGGUCCC");
fastawrite("hsa-mir-4746","hsa-mir-4746","GUGUCUGUGCCGGUCCCAGGAGAACCUGCAGAGGCAUCGGGUCAGCGGUGCUCCUGCGGGCCGACACUCAC");
fastawrite("hsa-mir-4747","hsa-mir-4747","AGGGAAGGAGGCUUGGUCUUAGCACGGGGUCUAAGGCCCGGGCUUUCCUCCCAG");
fastawrite("hsa-mir-4748","hsa-mir-4748","UGGCUGGCUGAGGUUUGGGGAGGAUUUGCUGGUGCUAGAGAGGAAAGCAGACCCUACCCAACCCCACGCCCUACUACAGCCA");
fastawrite("hsa-mir-4749","hsa-mir-4749","CCUGCGGGGACAGGCCAGGGCAUCUAGGCUGUGCACAGUGACGCCCCUCCUGCCCCCACAG");
fastawrite("hsa-mir-4750","hsa-mir-4750","CGCUCGGGCGGAGGUGGUUGAGUGCCGACUGGCGCCUGACCCACCCCCUCCCGCAG");
fastawrite("hsa-mir-4751","hsa-mir-4751","CCCGGAGCCAGAGGACCCGUAGCUGCUAGAAGGGCAGGGGUGUGGCUUCUGGGGGCUGGUCUUCAGCUCUGGCG");
fastawrite("hsa-mir-4752","hsa-mir-4752","AGUGUCUCCUUGUGGAUCUCAAGGAUGUGCUUCCACAUAGCAGCAUGUUCUUCAGAUGGACAAGGAGACACU");
fastawrite("hsa-mir-4753","hsa-mir-4753","AUAUCUACACAAGGCCAAAGGAAGAGAACAGAUAUAUCCACAGUACACUUGGCUGUUCUCUUUCUUUAGCCUUGUGUAGAUAU");
fastawrite("hsa-mir-371b","hsa-mir-371b","GGUAACACUCAAAAGAUGGCGGCACUUUCACCAGAGAGCAGAAAGUGCCCCCACAGUUUGAGUGCC");
fastawrite("hsa-mir-4754","hsa-mir-4754","ACGCGCCUGAUGCGGACCUGGGUUAGCGGAGUGAGGCCCAGUGGUCACCGCCGCCCUCCGCAGGUCCAGGUUGCCGUGCGCAUGUGCCU");
fastawrite("hsa-mir-4755","hsa-mir-4755","AGAUUCAGCUUUCCCUUCAGAGCCUGGCUUUGGCAUCUAUGAAAGCCAGGCUCUGAAGGGAAAGUUGAAUCU");
fastawrite("hsa-mir-499b","hsa-mir-499b","GGAAGCAGCACAGACUUGCUGUGAUGUUCACGUGGAGAGGAGUUAAACAUCACUGCAAGUCUUAACAGCCGCC");
fastawrite("hsa-mir-4756","hsa-mir-4756","GGGAUAAAAUGCAGGGAGGCGCUCACUCUCUGCUGCCGAUUCUGCACCAGAGAUGGUUGCCUUCCUAUAUUUUGUGUC");
fastawrite("hsa-mir-4757","hsa-mir-4757","UUCCAGCCCGAGGCCUCUGUGACGUCACGGUGUCUGCGGGAGGAGACCAUGACGUCACAGAGGCUUCGCGCUCUGAG");
fastawrite("hsa-mir-4758","hsa-mir-4758","GGUGAGUGGGAGCCGGUGGGGCUGGAGUAAGGGCACGCCCGGGGCUGCCCCACCUGCUGACCACCCUCCCC");
fastawrite("hsa-mir-4759","hsa-mir-4759","CAUUUAGGACUAGAUGUUGGAAUUAGACAGAAAAAAGUUAGACACAAAAAAUUGUGUCUAAUUCCAACAUCUAGUCCUAAAUG");
fastawrite("hsa-mir-4760","hsa-mir-4760","GCCAUGGUGUUUAGAUUGAACAUGAAGUUAGAAUUCUUAAGUAUCAAAACUAAAUUCAUGUUCAAUCUAAACCCCAUGGC");
fastawrite("hsa-mir-4761","hsa-mir-4761","GGACAAGGUGUGCAUGCCUGACCCGUUGUCAGACCUGGAAAAAGGGCCGGCUGUGGGCAGGGAGGGCAUGCGCACUUUGUCC");
fastawrite("hsa-mir-4762","hsa-mir-4762","CUGAUACCCCAAAUCUUGAUCAGAAGCCUUGAUCAGAAGCUAGGAAGGCUUCUGAUCAAGAUUUGUGGUGUCAAG");
fastawrite("hsa-mir-4763","hsa-mir-4763","CCUGUCCCUCCUGCCCUGCGCCUGCCCAGCCCUCCUGCUCUGGUGACUGAGGACCGCCAGGCAGGGGCUGGUGCUGGGCGGGGGGCGGCGGG");
fastawrite("hsa-mir-4764","hsa-mir-4764","UCUUCCCCAUGGAUGUGGAAGGAGUUAUCUGUCACCAGUCAGAUAACUGUCACCAGUCAGUUAACUCCUUUCACACCCAUGGGGAAGA");
fastawrite("hsa-mir-4765","hsa-mir-4765","UGGUGAUUUUGAACGUAGCUAUCCACCACUCAGCCUGGAAAAAGCUGAGUGAUUGAUAGCUAUGUUCAAAAUCACCA");
fastawrite("hsa-mir-4766","hsa-mir-4766","CUGAAGCUCCUUCUGAAAGAGCAGUUGGUGUUUAUUUUUUACUAAAUAGCAAUUGCUCUUUUGGAAGGAACUUGAG");
fastawrite("hsa-mir-4767","hsa-mir-4767","ACAUGGGCCCGCGGGCGCUCCUGGCCGCCGCCCGACUUCGGGGCCAGCCGGGGGCAGAGCGCGCGGGAGCCCGAGCGU");
fastawrite("hsa-mir-4768","hsa-mir-4768","AAACUUUGAUUCUCUCUGGAUCCCAUGGAUAUGGGAACUGUGAUGUCCAGGAGAUCCAGAGAGAAUCAGAGUUU");
fastawrite("hsa-mir-4769","hsa-mir-4769","GAGGAGAGGUGGGAUGGAGAGAAGGUAUGAGCUAAAAAUCCCCAAGCUCUGCCAUCCUCCCUCCCCUACUUCUCCCC");
fastawrite("hsa-mir-4770","hsa-mir-4770","GAGUUAUGGGGUCAUCUAUCCUUCCCUUGGAAAAUGAUCUGAGAUGACACUGUAGCUC");
fastawrite("hsa-mir-4771-1","hsa-mir-4771-1","GCUCUAGCCUAAUUUUAGAUCUGGUCUGCUUCAGUUUCACUCCAAGCAGACUUGACCUACAAUUAGCCUAGAGC");
fastawrite("hsa-mir-4771-2","hsa-mir-4771-2","GCUCUAGCCUAAUUUUAGAUCUGGUCUGCUUCAGUUUCACUCCAAGCAGACUUGACCUACAAUUAGCCUAGAGC");
fastawrite("hsa-mir-4772","hsa-mir-4772","GUGAUUGCCUCUGAUCAGGCAAAAUUGCAGACUGUCUUCCCAAAUAGCCUGCAACUUUGCCUGAUCAGAGGCAGUCAC");
fastawrite("hsa-mir-4773-1","hsa-mir-4773-1","UGCUCCCCAGCCUUUCUAUGCUCCUGUUCUGCUUUAUUUCAUCAAAGCAGAACAGGAGCAUAGAAAGGCUGGGGAGCA");
fastawrite("hsa-mir-4773-2","hsa-mir-4773-2","UGCUCCCCAGCCUUUCUAUGCUCCUGUUCUGCUUUGAUGAAAUAAAGCAGAACAGGAGCAUAGAAAGGCUGGGGAGCA");
fastawrite("hsa-mir-4774","hsa-mir-4774","UAUAUUGUUGUCUGGUAUGUAGUAGGUAAUAACUGACAAACAGACAAUUGCCUAACAUGUGCCAGAAAACAACAUA");
fastawrite("hsa-mir-4775","hsa-mir-4775","AUUAAGCUUUUAAUUUUUUGUUUCGGUCACUCUUGAUAGCAGACAUUGACUGAAACAAAAAAUUAAAAGCUUUAU");
fastawrite("hsa-mir-4776-1","hsa-mir-4776-1","CUAUAUGCAGUGGACCAGGAUGGCAAGGGCUCUCCUGAAAGGACAGUAGAGCCCUUGCCAUCCUGGUCCACUGCAUAUAG");
fastawrite("hsa-mir-4776-2","hsa-mir-4776-2","CUAUAUGCAGUGGACCAGGAUGGCAAGGGCUCUACUGUCCUUUCAGGAGAGCCCUUGCCAUCCUGGUCCACUGCAUAUAG");
fastawrite("hsa-mir-4777","hsa-mir-4777","UAGAAUAUUUCGGCAUUCUAGAUGAGAGAUAUAUAUAUACCUCAUAUGUAUAUGGUAUACCUCAUCUAGAAUGCUGUAAUAUUCUA");
fastawrite("hsa-mir-4778","hsa-mir-4778","UCACAUGUCCAAUUCUGUAAAGGAAGAAGAGGUAAGAAGAAGUGAAGCCCUCUUCUUCCUUUGCAGAGUUGAAUAUGUGG");
fastawrite("hsa-mir-4779","hsa-mir-4779","UAAAUGUCUUACUGCUUUUACUGUUCCCUCCUAGAGUCCAUUCUUUACUCUAGGAGGGAAUAGUAAAAGCAGUAAGACAUUUA");
fastawrite("hsa-mir-4780","hsa-mir-4780","GGCCAGUGCCAGGGGGUCAGGCUCAAGGACCAGCCCAAAGGCCAGGCCUGACCCUUGAGCCUGAUCCCUAGCACUGAUCCC");
fastawrite("hsa-mir-4436b-1","hsa-mir-4436b-1","GUGUCCUCACUUGUCCACUUCUGCCUGCCCUGCCCAAAUGGUGGAGCAGAUUCGAGGGGCAGGGCAGGAAGAAGUGGACAAGUGAGGCCAU");
fastawrite("hsa-mir-4781","hsa-mir-4781","AGGUGCACGCUCUAGCGGGGAUUCCAAUAUUGGGCCAAUUCCCCCAAUGUUGGAAUCCUCGCUAGAGCGUGCACUU");
fastawrite("hsa-mir-4782","hsa-mir-4782","AUUGCCCAGUUCUGGAUAUGAAGACAAUCAAGAAAAGAUUUGGUGUUCUUGAUUGUCUUCAUAUCUAGAACUGGGCAGU");
fastawrite("hsa-mir-4783","hsa-mir-4783","GGGAAAGCGGAGGGCGCGCCCAGCUCCCGGGCUGAUUGCGCUAACAGUGGCCCCGGUGUUGGGGCGCGUCUGCCGCUGCCCC");
fastawrite("hsa-mir-4784","hsa-mir-4784","UGACUGGGCUGAGGAGAUGCUGGGACUGAGAGUGUCAUGGUGGAGCCUCCGUCCCUGCUCAUCCUCUCCGCAUGUUG");
fastawrite("hsa-mir-4785","hsa-mir-4785","GUAGGUGGGGACGCGGCGGCGCUGCUCCUCCGCUGCCGCCGGGAGAGUCGGCGACGCCGCCAGCUCCGCGCGC");
fastawrite("hsa-mir-1245b","hsa-mir-1245b","UUUAUAUGUAGGCCUUUAGAUCACUUAAAGAGUAUUCAACAUCAGAUGAUCUAAAGGCCUAUACAUAAA");
fastawrite("hsa-mir-2467","hsa-mir-2467","GGACAGGCACCUGAGGCUCUGUUAGCCUUGGCUCUGGGUCCUGCUCCUUAGAGCAGAGGCAGAGAGGCUCAGGGUCUGUCU");
fastawrite("hsa-mir-4786","hsa-mir-4786","GGGCAUGGCCUGAGACCAGGACUGGAUGCACCACUCUCCCUGUGAUGAGGUGAAGCCAGCUCUGGUCUGGGCCAUUUCAC");
fastawrite("hsa-mir-4787","hsa-mir-4787","CGGUCCAGACGUGGCGGGGGUGGCGGCGGCAUCCCGGACGGCCUGUGAGGGAUGCGCCGCCCACUGCCCCGCGCCGCCUGACCG");
fastawrite("hsa-mir-4788","hsa-mir-4788","AAUGAAGGAUUACGGACCAGCUAAGGGAGGCAUUAGGAUCCUUAUUCUUGCCUCCCUUAGUUGGUCCCUAAUCCUUCGUU");
fastawrite("hsa-mir-4789","hsa-mir-4789","CAUGCUACGUAUGUAUACACCUGAUAUGUGUAUGUGUAAAUACAUAUCCACACACAUAGCAGGUGUAUAUAUAGGUAGCCUG");
fastawrite("hsa-mir-4790","hsa-mir-4790","CAAUGUGACAUCGCUUUACCAUUCAUGUUCACUGAAAGGUAGAUUUUAAAAACAUGAAUGGUAAAGCGAUGUCACAUUG");
fastawrite("hsa-mir-4791","hsa-mir-4791","UAAGAACUGGAUAUGAUGACUGAAAUAAGCUCCAUAUCAAUGAGAAUUUCAAUGGGAUUAUGUGCAGUCAAUGUCCAGUAAUUA");
fastawrite("hsa-mir-4793","hsa-mir-4793","UUUCUCCUCGCUGCCCGCACAUCCUGCUCCACAGGGCAGAGGGAGGCCAAGAAGACCUCUGCACUGUGAGUUGGCUGGCUGGAGGAA");
fastawrite("hsa-mir-4794","hsa-mir-4794","UUUUAACAUCUGGCUAUCUCACGAGACUGUAUGUCCUAACAGUGCUUGUAGUCUCAUGAGAUAGCCAGAUGUUAAAA");
fastawrite("hsa-mir-4795","hsa-mir-4795","UGAUAUGGAAGAAAUCCAGAAGUGGCUAAUAAUAUUGACACUAUAACAAUAAUGUCAAUAUUAUUAGCCACUUCUGGAUUUAUGAAUCA");
fastawrite("hsa-mir-4796","hsa-mir-4796","UAAAUUUGUGUCUAUACUCUGUCACUUUACUUUUGGCCUCAAGUCAUUGCAGUAAAGUGGCAGAGUAUAGACACAAAUUUA");
fastawrite("hsa-mir-4797","hsa-mir-4797","GACUCAGAAGACAGAGUGCCACUUACUGAAAGGUUUUUUCUCUCAGUAAGUGGCACUCUGUCUUCUGAGUU");
fastawrite("hsa-mir-4798","hsa-mir-4798","AAGUACAACUUCGGUAUACUUUGUGAAUUGGCUUUUACAAAAGACCAACUCACGAAGUAUACCGAAGUCAUACUU");
fastawrite("hsa-mir-4799","hsa-mir-4799","ACUGCUAAUAUCUAAAUGCAGCAUGCCAGUCCUGAGAUGCAGGGACUGGCAUGCUGCAUUUAUAUAUUAGCAGU");
fastawrite("hsa-mir-3688-2","hsa-mir-3688-2","UCACUUUAAAGAGUGGCAAAGUCUUUCCAUAUGUGUAACAGACAUACAUACAUACAUAUGGAAAGACUUUGCCACUCUUGAAAGUGA");
fastawrite("hsa-mir-4800","hsa-mir-4800","GGAGAAAGGAGUGGACCGAGGAAGGAAGGAAGGCAAGGCUGUCUGUCCAUCCGUCCGUCUGUCCACCUACCUGUCAGUCC");
fastawrite("hsa-mir-4801","hsa-mir-4801","UUGAGGCUUGGUUUUCUUAUGUGUAAAAUGUAAUAACAUUUCUUAUGUUUAAAACACUUUACACAAGAAAACCAAGGCUCAA");
fastawrite("hsa-mir-4802","hsa-mir-4802","CUGACUGGCUUGUAUGGAGGUUCUAGACCAUGUUAGUGUUCAAGUCUACAUGGAUGGAAACCUUCAAGCAGGCCAAGCAG");
fastawrite("hsa-mir-4803","hsa-mir-4803","AGUGGGAUUUAACAUAAUAGUGUGGAUUGAAUCACACACACAUUUCAACCCACACUAUGAUGUUAAAUCCCAUU");
fastawrite("hsa-mir-4804","hsa-mir-4804","UCAGUGUAUUUGGACGGUAAGGUUAAGCAAGGUGCGUCGUAUCUUGCUUAACCUUGCCCUCGAAAUACACUGA");
fastawrite("hsa-mir-4999","hsa-mir-4999","AUAGAAAAUAAAACACAUACUGCUGUAUUGUCAGGUAGUGAUAGGAUUUAUCACUACCUGACAAUACAGUAUGUGUUUGUUUUAUAUAUUU");
fastawrite("hsa-mir-5000","hsa-mir-5000","CUGAAGAGUAGAGUGUGUGGUCCCAGUUCAGAAGUGUUCCUGAGUAACUUGUGCUUAUAACUCAGGACACUUCUGAACUUGGACCAUACAGGUCUCCCUGCUU");
fastawrite("hsa-mir-5001","hsa-mir-5001","AGCUCAGGGCGGCUGCGCAGAGGGCUGGACUCAGCGGCGGAGCUGGCUGCUGGCCUCAGUUCUGCCUCUGUCCAGGUCCUUGUGACCCGCCCGCUCUCCU");
fastawrite("hsa-mir-5002","hsa-mir-5002","UCUUCCUCUCUGUCCUCUGGAAUUUGGUUUCUGAGGCACUUAGUAGGUGAUAGCAUGACUGACUGCCUCACUGACCACUUCCAGAUGAGGGUUACUC");
fastawrite("hsa-mir-5003","hsa-mir-5003","AUGAGUUUGCUUUGUGUCAUCCUCACAACAACCUUGCAGGGUAGAGAUGAUUUUUCCUACUUUUCUAGGUUGUUGGGGGCUGGGGCAGGGGGAACAGAG");
fastawrite("hsa-mir-5004","hsa-mir-5004","GGCACUUGCUUGGGGGUUAGUGAGGACAGGGCAAAUUCACGAGAUUGGGUUGUGCAGAGGCUGACACUUGGAUUUUCCUGGGCCUCAGGACUUCCUUUCAGACAUGG");
fastawrite("hsa-mir-548ao","hsa-mir-548ao","AACUAUUCUUAGGUUGAUGCAGAAGUAACUACGGUUUUUGCAGUUGAAAGUAAUGGCAAAGACCGUGACUACUUUUGCAACAGCCUAAUAGUUUCU");
fastawrite("hsa-mir-5006","hsa-mir-5006","AACCAUUAGGGGGCUGUGGUUUGCCAGGGCAGGAGGUGGAAGGGAGCCCCAUUUACAGUGGUAACUUCCUUUCCCUUUCCAUCCUGGCAGGCUUCAGAGAACUUUACCAG");
fastawrite("hsa-mir-5007","hsa-mir-5007","GGUAAACCUUGGUGACUAAUUAGAGUCUGGCUGAUAUGGUUUGACACAGAGCUAAAUCAUAUGAACCAAACUCUAAUUAGUCAAUAAUUUCUGUU");
fastawrite("hsa-mir-548ap","hsa-mir-548ap","ACCAAUUCCUAGGUUGGUGCAAAAGUAAUUGCGGUCUUUGUCAUUAAAACCAAUAACAAAAACCACAAUUACUUUUUACUGACCUAAAGAUUAAUU");
fastawrite("hsa-mir-5008","hsa-mir-5008","GGGCUGACCCCUAGGGUCAGGUGAGGCCCUUGGGGCACAGUGGUGCCAUCUCCCCUGUGCUCCCAGGGCCUCGCCUGUCCCUUGAGGUCGGCCC");
fastawrite("hsa-mir-5009","hsa-mir-5009","GACCAGAAGUGUUUUGGAUUUUGGACUUUUUCAGAUUUGGGGAUAUUUGCAUUAUACUUAUCCUAAAUCUGAAAGUCCAAAACCUGAAAUGACCAAUAAG");
fastawrite("hsa-mir-5010","hsa-mir-5010","GAUCCAGGGAACCCUAGAGCAGGGGGAUGGCAGAGCAAAAUUCAUGGCCUACAGCUGCCUCUUGCCAAACUGCACUGGAUUUUGUGUCUCCCAUUCCCCAGAGCUGUCUGAGGUGCUUUG");
fastawrite("hsa-mir-5011","hsa-mir-5011","AGAUGGUAUUGAGUGGAUGCUGUUAUAUAUACAGCCAUGCACUCUGUAGUUUGGGUACACAGUGCAUGGCUGUAUAUAUAACACUAUCCAUUCAUCUUUCAGC");
fastawrite("hsa-mir-5047","hsa-mir-5047","GAAGCGCUUGCCUAGACGAGACACAGUGCAUAAAAACAACUUUUGGGGGACAGGUAUGUUUUCUUGCAGCUGCGGUUGUAAGGUCUUGGCAAGACAAGCA");
fastawrite("hsa-mir-5087","hsa-mir-5087","AGCUUUCUACGGGUUUGUAGCUUUGCUGGCAUGUUAAGUGUUGUCCUACAGUCGCAAGCAUAAGAAAGAGAAAGUA");
fastawrite("hsa-mir-5088","hsa-mir-5088","CCCAUCAGGGCUCAGGGAUUGGAUGGAGGUGAUGGGGGCAGGGGAUGGGUCUCACCCUCCCUUCUUCCUGGGCCCUCAG");
fastawrite("hsa-mir-5089","hsa-mir-5089","AAGGACUUCAGUGGGAUUUCUGAGUAGCAUCCUUGGAAUCUGCACUCAAGGGAUGCUACUCGGAAAUCCCACUGAAGUCCUUUU");
fastawrite("hsa-mir-5090","hsa-mir-5090","UCUGAGGUACCCGGGGCAGAUUGGUGUAGGGUGCAAAGCCUGCCCGCCCCCUAAGCCUUCUGCCCCCAACUCCAGCCUGUCAGGA");
fastawrite("hsa-mir-5091","hsa-mir-5091","GACUGUGGCGACGGAGACGACAAGACUGUGCUGGUCGCGGGUUGUGGGGUUUAGGUCACCGGCAGGGGUCUGGAGUCCCUGGAGGUUAGGGCU");
fastawrite("hsa-mir-5092","hsa-mir-5092","AUCCCAGAUCAGAUGCCAAAGCCAGUGGGGACUGGACAACAUGAUGAGCCCAAACCAAUCCACGCUGAGCUUGGCAUCUGAUUUGGGA");
fastawrite("hsa-mir-5093","hsa-mir-5093","CCCGCCAGGUCCACAUGCCAGAGUGUCAACGUGACCCAGCCAGCCUCCUUCCUGAGCUAGGAGGAUUAGGAAAUGAGGCUGGCUAGGAGCACAGCCAGGG");
fastawrite("hsa-mir-5094","hsa-mir-5094","AAAAGAAAAAAAUCAGUGAAUGCCUUGAACCUAACACACUGCCUUUUAUGUGGUAGGUACAGUGGGCUCACUGAAACAUUCAACU");
fastawrite("hsa-mir-5186","hsa-mir-5186","UCAGCCAGCUUAUGACUUGACCCUCUCACCUGAUUUCUACCAACCUUUCCUCAGCUGAUUUCUUUCUGGGGAGAGAUUGGUAGAAAUCAGGUGAGAGGGUCAUGCCAUAAGCUGGCUAAC");
fastawrite("hsa-mir-5187","hsa-mir-5187","GACUAAGGGUGGGAUGAGGGAUUGAAGUGGAGCAGGAAUGCGCUUUUCUCCACUGAAUCCUCUUUUCCUCAGGUGG");
fastawrite("hsa-mir-5188","hsa-mir-5188","GGGAGGCAUGGAAAUUUCUCUGGUUUCAAUGGGUACGAUUAUUGUAAGCAGGAUCCAUUCAAUAAUCGGACCCAUUUAAACCGGAGAUUUUAAAAGACAGGAAUAGAAUCCCA");
fastawrite("hsa-mir-5189","hsa-mir-5189","GGCCCGCCUUUUAGGGGCCUCGCUGUCUGGGCACAGGCGGAUGGACAGGCUGGCCUCUGGAUGACCUGCCAACCGUCAGAGCCCAGACCCACGUGGCCUCAGUUGGGGACCAGG");
fastawrite("hsa-mir-5190","hsa-mir-5190","GGUCAUACCCUGGCUCCAGCCCUGUCACAUGGUUAAUGUUCCACAGCCAGUGACUGAGCUGGAGCCAGGGCCACUGCCCC");
fastawrite("hsa-mir-5191","hsa-mir-5191","AGUUGGCCAGGACCCCAAGCCCCCAGCACUUCAUUCUUGCUGUCCUCUCCUGGUCUGGGAGGAUAGAAGAGAGGAUAGGAAGAAUGAAGUGCUGGGCGCUUAGGGGGAUCCUGGCCAACU");
fastawrite("hsa-mir-5192","hsa-mir-5192","UUAGUUCCAGCCUCCUGGCUCACCUGGAACCAUUUCUCCUGGGAAGCAUGGUAGCCAGGAGAGUGGAUUCCAGGUGGUGAGGGCUUGGUACU");
fastawrite("hsa-mir-5193","hsa-mir-5193","CCUAGGAAAGGCUGCUGGUAACUGGGAUGGGGGUUGGGGGGAGGUAAGAAGUCUCUGACUCCUCCUCUACCUCAUCCCAGUUCCAUCACCUGAAGUGGACCUCUUGGGA");
fastawrite("hsa-mir-5194","hsa-mir-5194","AUUUCUUUGGGUUAACUUAAACUCAGCCCUUCUAGGCCCAUUCUUUUCACUCAGGAAUUGGAUAAGCUUUUCUGAGGGGUUUGGAAUGGGAUGGCAGGGAGAGUCACCAGACACCAUGAA");
fastawrite("hsa-mir-5195","hsa-mir-5195","GAGCAAAAACCAGAGAACAACAUGGGAGCGUUCCUAACCCCUAAGGCAACUGGAUGGGAGACCUGACCCAUCCAGUUCUCUGAGGGGGCUCUUGUGUGUUCUACAAGGUUGUUCA");
fastawrite("hsa-mir-5196","hsa-mir-5196","UCUGAGGAGACCUGGGCUGUCAGAGGCCAGGGAAGGGGACGAGGGUUGGGGAACAGGUGGUUAGCACUUCAUCCUCGUCUCCCUCCCAGGUUAGAAGGGCCCCCCUCUCUGAAGG");
fastawrite("hsa-mir-5197","hsa-mir-5197","UAUGGGAUUCCACAGACAAUGAGUAUCAAUGGCACAAACUCAUUCUUGAAUUUUUGCCAGUUCAAGAAGAGACUGAGUCAUCGAAUGCUCUAAAUGUCACUUCACCUCAUGU");
fastawrite("hsa-mir-4436b-2","hsa-mir-4436b-2","GUGUCCUCACUUGUCCACUUCUGCCUGCCCUGCCCAAAUGGUGGAGCAGAUUCGAGGGGCAGGGCAGGAAGAAGUGGACAAGUGAGGCCAU");
fastawrite("hsa-mir-4444-2","hsa-mir-4444-2","GUGACGACUGGCCCCGCCUCUUCCUCUCGGUCCCAUAUUGAACUCGAGUUGGAAGAGGCGAGUCCGGUCUCAAA");
fastawrite("hsa-mir-3670-2","hsa-mir-3670-2","UCUAGACUGGUAUAGCUGCUUUUGGAGCCUCACCUGCUGAGAGCUCACAGCUGUCCUUCUCUAGA");
fastawrite("hsa-mir-3680-2","hsa-mir-3680-2","AAAUUUAAGGAGGGACUCACUCACAGGAUUGUGCAAAUGCAAAGUUGGCUUUUGCAUGACCCUGGGAGUAGGUGCCUCCUUAAAUUU");
fastawrite("hsa-mir-4524b","hsa-mir-4524b","UAGCUGGGUGGAUGUGUUCUUUUGAAGGAUAGCAGCAUAAGCCUGUCUCAAAAUAAUUCUGCAGUGAGACAGGUUCAUGCUGCUAUCGUUCCAAAGAGGAAGGGUAAUCACUGUC");
fastawrite("hsa-mir-5571","hsa-mir-5571","AUCUGACACAAAAUGUGAACCAAGCAAUUCUCAAAGGAGCCUCCCAGGAAAUUCACUUUAGGAAGUCCUAGGAGGCUCCUCUGAGAGUUGCUAAAACAAAACAUUGAGAGUCC");
fastawrite("hsa-mir-5100","hsa-mir-5100","CCAUGAGGAGCUGGCAGUGGGAUGGCCUGGGGGUAGGAGCGUGGCUUCUGGAGCUAGACCACAUGGGUUCAGAUCCCAGCGGUGCCUCUAACUGGCCACAGGACCUUGGGCAGUCAGCU");
fastawrite("hsa-mir-5572","hsa-mir-5572","AGCCAGACAAGAGGGUCAUGGGGAGUCACUGUCAACCCAGAGCAGGCACUGCCCCUGCGACCAGCCUGGGGCAUCGGUUGGGGUGCAGGGGUCUGCUGGUGAUGCUUUCCAUCUCUUUGCUUUGUCCUGAUUGUAGC");
fastawrite("hsa-mir-548aq","hsa-mir-548aq","GAAAGUAAUUGCUGUUUUUGCCAUUACUUUCAGUGGCAAAAACUGCAAUUACUUUUGC");
fastawrite("hsa-mir-548ar","hsa-mir-548ar","AAAAGUAAUUGCAGUUUUUGCUGUUGAACGUAGUGGUAAAACUGCAGUUAUUUUUGC");
fastawrite("hsa-mir-548as","hsa-mir-548as","AAAAGUAAUUGCGGGUUUUGCCGUUGCUUUUAAUGGUAAAACCCACAAUUAUGUUUGU");
fastawrite("hsa-mir-5579","hsa-mir-5579","UAUGGUACUCCUUAAGCUAACAGGCCCCUGUCACCAUUAGCUUAAGGAGUACCAGAUC");
fastawrite("hsa-mir-664b","hsa-mir-664b","UGGGCUAAGGGAGAUGAUUGGGUAGAAAGUAUUAUUCUAUUCAUUUGCCUCCCAGCCUACA");
fastawrite("hsa-mir-5580","hsa-mir-5580","UGCUGGCUCAUUUCAUAUGUGUGCUGAGAAAAUUCACACAUAUGAAGUGAGCCAGCAC");
fastawrite("hsa-mir-5581","hsa-mir-5581","AGCCUUCCAGGAGAAAUGGAGACCCUAUACAUACCUGUUUCCAUGCCUCCUAGAAGUUCC");
fastawrite("hsa-mir-548at","hsa-mir-548at","AAAAGUUAUUGCGGUUUUGGCUGCCAAAAGAAAUGGCCAAAACCGCAGUAACUUUUGU");
fastawrite("hsa-mir-5582","hsa-mir-5582","UAGGCACACUUAAAGUUAUAGCUACAUCAGUUAUAACUAUAUCAGUUAAAACUUUAAGUGUGCCUAGG");
fastawrite("hsa-mir-5583-1","hsa-mir-5583-1","AAACUAAUAUACCCAUAUUCUGGCUAGGUGAUCAUCAGAAUAUGGGUAUAUUAGUUUGG");
fastawrite("hsa-mir-5583-2","hsa-mir-5583-2","AAACUAAUAUACCCAUAUUCUGAUGAUCACCUAGCCAGAAUAUGGGUAUAUUAGUUUGG");
fastawrite("hsa-mir-5584","hsa-mir-5584","CAGGGAAAUGGGAAGAACUAGAUUUGAAUCCAGACCUUUAGUUCUUCCCUUUGCCCAAUU");
fastawrite("hsa-mir-5585","hsa-mir-5585","UGAAGUACCAGCUACUCGAGAGGUCAGAGGAUUGCUCCUGAAUAGCUGGGACUACAGGU");
fastawrite("hsa-mir-5586","hsa-mir-5586","UAUCCAGCUUGUUACUAUAUGCUUUUUAAAUGGGGCACAGAGUGACAAGCUGGUUAAAG");
fastawrite("hsa-mir-5587","hsa-mir-5587","AUGGUCACCUCCGGGACUCAGCCCUGUGCUGAGCCCCGGGCAGUGUGAUCAUC");
fastawrite("hsa-mir-548au","hsa-mir-548au","AAAAGUAAUUGCGGUUUUUGCUAUUGGUUUUAAUGGCAGUUACUUUUGCACCAG");
fastawrite("hsa-mir-1295b","hsa-mir-1295b","CACCCAGAUCUGCGGCCUAAUCACAGGCCACAUUUCUGAAUAGGCCACGGAUCUGGGCAA");
fastawrite("hsa-mir-5588","hsa-mir-5588","ACUGGCAUUAGUGGGACUUUUUUUUUUUUUUUUUUUAAUGUUAAAAGUCCCACUAAUGCCAGC");
fastawrite("hsa-mir-5589","hsa-mir-5589","GGCUGGGUGCUCUUGUGCAGUGAGCAACCUACACAACUGCACAUGGCAACCUAGCUCCCA");
fastawrite("hsa-mir-4536-2","hsa-mir-4536-2","AUGUGGUAGAUAUAUGCACGAUAUAGGUAUGUAUGUAUGUAUGUAUAAAAGCAGGGCAGUAUAUAUAUCGUGCAUAUAUCUACCACAU");
fastawrite("hsa-mir-5590","hsa-mir-5590","UUGCCAUACAUAGACUUUAUUGUGUUGAUCAACAAUAAAGUUCAUGUAUGGCAA");
fastawrite("hsa-mir-5591","hsa-mir-5591","UGGGAGCUAAGCUAUGGGUAUACUGAGCUUAUGUAUGCAUCUGCAUACCCAUAGCUUAGCUCCCA");
fastawrite("hsa-mir-548av","hsa-mir-548av","AAAAGUACUUGCGGAUUUGCCAUCACCUUUACCUUUAAUGGCAAAACUGCAGUUACUUUUGC");
fastawrite("hsa-mir-5680","hsa-mir-5680","GCAUUGGGUUAGCAGGUUAGCCCAGCAUUUCCCUUCCUGGACACACAGGAGGAGAAAUGCUGGACUAAUCUGCUAAUCCAAUGC");
fastawrite("hsa-mir-5681a","hsa-mir-5681a","AGUUUUUGAAGAGUAUUGCCACCCUUUCUAGUCCCUAUUAGACUAGAAAGGGUGGCAAUACCUCUUCCAAAAACU");
fastawrite("hsa-mir-5682","hsa-mir-5682","GGCCCAUGGGUCUUAUCCUGCAAGGUGCUGCAGAGACGAGGCCUGUAGCACCUUGCAGGAUAAGGUCUACUGGGCC");
fastawrite("hsa-mir-548aw","hsa-mir-548aw","UAGGUCGGUGCAAAAGUCAUCACGGUUUUUACCAUUAAAACCGCGAUGACUUUUGCAUCAACCUA");
fastawrite("hsa-mir-5683","hsa-mir-5683","GGAGCUUGUUACAGAUGCAGAUUCUCUGACUUCUUACUGCACCAGUGAAGUCAGGAUCUGCAUUUGAAUAAGACCC");
fastawrite("hsa-mir-5684","hsa-mir-5684","GCUGAACUCUAGCCUGAGCAACAGAGUGAGAUGGUCUUGUUUUGUUGCCCAGGCUGGAGUCCAGU");
fastawrite("hsa-mir-548ax","hsa-mir-548ax","GAUUGGUGCAGAAGUAAUUGCGGUUUUGCCAUGGAAAGUAAUGGCAAAAACCGUAAUUACUUUUGUACCAACC");
fastawrite("hsa-mir-5685","hsa-mir-5685","CUCUACAUCACAGCCCAGCAGUUAUCACGGGCCCCUCCCCUCAAUGGGCCCGUGAUAACUGCAGGGCUGUGAUGUAGAG");
fastawrite("hsa-mir-5692c-1","hsa-mir-5692c-1","UAUAACAUUGUAUAUACCCACUGUGAUAUUAAGAGUAAUAGCUCUCUAGGUUAUUAUGAAUAAUAUCACAGUAGGUGUACACAAUGUUGUA");
fastawrite("hsa-mir-5692c-2","hsa-mir-5692c-2","UGUGUACACCAACUGUGAUAUUAGGAGUCCUAUUUAUUUUUAGGAUAUUAGGAAUAAUAUCACAGUAGGUGUACACA");
fastawrite("hsa-mir-5687","hsa-mir-5687","CCUCACUUAUCUGACUCUGAAAUCUUCUAAAUGGUACCCACUUUAUUUAGAACGUUUUAGGGUCAAAUAAGUACAGG");
fastawrite("hsa-mir-5688","hsa-mir-5688","GAAACACUUUGCCUUUUUACAGGAGUUUAUUAUGUUUUGGACAUAGAAACAUAACAAACACCUGUAAAACAGCAAAGUGUUUC");
fastawrite("hsa-mir-5681b","hsa-mir-5681b","GAAGAGGUAUUGCCACCCUUUCUAGUCUAAUAGGGACUAGAAAGGGUGGCAAUACUCUUC");
fastawrite("hsa-mir-5689","hsa-mir-5689","AGCGUGGUAGCAUACACCUGUAGUCCUAGAUACUCAGGAGGGUGAGUAUCUAGGACUACAGGUGUGUGCUACCACGCU");
fastawrite("hsa-mir-5690","hsa-mir-5690","CUUUUAAUUUCAGCUACUACCUCUAUUAGGAUUUGGGAGUUAUACUAAUAGAGGUAAUAGUUGAAAUUAAGAG");
fastawrite("hsa-mir-5691","hsa-mir-5691","GGACAAGCUUGCUCUGAGCUCCGAGAAAGCUGACAGACAGCUGCUUGGUGUUCAGAGCUUGUCUGUCC");
fastawrite("hsa-mir-5692a-1","hsa-mir-5692a-1","GACAGUACAAAUAAUACCACAGUGGGUGUACCUCAUGUGUGUACACCCUGUGAUAUUAUUUGUAAUAUC");
fastawrite("hsa-mir-5692a-2","hsa-mir-5692a-2","UACAAAUAAUACCACAGUGGGUGUACCUCAUGUGUGUACACCCUGUGAUAUUAUUUGUA");
fastawrite("hsa-mir-4666b","hsa-mir-4666b","UGUCUAAAUUGCAUGUCAGAUUGUAAUUCCCAGGCCCUUCCUCCAAUACUGGGAAUUACAAUUUGACAUGCAAUUUAGACA");
fastawrite("hsa-mir-5693","hsa-mir-5693","CUGGGAAGUUAGUUCAUUUCAGUCUGUGCUGUGAGCUAGCCAGCAGUGGCUCUGAAAUGAACUCAAACUCUAG");
fastawrite("hsa-mir-5694","hsa-mir-5694","GCCAACUGCAGAUCAUGGGACUGUCUCAGCCCCAUAUGUAUCUGAAGGCUGAGAAGUCCCAUGAUCCGCACUUGGC");
fastawrite("hsa-mir-5695","hsa-mir-5695","CAAGGCCUAUCUAUCUAGAUUCUUCUUGGCCUCUCUGAGCAUGCAUUCCUGAGACUCCAAGAAGAAUCUAGACAGAUAGGCCUUG");
fastawrite("hsa-mir-5696","hsa-mir-5696","GUGCUCAUUUAAGUAGUCUGAUGCCUACUACUGAUGACAUACAAUGUAAGUGCUCAUUUAGGCGUCAGACUACCUAAAUGAGCAC");
fastawrite("hsa-mir-5697","hsa-mir-5697","AGCAUAUUCUCAAGUAGUUUCAUGAUAAAGGGUGUAUGAGAGAUCAACCCUUUAUCAUGAAACGCUUGAGGAUACGCU");
fastawrite("hsa-mir-5698","hsa-mir-5698","CUGUGCACCUGGGGGAGUGCAGUGAUUGUGGAAUGCAAAGUCCCACAAUCACUGUACUCCCCAGGUGCACAG");
fastawrite("hsa-mir-5699","hsa-mir-5699","CUGUACCCCUGCCCCAACAAGGAAGGACAAGAGGUGUGAGCCACACACACGCCUGGCCUCCUGUCUUUCCUUGUUGGAGCAGGGAUGUAG");
fastawrite("hsa-mir-5700","hsa-mir-5700","UUAAUUAAUGCAUUAAAUUAUUGAAGGCCCUUGGGCACCCCAGGCCUUCAAUAAUUUAAUGCAUUUAUUGA");
fastawrite("hsa-mir-5701-1","hsa-mir-5701-1","GAUUGGACUUUAUUGUCACGUUCUGAUUGGUUAGCCUAAGACUUGUUCUGAUCCAAUCAGAACAUGAAAAUAACGUCCAAUC");
fastawrite("hsa-mir-5702","hsa-mir-5702","GCCUCAACUCCUGGGAUAUGUUGCUGAUCCAACCUGAAAUCCUUCUGUAGGUUGAGUCAGCAACAUAUCCCAUGACUUUUGGGU");
fastawrite("hsa-mir-5703","hsa-mir-5703","UUGCCGUCCCCUUCCUCGUCUUUUCCCCUCAGGAGAAGUCGGGAAGGUGGCGGCGG");
fastawrite("hsa-mir-5692b","hsa-mir-5692b","GAUAUUAUGAAUAAUAUCACAGUAGGUGUUCACACAUAAUGUGUACACCAUGUGUGUACACCCAUGUGAUAUUUGAAGUAGUAUGUC");
fastawrite("hsa-mir-5704","hsa-mir-5704","UGAUCUUGUUUAGGCCAUCAUCCCAUUAUGCUAAGUCCAUGGGCAAACAUAACAGGAUGAUGGCCUAAACAAGACCA");
fastawrite("hsa-mir-5705","hsa-mir-5705","UCCCCAUUUACACAGGCCAUGAGCCCCGAAACACCCAUCCCAGGAUUGCUGAUGGGUGUUUCGGGGCUCAUGGCCUGUGUAAAUGGGGA");
fastawrite("hsa-mir-5706","hsa-mir-5706","AGCUAGGUCUUCUGGAUAACAUGCUGAAGCUUCUACGUCAUUCAGCACUUGCUUCAGCAUGUUUUCCAGAGGAUCUAGCU");
fastawrite("hsa-mir-5707","hsa-mir-5707","UGUAAGAACACGUUUGAAUGCUGUACAAGGCACAUAUGUGAACAUUGUACCACAUGUACAGCUUUCAAACAUGCUCUUAUA");
fastawrite("hsa-mir-5708","hsa-mir-5708","AUUACAGACAUGAGCGACUGUGCCUGACCAAAAGUCAACAUUAAACAACAAAUCUUGGCCAGGCACAGUGGCUCAUGCCUGUAAU");
fastawrite("hsa-mir-5739","hsa-mir-5739","GGUUGGCUAUAACUAUCAUUUCCAAGGUUGUGCUUUUAGGAAAUGUUGGCUGUCCUGCGGAGAGAGAAUGGGGAGCCAGG");
fastawrite("hsa-mir-5701-2","hsa-mir-5701-2","GAUUGGACUUUAUUGUCACGUUCUGAUUGGUUAGCCUAAGACUUGUUCUGAUCCAAUCAGAACAUGAAAAUAACGUCCAAUC");
fastawrite("hsa-mir-5787","hsa-mir-5787","GGGGGCUGGGGCGCGGGGAGGUGCUAGGUCGGCCUCGGCUCCCGCGCCGCACCCC");
fastawrite("hsa-mir-1199","hsa-mir-1199","AGCCUGCGCCGGAGCCGGGGCCUGAGCCCGGGCCGCGCAGGCCGUGAACUCGUCGAGCUGCGCGUGCGGCCGGUGCUCAACCUGCCGGGUCCUGGCCCCGCGCUCCCGCGCGCCCUGGA");
fastawrite("hsa-mir-6068","hsa-mir-6068","CCUGCGAGUCUCCGGCGGUGGCUUGUGGCUGAGUGUCACGCUGCUGGCGCAGGCUCGGCC");
fastawrite("hsa-mir-6069","hsa-mir-6069","UGGUGACCCCUGGGCUAGGGCCUGCUGCCCCCUGCCCAGUGCAGGAGGGUGGAGGGUCACUCCUUAGGUGGUCCCAGUG");
fastawrite("hsa-mir-6070","hsa-mir-6070","GGGUCACUUCUAGCCUCUCCGGUUCCAGUCCCUGGAGCUCUGUGCCUUUGGGUCCUGGUGAGCUCUUGUUGAUUGCAGUGGGAGAUGGGGAGAAUUGCCUUCA");
fastawrite("hsa-mir-6071","hsa-mir-6071","GUUUCUGCUGCCGGCCAAGGCUCUGGGUCCGGCUUACUCCCUAGCUUACUGUCCUCAGAACCCCCGCCACCACAGAAG");
fastawrite("hsa-mir-6072","hsa-mir-6072","GGGUGGGGGCUGGUGCAGGGAUGGGCUUUGCUACUGCUCCUCAUCACACUGCACCUUAGCUGCUGCCUGGA");
fastawrite("hsa-mir-6073","hsa-mir-6073","UAGAUGUUGGUCCAAACUGAAAGUUGAUGAGUCACUGUGCCUCUCGGGGUAGUGAGUUAUCAGCUACAGUGAGAGAGCAGUGUUUGGCC");
fastawrite("hsa-mir-6074","hsa-mir-6074","UACCAACCCCAUGGAAUUUUUACUCACCUUCAGUCAACUGAUUUGCUCUUUGGUGGAGAUAUUCAGAGGCUAGGUGGAGAUAGAGGUAGCCUUGAGGGUGGGUGUGG");
fastawrite("hsa-mir-6075","hsa-mir-6075","GACACCACAUGCUCCUCCAGGCCUGCCUGCCCUCCAGGUCAUGUUCCAGUGUCCCACAGAUGCAGCACCACGGCCCAGGCGGCAUUGGUGUCACC");
fastawrite("hsa-mir-6076","hsa-mir-6076","AGCAUGACAGAGGAGAGGUGGAGGUAGGCGAGAGUAAUAUAAUUUCUCCAGGAGAACAUCUGAGAGGGGAAGUUGCUUUCCUGCCCUGGCCCUUUCACCCUCCUGAGUUUGGG");
fastawrite("hsa-mir-6077","hsa-mir-6077","CCUGCGUAGAAAGGGAAGAGCUGUACGGCCUUCGCGCUAGUUUGUUUGUGUUAAGGCUGACGCUCCCUAUUUCUCCUCAGUG");
fastawrite("hsa-mir-6078","hsa-mir-6078","GCAGAGGAGAAAGAGCCACCGCCUGAGCUAGCUGUGGACAGAGGCAAAACUCUAACUUCAGCUGGUUUUGAGUGAGAAGUGGGUCUCUGUUAAAAUGCUA");
fastawrite("hsa-mir-6079","hsa-mir-6079","UCCUAGACCUAGUAUCAGUGGCCAAAGAAACUUUUUUGGAAGCUUGGACCAACUAGCUGGCU");
fastawrite("hsa-mir-6080","hsa-mir-6080","GCCUGCGGCUCUGGGAAUGCCGGUCUGGGGCUGGUUGUCUAGUGCGGGCGUUCCCGUUCGCGGGGA");
fastawrite("hsa-mir-6081","hsa-mir-6081","CCACCACGGUGCUGGCACCAGGGCCUCUGCCCCGUAGGACACCGAGGCUUAUGAAUAGGAGCAGUGCCGGCCAAGGCGCCGGCACCAUCUUGGUGAU");
fastawrite("hsa-mir-6082","hsa-mir-6082","UUGAAGAAUACGUCUGGUUGAUCCAGUCCACUUAAUUCUGAGAAAGUCCACAGACUGGAUCGGGUCUUGGAUUUUAGCUGGAUUCAUUGACUGGGCUAUAUUUGUCAUA");
fastawrite("hsa-mir-6083","hsa-mir-6083","GUAAAAAGAGUCCAGAGUCUGGGAAGGUGGAAAGGGAGCAGGAGCAUCGUCUUUAAGAGGGUCAGGUACCUUUGCUCUUAUAUCAGAGGCUGUGGGCUUCCUACAG");
fastawrite("hsa-mir-6084","hsa-mir-6084","AGCGUCCAGGCUGGGCCGCAGGACCGGGCGCGGAGCCUCGCAGGGUCGGGCUCGGGCUCCCUAACCGUCUCCGCUUCUUCCGCCAGUCGGUGGCCGGGCUGGCGGCGCGG");
fastawrite("hsa-mir-6085","hsa-mir-6085","GUCUACCAGGUGUGGGCCCAGCUUUACAUAGUUCAUGCUGAGGCCGGGAUUUCAUGCAGAAAACUGGUUGCAAAAGGUGCUGAAGGGGCUGGGGGAGCACAAGGGAGAAG");
fastawrite("hsa-mir-6086","hsa-mir-6086","AGGAGGUUGGGAAGGGCAGAGAUGAGCAUAAAGUUUUUGCCUUGUUUUUCUUUUU");
fastawrite("hsa-mir-6088","hsa-mir-6088","AGAGAUGAAGCGGGGGGGCGGGGUCUUGCUCUAUUGCCUACGCUGAUCUCA");
fastawrite("hsa-mir-6089-1","hsa-mir-6089-1","CCCCGGGCCCGGCGUUCCCUCCCCUUCCGUGCGCCAGUGGAGGCCGGGGUGGGGCGGGGCGGGG");
fastawrite("hsa-mir-6090","hsa-mir-6090","CGCUGGGUCCGCGCGCCCUGGGCCGGGCGAUGUCCGCUUGGGGGAGCGAGGGGCGGGGCG");
fastawrite("hsa-mir-6124","hsa-mir-6124","GGGGAGGUAGGGAAAAGGAAGGGGGAGGAGAAGGUGAGACCAAUGUCCUGGGUGCCACUCCUGCCCAGUGCCUCCCUUCCUCGUU");
fastawrite("hsa-mir-6125","hsa-mir-6125","GCUCUGGGGCGUGCCGCCGCCGUCGCUGCCACCUCCCCUACCGCUAGUGGAAGAAGAUGGCGGAAGGCGGAGCGGCGGAUCUGGACACCCAGCGGU");
fastawrite("hsa-mir-6126","hsa-mir-6126","AGCCUGUGGGAAAGAGAAGAGCAGGGCAGGGUGAAGGCCCGGCGGAGACACUCUGCCCACCCCACACCCUGCCUAUGGGCCACACAGCU");
fastawrite("hsa-mir-6127","hsa-mir-6127","ACUUUCUCCAUCUACCAAGAUGAGGGAGUGGGUGGGAGGUGGGAAGGCUGCCCCAAAUGGCCUCUAACAUCCCUUCCAGUCUCCUCCUCCUCCUCCUCCUUCUUCUUCU");
fastawrite("hsa-mir-6128","hsa-mir-6128","AAGAAGCUUGUAGAUUUUUCUCCCUUACUAUCUAGAAUUAUAGGACUUCAGUCCAUGAUUUGGAAAAAUUACUGGAAUUGGAGUCAAAAAUAAUUUGAAAAUUAGGAAU");
fastawrite("hsa-mir-378j","hsa-mir-378j","AUGCAGUGAGUCGGGGAGGAACUGGAUUUGGAGCCAGAAGAACUGGUUCUAAUAUCUACUUCCCUGUGUAGAGUUGGGAUUUGGGAUUAUAUGAGUUAAUAUACACCAA");
fastawrite("hsa-mir-6129","hsa-mir-6129","GUUCCUUCUAAGGAUUCCAGUGAGGGAGUUGGGUGUAUAGGAAGGAAAUCUUAUUGUCCAAGUUUCCCUUUGAAACCUCUUAGAAUGGAAUAAAACUGCCCAAAUCAUA");
fastawrite("hsa-mir-6130","hsa-mir-6130","CAAUGAAUGUGGAAAUGCAGGCAUCCCUUCUAUAUACUGAUGUAAUUUUCCUUGGAUUUAUAUGCAGUACUGAGGGAGUGGAUUGUAUGGUAGUUCUAUUUUUACAUUU");
fastawrite("hsa-mir-6131","hsa-mir-6131","UCCCGCAUUCCCUCUGCUUUGGUCAGGUGGUGCCCUCCUUCCAUGGGUAGAGCCAGAGAUGGUGGGUUCUGGCUGGUCAGAUGGGAGUGGACAGAGACCCGGGGUCCUC");
fastawrite("hsa-mir-6132","hsa-mir-6132","UGCUAUUGUCUUACUGCUACAGCAGGGCUGGGGAUUGCAGUAUCCGCUGUUGCUGCUGCUCCCAGUCCUGCCCCUGCUGCUACCUAGUCCAGCCUCACCGCAUCCCAGA");
fastawrite("hsa-mir-6133","hsa-mir-6133","GGAAUGUCACCUGUGUGUUUUCUCUGCAUGCCCUCUUCAUUGUUCUGCUGAAGACUGGUCUCUUCAUGUGUGAGGGAGGAGGUUGGGUAUUGAGGGAAAACAGGGGGC");
fastawrite("hsa-mir-6134","hsa-mir-6134","UGGGCCUUGAUGUCAGUAGGGCUCAGUAGGGAACUGACCCUCUAUUUCCACCUGCAUAAAUGAAGCUGAAUGAGGUGGUAGGAUGUAGAGCUGGUUGACACUCUGCUUU");
fastawrite("hsa-mir-6165","hsa-mir-6165","CAGCAGGUCAGCAGGAGGUGAGGGGAGAGGAUCCACCUGUCCUGUCCUGUCCUCUCCUGCCCUGUCCUGGCUCCAGCCCCUCCC");
fastawrite("hsa-mir-6499","hsa-mir-6499","UCAGUCGGGCGCAAGAGCACUGCAGUUCUGUUGGGUGACAGCAGUGUUUGUUUUGCCCACAG");
fastawrite("hsa-mir-548ay","hsa-mir-548ay","AGAAGAUGCUUACUACUAGGUUGGUGCAAAAGUAAUUGUGGUUUUUGCAUUUAAAGUAAUGGCCAAAACCGCGAUUACUCUUGCACGAACCUAACGGUAACACUUCU");
fastawrite("hsa-mir-6500","hsa-mir-6500","CCUGCCUGCAGAAAGGAGCUAUCCACUCCAGGUGUCCUUUCUUCUGAGAGCUGGACACUUGUUGGGAUGACCUGCCUGCAGGUAGG");
fastawrite("hsa-mir-548az","hsa-mir-548az","AGAUUGUAUUAGGUUGGUGCAAAAGUGAUUGUGGUUUUUGCUGUUACUUUUAAUGGCAAAAACUGCAAUCACUUUUGCACCAACCUAAUAAAUUU");
fastawrite("hsa-mir-6501","hsa-mir-6501","GGAGUUGCCAGGGCUGCCUUUGGUGACAGCAGCAGUAGAGUUGCCAGAGCAGCCUGCGGUAACAGUA");
fastawrite("hsa-mir-6502","hsa-mir-6502","CAGAGUGGGAGCUCUAGAAAGAUUGUUGACCAAUCAUCUUAUUGACUAGACCAUCUUUCUAGAGUAUAACUAUUUU");
fastawrite("hsa-mir-6503","hsa-mir-6503","AAUGGUCCCCCCAGGGAGGUCUGCAUUCAAAUCCCCAGAAGCUGAGGAUUAGGGGACUAGGAUGCAGACCUCCCUGGGGGACCAUU");
fastawrite("hsa-mir-6504","hsa-mir-6504","GCAGUCUGGCUGUGCUGUAAUGCAGUCUGCACCCUGCUGCAUUACAGCACAGCCAUUCUCU");
fastawrite("hsa-mir-6505","hsa-mir-6505","GCAUUGGAAUAGGGGAUAUCUCAGCAUGUUGAGCCCUGUCUCUGGGGAGCUGACUUCUACCUCUUCCAAAG");
fastawrite("hsa-mir-6506","hsa-mir-6506","GACUGGGAUGUCACUGAAUAUGGUGUUUGUGAGUUGAUUGACAUCGUAUCAGAGAUUCCAGACACA");
fastawrite("hsa-mir-6507","hsa-mir-6507","GGAGGGAAGAAUAGGAGGGACUUUGUAUUGUGGUUCAGUACCAUGCAAAGUCCUUCCUAUUUUUCCCUCC");
fastawrite("hsa-mir-6508","hsa-mir-6508","UUCCUCUAGAAAUGCAUGACCCACCCUGAGUUUUGGUGGGCCAUGCAUUUCUAGAACUCC");
fastawrite("hsa-mir-6509","hsa-mir-6509","UUUUUGUGUGUGAAAUUAGGUAGUGGCAGUGGAACACUAUAUUAAUCAGGUUUCCACUGCCACUACCUAAUUUCUCAGAUGGAAA");
fastawrite("hsa-mir-6510","hsa-mir-6510","AGCAGCAGGGGAGAGAGAGGAGUCCUCUAGACACCGACUCUGUCUCCUGCAGAU");
fastawrite("hsa-mir-6511a-1","hsa-mir-6511a-1","CCUGCAGGCAGAAGUGGGGCUGACAGGGCAGAGGGUUGCGCCCCCUCACCAUCCCUUCUGCCUGCAG");
fastawrite("hsa-mir-6512","hsa-mir-6512","UAUGCUCUUACCAUUAGAAGAGCUGGAAGAAGGCUGAGGGAGAUGCCUUCUUCCAGCCCUUCUAAUGGUAGGAGCAU");
fastawrite("hsa-mir-6513","hsa-mir-6513","GCUUUGGGAUUGACGCCACAUGUCUCAGGUCCCCAGCUGAGUCAAGUGUCAUCUGUCCCUAGGC");
fastawrite("hsa-mir-6514","hsa-mir-6514","UAUGGAGUGGACUUUCAGCUGGCAUUUACGAGUCAGAGUUCUUACAGAGCUGCCUGUUCUUCCACUCCAG");
fastawrite("hsa-mir-6515","hsa-mir-6515","CAUUGGAGGGUGUGGAAGACAUCUGGGCCAACUCUGAUCUCUUCAUCUACCCCCCAG");
fastawrite("hsa-mir-6715a","hsa-mir-6715a","UGGGCUGCGUCCACAGGCACAGCCGGUUUGAGCAUUUUUACUGAAUUGCCAAACCAGUCGUGCCUGUGGGCACAACCUU");
fastawrite("hsa-mir-6715b","hsa-mir-6715b","GGUUGUGCCCACAGGCACGACUGGUUUGGCAAUUCAGUAAAAAUGCUCAAACCGGCUGUGCCUGUGGACGCAGCCCA");
fastawrite("hsa-mir-6716","hsa-mir-6716","GAGAGGCCAAGACCUUGGGAAUGGGGGUAAGGGCCUUCUGAGCCCAGGUCCGAACUCUCCAUUCCUCUGCAGAGCGCUCU");
fastawrite("hsa-mir-6717","hsa-mir-6717","CUGGUGUUUGAGGCGAUGUGGGGAUGUAGAGACAACUUCCCAGUCUCAUUUCCUCAUCCUGCCAGGCCACCAU");
fastawrite("hsa-mir-6511b-1","hsa-mir-6511b-1","GGGACGGGGCCUGCAGGCAGAAGUGGGGCUGACAGGGCAGAGGGUUGCGCCCCCUCACCACCCCUUCUGCCUGCAGCGGUGGGCU");
fastawrite("hsa-mir-6718","hsa-mir-6718","AGUGAAUCCCUAGUGGUCAGAGGGCUUAUGAUAUAUUGUGAGAGCCAUGUCAUAAGCCUUUUGGCCACUAGGGAUUCAAU");
fastawrite("hsa-mir-6719","hsa-mir-6719","GCCCUACUCUCAGGAGGAGGCUGAUGUCUUCAGAGCAGGGUUUGGUCUGUGCUUCUCUGACAUCAGUGAUUCUCCUGCUGCUUUUAU");
fastawrite("hsa-mir-6720","hsa-mir-6720","UUGAGCGAGAGAUUGUGGCGCACCGAGUUCUUCCAGCCCUGGUAGGCGCCGCGGAAGAAGGGGAAGCGCGCCUGCAGGAACUGGUAGAUCUCGCUGAG");
fastawrite("hsa-mir-6721","hsa-mir-6721","CCCUCAUCUCUGGGCAGGGGCUUAUUGUAGGAGUCUCUGAAGAGAGCUGUGGACUGACCUGCUUUAACCCUUCCCCAGGUUCCCAUU");
fastawrite("hsa-mir-6722","hsa-mir-6722","GGCCUCAGGCAGGCGCACCCGACCACAUGCAUGGCUGGUGGCGGCGUGCAGGGGUCGGGUGGGCCAGGCUGUGGGGCG");
fastawrite("hsa-mir-6724-1","hsa-mir-6724-1","CGCUGCGCUUCUGGGCCCGCGGCGGGCGUGGGGCUGCCCGGGCCGGUCGACCAGCGCGCCGUAGCUCCCGAGGCCCGAGCCGCGACCCGCGG");
fastawrite("hsa-mir-892c","hsa-mir-892c","GGCAGUGCCCUAUUCAGAAAGGUGCCAGUCACUUAGAUUACAUGUCACUGUUUCCUUUCUGAGUGGAGUAGGGCUUA");
fastawrite("hsa-mir-6726","hsa-mir-6726","GGGGGCGGGAGCUGGGGUCUGCAGGUUCGCACUGAUGCCUGCUCGCCCUGUCUCCCGCUAG");
fastawrite("hsa-mir-6727","hsa-mir-6727","GGGUGCUCGGGGCAGGCGGCUGGGAGCGGCCCUCACAUUGAUGGCUCCUGCCACCUCCUCCGCAG");
fastawrite("hsa-mir-6728","hsa-mir-6728","CUAGAUUGGGAUGGUAGGACCAGAGGGGCUUACUGCCCUGUGGGGCUCUCUGGACCCAGUGCCAUGCUUCUCUGCUCUGCUCUCCCCAG");
fastawrite("hsa-mir-6729","hsa-mir-6729","GAGGGUGGGCGAGGGCGGCUGAGCGGCUCCAUCCCCCGGCCUGCUCAUCCCCCUCGCCCUCUCAG");
fastawrite("hsa-mir-6730","hsa-mir-6730","CCGAAAGAAAGGUGGAGGGGUUGUCAGAGCUGCAGCUGCUCCACCCUGACACCCCAUCUGCCCUCAG");
fastawrite("hsa-mir-6731","hsa-mir-6731","ACAGGUGGGAGAGCAGGGUAUUGUGGAAGCUCCAGGUGCCAACCACCUGCCUCUAUUCCCCACUCUCCCCAG");
fastawrite("hsa-mir-6732","hsa-mir-6732","AGGCCUAGGGGGUGGCAGGCUGGCCAUCAGUGUGGGCUAACCCUGUCCUCUCCCUCCCAG");
fastawrite("hsa-mir-6733","hsa-mir-6733","GUGCUUGGGAAAGACAAACUCAGAGUUCCCUUCUUGUGAGCUCAGUGUCUGGAUUUCCUAG");
fastawrite("hsa-mir-6734","hsa-mir-6734","AGAACUUGAGGGGAGAAUGAGGUGGAGAAGCCCAGGUUCUGAAUCCCCUUCCCUCACUCUUCUCUCAG");
fastawrite("hsa-mir-6735","hsa-mir-6735","GCAGCCAGGGCAGAGGGCACAGGAAUCUGAGGUGACUGGCACAGAAGACUCAGGCCUGUGGCUCCUCCCUCAG");
fastawrite("hsa-mir-6736","hsa-mir-6736","CUGAGCUGGGUGAGGGCAUCUGUGGUUUGCUGGCUGCCUCAGCUCCUCUCUACCCACAG");
fastawrite("hsa-mir-6737","hsa-mir-6737","UUGGGUUGGGGUGGUCGGCCCUGGAGGGGGUUUGUUUGCUUAUUCCCCUCUGUGCUUCACCCCUACCCAG");
fastawrite("hsa-mir-6738","hsa-mir-6738","GAAGGCGAGGGGUAGAAGAGCACAGGGGUUCUGAUAAACCCUUCUGCCUGCAUUCUACUCCCAG");
fastawrite("hsa-mir-6739","hsa-mir-6739","GAAUGUGGGAAAGAGAAAGAACAAGUAAAAGGAAUUUUCAUUUUCCAGCCCCUAAUUGUUCUGUCUUUCUCCCAG");
fastawrite("hsa-mir-6740","hsa-mir-6740","GAAAGAGUUUGGGAUGGAGAGAGGAGAAACUUGAGGUCUCUGGGAGUUGCUUAAACCAGUUGACCGUAACCUGGCCAGAGAAUUCUGAUAGUGUCUUCUCUCCUCCCAAACAG");
fastawrite("hsa-mir-6741","hsa-mir-6741","AAUGGGUGGGUGCUGGUGGGAGCCGUGCCCUGGCCACUCAUUCGGCUCUCUCCCUCACCCUAG");
fastawrite("hsa-mir-6742","hsa-mir-6742","GAGGGAGUGGGGUGGGACCCAGCUGUUGGCCAUGGCGACAACACCUGGGUUGUCCCCUCUAG");
fastawrite("hsa-mir-6743","hsa-mir-6743","GGGUAAAGGGGCAGGGACGGGUGGCCCCAGGAAGAAGGGCCUGGUGGAGCCGCUCUUCUCCCUGCCCACAG");
fastawrite("hsa-mir-6744","hsa-mir-6744","UCACGUGGAUGACAGUGGAGGCCUCCUGGAUCUCUAGGUCUCAGGGCCUCUCUUGUCAUCCUGCAG");
fastawrite("hsa-mir-6745","hsa-mir-6745","GGUCCUUGAGGGCAGGAGCUGGGUCUUGGGACUGAUUGCCCCUAGUGGCUAGCCCUGGGUCUAGCAGCCUAUGGCAGUGUCUGGUAAACACUGGUGGAGUCCUGGGUGGAAGAAGGUCUGGUUCUCA");
fastawrite("hsa-mir-6746","hsa-mir-6746","CUUGCCCGGGAGAAGGAGGUGGCCUGGAGAGCUGCUGUCUCCAGCCGCCGCCUGUCUCCACAG");
fastawrite("hsa-mir-6747","hsa-mir-6747","UUUGGAGGGGUGUGGAAAGAGGCAGAACAUUCGUUCACUUUCCUGCCUUCCUCUGCACCAG");
fastawrite("hsa-mir-6748","hsa-mir-6748","UGGUGUGUGGGUGGGAAGGACUGGAUUUGAAAUGGUCCCACUCCUGACGAUCCUGUCCCUGUCUCCUACAG");
fastawrite("hsa-mir-6749","hsa-mir-6749","GGCCCUCGGGCCUGGGGUUGGGGGAGCUCUGUCCUGUCUCACUCAUUGCUCCUCCCCUGCCUGGCCCAG");
fastawrite("hsa-mir-6750","hsa-mir-6750","GCUGUCAGGGAACAGCUGGGUGAGCUGCUGCCCCAGAGGCCCAGCAGGUGUCCAGAACUCACCCUCUGCUCCCAG");
fastawrite("hsa-mir-6751","hsa-mir-6751","UCUUCUUGGGGGUGAGGUUGGUGUCUGGCCCCAGCAGCCCAGACUGAGCCUCUCUCUCUCCAG");
fastawrite("hsa-mir-6752","hsa-mir-6752","AUGGAGGGGGGUGUGGAGCCAGGGGGCCCAGGUCUACAGCUUCUCCCCGCUCCCUGCCCCCAUACUCCCAG");
fastawrite("hsa-mir-6753","hsa-mir-6753","CACCAGGGCAGAGCAGGGCUGAUCAUCUCACGUCAGAGAGAGGGGAAGGGGCUGCCCAGUGAGCCCCCACAGGGCUCUACAUCUCCAGCUGGGCCUGGCUGGAGAUCCCAGGGUCCCUGAAGGCCCCCGCCACCGUUCUGGUCUGUCUCUGCCCUGGCACCCAG");
fastawrite("hsa-mir-6754","hsa-mir-6754","GGCUGCCAGGGAGGCUGGUUUGGAGGAGUCUGGUGGCCUGUUCUCUUCACCUGCCUCUGCCUGCAG");
fastawrite("hsa-mir-6755","hsa-mir-6755","UGUUUUAGGGUAGACACUGACAACGUUAUGUGUGGUCUUUAACCUGUUGUCAUGUUUUUUCCCUAG");
fastawrite("hsa-mir-6756","hsa-mir-6756","ACCCUAGGGUGGGGCUGGAGGUGGGGCUGAGGCUGAGUCUUCCUCCCCUUCCUCCCUGCCCAG");
fastawrite("hsa-mir-6757","hsa-mir-6757","GGGCUUAGGGAUGGGAGGCCAGGAUGAAGAUUAAUCCCUAAUCCCCAACACUGGCCUUGCUAUCCCCAG");
fastawrite("hsa-mir-6758","hsa-mir-6758","UGGGCUAGAGAGGGGAAGGAUGUGAUGUGAGCAGAUGGUUCUCACUCAUUCUCCUCUGUCCAG");
fastawrite("hsa-mir-6759","hsa-mir-6759","UAUUGUUGUGGGUGGGCAGAAGUCUGUUUUCUUCAUGGUUUUCUGACCUUUGCCUCUCCCCUCAG");
fastawrite("hsa-mir-6760","hsa-mir-6760","CAGUGCAGGGAGAAGGUGGAAGUGCAGAGUGGGCUCACCUCUCGCCCACACUGUCCCCUUCUCCCCAG");
fastawrite("hsa-mir-6761","hsa-mir-6761","UCUGCUCUGAGAGAGCUCGAUGGCAGGUGCCUCCGUGUUGCCGAACCCUCCUACGCUGCUCUCUCACUCCAG");
fastawrite("hsa-mir-6762","hsa-mir-6762","AGAGCCGGGGCCAUGGAGCAGCCUGUGUAGACGGGGACCUGCCCUGCAUGGGCACCCCCUCACUGGCUGCUUCCCUUGGUCUCCAG");
fastawrite("hsa-mir-6763","hsa-mir-6763","UUCUCCUGGGGAGUGGCUGGGGAGCAGACAGACCCAACCUCAUGCUCCCCGGCCUCUGCCCCCAG");
fastawrite("hsa-mir-6764","hsa-mir-6764","CUGACUCCCAGGGUCUGGUCAGAGUUGCUGAGUGGGUUGAUCUCUGGUCUUUCCUUGACAG");
fastawrite("hsa-mir-6765","hsa-mir-6765","GUGAGGCGGGGCCAGGAGGGUGUGUGGCGUGGGUGCUGCGGGGCCGUCAGGGUGCCUGCGGGACGCUCACCUGGCUGGCCCGCCCAG");
fastawrite("hsa-mir-6766","hsa-mir-6766","AUGAGCGGGUGGGAGCAGAUCUUAUUGAGAGUUCCUUCUCCUGCUCCUGAUUGUCUUCCCCCACCCUCACAG");
fastawrite("hsa-mir-6767","hsa-mir-6767","UGAAAUCGCAGACAGGGACACAUGGAGAACGCCCCCACCAGUUCCCACGUGCUUCUCUUUCCGCAG");
fastawrite("hsa-mir-6768","hsa-mir-6768","CCAGGCACACAGGAAAAGCGGGGCCCUGGGUUCGGCUGCUACCCCAAAGGCCACAUUCUCCUGUGCACACAG");
fastawrite("hsa-mir-6769a","hsa-mir-6769a","AGGCCAGGUGGGUAUGGAGGAGCCCUCAUAUGGCAGUUGGCGAGGGCCCAGUGAGCCCCUCUCUGCUCUCCAG");
fastawrite("hsa-mir-6770-1","hsa-mir-6770-1","UAUCCUGAGAAGGCACAGCUUGCACGUGACCUCCUGGGCCUGGCGGCUGUGUCUUCACAG");
fastawrite("hsa-mir-6771","hsa-mir-6771","GGUGCCUCGGGAGGGCAUGGGCCAGGCCACAUAAUGAGCCAAACCCCUGUCUACCCGCAG");
fastawrite("hsa-mir-6772","hsa-mir-6772","AGGCCUGGGUGUAGGCUGGAGCUGAGGACUGAGGCUCACCUUGCUCCUGACUCUGUGCCCACAG");
fastawrite("hsa-mir-6773","hsa-mir-6773","GGGAGUUGGGCCCAGGAGUAAACAGGAUUAGUGCUUAUGCUAAGAUGUCUUCACUGUCACUUCUCUGCCCAUAG");
fastawrite("hsa-mir-6774","hsa-mir-6774","UGUGCACUUGGGCAGGAGGGACCCUGUAUGUCUCCCCGCAGCACCGUCAUCGUGUCCCUCUUGUCCACAG");
fastawrite("hsa-mir-6775","hsa-mir-6775","GAACCUCGGGGCAUGGGGGAGGGAGGCUGGACAGGAGAGGGCUCACCCAGGCCCUGUCCUCUGCCCCAG");
fastawrite("hsa-mir-6776","hsa-mir-6776","CGGGCUCUGGGUGCAGUGGGGGUUCCCACGCCGCGGCAACCACCACUGUCUCUCCCCAG");
fastawrite("hsa-mir-6777","hsa-mir-6777","UCAAGACGGGGAGUCAGGCAGUGGUGGAGAUGGAGAGCCCUGAGCCUCCACUCUCCUGGCCCCCAG");
fastawrite("hsa-mir-6778","hsa-mir-6778","GUUCAAGUGGGAGGACAGGAGGCAGGUGUGGUUGGAGGAAGCAGCCUGAACCUGCCUCCCUGACAUUCCACAG");
fastawrite("hsa-mir-6779","hsa-mir-6779","GAGCUCUGGGAGGGGCUGGGUUUGGCAGGACAGUUUCCAAGCCCUGUCUCCUCCCAUCUUCCAG");
fastawrite("hsa-mir-6780a","hsa-mir-6780a","GACACUUGGGAGGGAAGACAGCUGGAGAGUAUGGUCACAGCAGCAUCCUCCUCUGUUUUCUUUCCUAG");
fastawrite("hsa-mir-6781","hsa-mir-6781","AACCCCGGGCCGGAGGUCAAGGGCGUCGCUUCUCCCUAAUGUUGCCUCUUUUCCACGGCCUCAG");
fastawrite("hsa-mir-6782","hsa-mir-6782","UGGGGUAGGGGUGGGGGAAUUCAGGGGUGUCGAACUCAUGGCUGCCACCUUUGUGUCCCCAUCCUGCAG");
fastawrite("hsa-mir-6783","hsa-mir-6783","CCUGUUAGGGGAAAAGUCCUGAUCCGGGAACCCACAGCCCCGUUCCUGGGCUUCUCCUCUGUAG");
fastawrite("hsa-mir-6784","hsa-mir-6784","UACAGGCCGGGGCUUUGGGUGAGGGACCCCCGGAGUCUGUCACGGUCUCACCCCAACUCUGCCCCAG");
fastawrite("hsa-mir-6785","hsa-mir-6785","CUCCCUGGGAGGGCGUGGAUGAUGGUGGGAGAGGAGCCCCACUGUGGAAGUCUGACCCCCACAUCGCCCCACCUUCCCCAG");
fastawrite("hsa-mir-6786","hsa-mir-6786","GCCGGGUGGGGCGGGGCGGCCUCAGGAGGGGCCCAGCUCCCCUGGAUGUGCUGCGGUGGGGCCGGAGGGGCGUCACGUGCACCCAAGUGACGCCCCUUCUGAUUCUGCCUCAG");
fastawrite("hsa-mir-6787","hsa-mir-6787","UCGGCUGGCGGGGGUAGAGCUGGCUGCAGGCCCGGCCCCUCUCAGCUGCUGCCCUCUCCAG");
fastawrite("hsa-mir-6788","hsa-mir-6788","GACGGCUGGGAGAAGAGUGGUGAAGAAGAGUAUUGAUUGUGCUGUUCGCCACUUCCCUCCCUGCAG");
fastawrite("hsa-mir-6789","hsa-mir-6789","CGAGGUAGGGGCGUCCCGGGCGCGCGGGCGGGUCCCAGGCUGGGCCCCUCGGAGGCCGGGUGCUCACUGCCCCGUCCCGGCGCCCGUGUCUCCUCCAG");
fastawrite("hsa-mir-6790","hsa-mir-6790","GUGAGUGUGGAUUUGGCGGGGUUCGGGGGUUCCGACGGCGACCUCGGCGACCCCUCACUCACC");
fastawrite("hsa-mir-6791","hsa-mir-6791","CCAGACCCCUGGGGCUGGGCAGGCGGAAAGAGGUCUGAACUGCCUCUGCCUCCUUGGUCUCCGGCAG");
fastawrite("hsa-mir-6792","hsa-mir-6792","GUAAGCAGGGGCUCUGGGUGAUGUGAGGAGCAACAGGCACCCUCCUCCACAGCCCCUGCUCAUUCCU");
fastawrite("hsa-mir-6793","hsa-mir-6793","GUCACUGUGGGUUCUGGGUUGGGGUGAUACACAAGCCUGACCCUCCCCAACCCCUGCCCGCAG");
fastawrite("hsa-mir-6794","hsa-mir-6794","GGGCGCAGGGGGACUGGGGGUGAGCAGGCCCAGAACCCAGCUCGUGCUCACUCUCAGUCCCUCCCUAG");
fastawrite("hsa-mir-6795","hsa-mir-6795","AGGGUUGGGGGGACAGGAUGAGAGGCUGUCUUCAUUCCCUCUUGACCACCCCUCGUUUCUUCCCCCAG");
fastawrite("hsa-mir-6796","hsa-mir-6796","UUACCUUGUGGGGUUGGAGAGCUGGCUGGUCCAGCCCCUCAGAAGCUCUCCCCUCCCCGCAG");
fastawrite("hsa-mir-6797","hsa-mir-6797","CAGCCAGGAGGGAAGGGGCUGAGAACAGGACCUGUGCUCACUGGGGCCUGCAUGACCCUUCCCUCCCCACAG");
fastawrite("hsa-mir-6798","hsa-mir-6798","GGCAGCCAGGGGGAUGGGCGAGCUUGGGCCCAUUCCUUUCCUUACCCUACCCCCCAUCCCCCUGUAG");
fastawrite("hsa-mir-6799","hsa-mir-6799","GAGGAGGGGAGGUGUGCAGGGCUGGGGUCACUGACUCUGCUUCCCCUGCCCUGCAUGGUGUCCCCACAG");
fastawrite("hsa-mir-6800","hsa-mir-6800","ACCUGUAGGUGACAGUCAGGGGCGGGGUGUGGUGGGGCUGGGGCUGGCCCCCUCCUCACACCUCUCCUGGCAUCGCCCCCAG");
fastawrite("hsa-mir-6801","hsa-mir-6801","UGGCCUGGUCAGAGGCAGCAGGAAAUGAGAGUUAGCCAGGAGCUUUGCAUACUCACCCCUGCCACUCACUGGCCCCCAG");
fastawrite("hsa-mir-6802","hsa-mir-6802","GAGGGCUAGGUGGGGGGCUUGAAGCCCCGAGAUGCCUCACGUCUUCACCCCUCUCACCUAAGCAG");
fastawrite("hsa-mir-6803","hsa-mir-6803","CUCCUCUGGGGGUGGGGGGCUGGGCGUGGUGGACAGCGAUGCAUCCCUCGCCUUCUCACCCUCAG");
fastawrite("hsa-mir-6804","hsa-mir-6804","GGAUGUGAGGGUGUCAGCAGGUGACGGUGGGGGCCACGCUGACAGCCGCACCUGCCUCUCACCCACAG");
fastawrite("hsa-mir-6805","hsa-mir-6805","UGGCCUAGGGGGCGGCUUGUGGAGUGUAUGGGCUGAGCCUUGCUCUGCUCCCCCGCCCCCAG");
fastawrite("hsa-mir-6806","hsa-mir-6806","UGCUCUGUAGGCAUGAGGCAGGGCCCAGGUUCCAUGUGAUGCUGAAGCUCUGACAUUCCUGCAG");
fastawrite("hsa-mir-6807","hsa-mir-6807","GUGAGCCAGUGGAAUGGAGAGGCUGUGGGCAGGGGGAGAUGUGAAGGAAAGAACUAGGACCCAUUCAUCCACUGCAUUCCUGCUUGGCCCAG");
fastawrite("hsa-mir-6808","hsa-mir-6808","GGGGCCAGGCAGGGAGGUGGGACCAUGGGGGCCUUGCUGUGUGACCACCGUUCCUGCAG");
fastawrite("hsa-mir-6809","hsa-mir-6809","AAUGUUGGCAAGGAAAGAAGAGGAUCAUGUUUGCCCCCGUGGACAGCUCUCUGGUGUGCUCCUCCUGCCAUCCUGCCCACCCCUGCAUAAUGCUGCUUCUCUUCUCUCCUUCCCAG");
fastawrite("hsa-mir-6810","hsa-mir-6810","CUGGGAUGGGGACAGGGAUCAGCAUGGCACAGAUCCAAUACCUUCUGUCCCCUGCUCCCUUGUUCCCCAG");
fastawrite("hsa-mir-6811","hsa-mir-6811","UAUGCAGGCCUGUGUACAGCACUCAGGCAGUGCCAUGAGCCUGUGCUUGUCCCUGCAG");
fastawrite("hsa-mir-6812","hsa-mir-6812","UGAGGAUGGGGUGAGAUGGGGAGGAGCAGCCAGUCCUGUCUCACCGCUCUUCCCCUGACCCCAG");
fastawrite("hsa-mir-6813","hsa-mir-6813","GUAGGCAGGGGCUGGGGUUUCAGGUUCUCAGUCAGAACCUUGGCCCCUCUCCCCAG");
fastawrite("hsa-mir-6814","hsa-mir-6814","UUUCCUCCCAAGGGUGAGAUGCUGCCACCCAGCCCUGCAGAGCCCCUGACUCGCAUCCUUCCCUUGGCAG");
fastawrite("hsa-mir-6815","hsa-mir-6815","CACUGUAGGUGGCGCCGGAGGAGUCAUUUCCCAUCACUAAUGGCUUCUCUUGCACACCCAG");
fastawrite("hsa-mir-6816","hsa-mir-6816","CCGAGUGGGGCGGGGCAGGUCCCUGCAGGGACUGUGACACUGAAGGACCUGCACCUUCGCCCACAG");
fastawrite("hsa-mir-6817","hsa-mir-6817","AGGAUUCUGCCAUAGGAAGCUUGGAGUGGAACUGACCUGCCCCCUUUCUCUCUGACUCCAUGGCAG");
fastawrite("hsa-mir-6818","hsa-mir-6818","CUAUUUUGUGUGAGUACAGAGAGCAUCUGAAUGGGUACAGUUGUUGUCUCUUGUUCCUCACACAG");
fastawrite("hsa-mir-6819","hsa-mir-6819","GAGGGUUGGGGUGGAGGGCCAAGGAGCUGGGUGGGGUGCCAAGCCUCUGUCCCCACCCCAG");
fastawrite("hsa-mir-6820","hsa-mir-6820","CCUUCUGCGGCAGAGCUGGGGUCACCAGCCCUCAUGUACUUGUGACUUCUCCCCUGCCACAG");
fastawrite("hsa-mir-6821","hsa-mir-6821","GUGCGUGGUGGCUCGAGGCGGGGGUGGGGGCCUCGCCCUGCUUGGGCCCUCCCUGACCUCUCCGCUCCGCACAG");
fastawrite("hsa-mir-6822","hsa-mir-6822","UGGCCCAGGGAACCAGUUGGGGCUUCCGCUCUGCAGAGGCUCUAACUGGCUUUCCCUGCAG");
fastawrite("hsa-mir-6823","hsa-mir-6823","CAAGGUCAGGGUUGGUAGGGGUUGCUGUUGCUGUGAAAGCUGAGCCUCUCCUUCCCUCCAG");
fastawrite("hsa-mir-6824","hsa-mir-6824","GAGGUGUAGGGGAGGUUGGGCCAGGGAUGCCUUCACUGUGUCUCUCUGGUCUUGCCACCCCAG");
fastawrite("hsa-mir-6825","hsa-mir-6825","GGGCAUGGGGAGGUGUGGAGUCAGCAUGGGGCUAGGAGGCCCCGCGCUGACCCGCCUUCUCCGCAG");
fastawrite("hsa-mir-6826","hsa-mir-6826","CUUGGUCAAUAGGAAAGAGGUGGGACCUCCUGGCUUUUCCUCUGCAGCAUGGCUCGGACCUAGUGCAAUGUUUAAGCUCCCCUCUCUUUCCUGUUCAG");
fastawrite("hsa-mir-6827","hsa-mir-6827","UCUGGUGGGAGCCAUGAGGGUCUGUGCUGUCUCUGAGCACCGUCUCUUCUGUUCCCCAG");
fastawrite("hsa-mir-6828","hsa-mir-6828","GGCUCAGGAAGCAAGAGAACCCUGUGGUCUAACCUUUCCCAUCUGCUCUCUUGUUCCCAG");
fastawrite("hsa-mir-6829","hsa-mir-6829","CAGCGUGGGCUGCUGAGAAGGGGCAGGGUCCUCCAGCUCAUUCCUCCUGCCUCCUCCGUGGCCUCAG");
fastawrite("hsa-mir-6830","hsa-mir-6830","GUGCCCCAAGGAAGGAGGCUGGACAUCCCUCAUCUGUUUCUCACUGGUGUCUUUCUUCUCUCCCUUGCAG");
fastawrite("hsa-mir-6831","hsa-mir-6831","GUAGGUAGAGUGUGAGGAGGAGGUCUGAGCCCAUGUGUGGACCUAGGUCUGCUGUUAAACUGACUAACUCCCACUCUACAG");
fastawrite("hsa-mir-6832","hsa-mir-6832","GGUGGAGUAGAGAGGAAAAGUUAGGGUCAGUGGCAGAGCCAGGCAGAUGCUGACCCUUUUUCUCUUUCCCAG");
fastawrite("hsa-mir-6833","hsa-mir-6833","AAACGGUGUGGAAGAUGGGAGGAGAAAAAUCCCUGUUAACUUUCUCUCUCCACUUCCUCAG");
fastawrite("hsa-mir-6834","hsa-mir-6834","GUGAGGGACUGGGAUUUGUGGGGCGAGGAGGGACCUGUACUAGCCAUGGUUCUGAUCACAUAUGUCCCAUCCCUCCAUCAG");
fastawrite("hsa-mir-6835","hsa-mir-6835","UGAUGAGGGGGUAGAAAGUGGCUGAAGCGAGAUGUUUGUCUAAAAGCACUUUUCUGUCUCCCAG");
fastawrite("hsa-mir-6780b","hsa-mir-6780b","CAGCCUGGGGAAGGCUUGGCAGGGAAGACACAUGAGCAGUGCCUCCACUUCACGCCUCUCCCUUGUCUCCUUUCCCUAG");
fastawrite("hsa-mir-6836","hsa-mir-6836","GGCUCCGCAGGGCCCUGGCGCAGGCAUCCAGACAGCGGGCGAAUGCCUCCCCCGGCCCCGCAG");
fastawrite("hsa-mir-6837","hsa-mir-6837","GUGGGACCAGGGCCAGCAGGGAAUGUCAGGGCCACCCCUGACCUUCACUGUGACUCUGCUGCAG");
fastawrite("hsa-mir-6838","hsa-mir-6838","CAGGGAAGCAGCAGUGGCAAGACUCCUAGGUCACGGAAGUCCUGCUUCUGUUGCAG");
fastawrite("hsa-mir-6839","hsa-mir-6839","UGUAGUCUGGAUUGAAGAGACGACCCAAGCAGGCUUUGUGUGAGCAGUGAGGCUAUUUAUUCACUUGGGUGCGAGCUCACACGAAGCCUGCUUGGGUUUUCUCUUCAAUCCAG");
fastawrite("hsa-mir-6840","hsa-mir-6840","UGACCACCCCCGGGCAAAGACCUGCAGAUCCCCUGUUAGAGACGGGCCCAGGACUUUGUGCGGGGUGCCCA");
fastawrite("hsa-mir-6841","hsa-mir-6841","GUGUUUAGGGUACUCAGAGCAAGUUGUGAAACACAGGUGUUUUUUAACCUCACCUUGCAUCUGCAUCCCCAG");
fastawrite("hsa-mir-6842","hsa-mir-6842","AGCCCUGGGGGUGGUCUCUAGCCAAGGCUCUGGGGUCUCACCCUUGGCUGGUCUCUGCUCCGCAG");
fastawrite("hsa-mir-6843","hsa-mir-6843","CCCCCAUUUCCUCAGGAAUAAAAGUGCAGCAGUGCCUGCUGUGGGGACAGCUGAGGGCAGUGAGGCCCUGGGGAGCUGCUGCAGGCAGCAGGUGGGCGGGACGCCAGCAGGCUGUCUAGCUGUUCCCAUGAUGGUCUCCUGUUCUCUGCAG");
fastawrite("hsa-mir-6844","hsa-mir-6844","GAACUUAAGAAUUUUGUAGAAAUCAAGCUAUUUGCUAAAAGUUCUUUGUUUUUAAUUCACAG");
fastawrite("hsa-mir-6845","hsa-mir-6845","AACUGCGGGGCCAGAGCAGAGAGCCCUUGCACACCACCAGCCUCUCCUCCCUGUGCCCCAG");
fastawrite("hsa-mir-6846","hsa-mir-6846","CAGGCUGGGGGCUGGAUGGGGUAGAGUAGGAGAGCCCACUGACCCCUUCUGUCUCCCUAG");
fastawrite("hsa-mir-6847","hsa-mir-6847","GACCCACAGAGGACAGUGGAGUGUGAGCUGGAAGGAGUGGGCCUGGCUCAUGUGUCUGUCCUCUUCCAG");
fastawrite("hsa-mir-6848","hsa-mir-6848","GUCCCUGGGGGCUGGGAUGGGCCAUGGUGUGCUCUGAUCCCCCUGUGGUCUCUUGGCCCCCAGGAACUCC");
fastawrite("hsa-mir-6849","hsa-mir-6849","CCUGGGAGUGGAUAGGGGAGUGUGUGGAGAGAGCACUGAGCCUGCCCACCAGCCUGUGUCCACCUCCAG");
fastawrite("hsa-mir-6850","hsa-mir-6850","GUGCGGAACGCUGGCCGGGGCGGGAGGGGAAGGGACGCCCGGCCGGAACGCCGCACUCACG");
fastawrite("hsa-mir-6851","hsa-mir-6851","CAGGGAGGAGGUGGUACUAGGGGCCAGCAACCUGAUUACCCCUCUUUGGCCCUUUGUACCCCUCCAG");
fastawrite("hsa-mir-6852","hsa-mir-6852","UGCUGCCCUGGGGUUCUGAGGACAUGCUCUGACUCCCCUGAUGUCCUCUGUUCCUCAGGUGCUGGG");
fastawrite("hsa-mir-6853","hsa-mir-6853","GGGAAAGCGUGGGAUGUCCAUGAAGUCAGGUGAUGGUGAUAAGGUCAAGGCCUGUUCAUUGGAACCCUGCGCAG");
fastawrite("hsa-mir-6854","hsa-mir-6854","AAAGCAAGCUCAGGUUUGAGAACUGCUGAUGUCAUCAGUCAUAACUUCUGCGUUUCUCCUCUUGAGCAG");
fastawrite("hsa-mir-6855","hsa-mir-6855","GCUGCUUGGGGUUUGGGGUGCAGACAUUGCCAGAGGAUGGGCAGCAGACUGACCUUCAACCCCACAG");
fastawrite("hsa-mir-6856","hsa-mir-6856","UGGAAAAGAGAGGAGCAGUGGUGCUGUGGCAGUGGCAGAGGUCGCUACAGCCCUGUGAUCUUUCCAG");
fastawrite("hsa-mir-6857","hsa-mir-6857","GCUUGUUGGGGAUUGGGUCAGGCCAGUGUUCAAGGGCCCCUCCUCUAGUACUCCCUGUUUGUGUUCUGCCACUGACUGAGCUUCUCCCCACAG");
fastawrite("hsa-mir-6858","hsa-mir-6858","GUGAGGAGGGGCUGGCAGGGACCCCUCCAAGUUGGGGACGGCAGCCAGCCCCUGCUCACCCCUCGCC");
fastawrite("hsa-mir-6859-1","hsa-mir-6859-1","UGUGGGAGAGGAACAUGGGCUCAGGACAGCGGGUGUCAGCUUGCCUGACCCCCAUGUCGCCUCUGUAG");
fastawrite("hsa-mir-6769b","hsa-mir-6769b","CUUCCUGGUGGGUGGGGAGGAGAAGUGCCGUCCUCAUGAGCCCCUCUCUGUCCCACCCAUAG");
fastawrite("hsa-mir-6860","hsa-mir-6860","GUUAAGCAUUGGGGAGUUUGGAGUCGGUGGGUGGAGCCAAACUGGGCAGGGCUGUGGUGAGUGAGU");
fastawrite("hsa-mir-6861","hsa-mir-6861","GAGGCACUGGGUAGGUGGGGCUCCAGGGCUCCUGACACCUGGACCUCUCCUCCCCAGGCCCACA");
fastawrite("hsa-mir-6862-1","hsa-mir-6862-1","CGAAGCGGGCAUGCUGGGAGAGACUUUGUGAUUUGUCUCCAAAGCCUCACCCAGCUCUCUGGCCCUCUAG");
fastawrite("hsa-mir-6863","hsa-mir-6863","AUUUAUGAGGCAGCAGAGUCUACAAGUAAAUCAUGAAUCCAGUUGAAAAUGUUAAUGAGGCCAUAGACGUGGUGAAGGAUUGAGUGACCU");
fastawrite("hsa-mir-6864","hsa-mir-6864","GAAAGUUGAAGGGACAAGUCAGAUAUGCCAUUAUGUGGGUCAUGAGGUGGUGAGACUUCUCUCCCUUCAG");
fastawrite("hsa-mir-6865","hsa-mir-6865","AUCCAUAGGUGGCAGAGGAGGGACUUCAGAUGCUUCAUGACACCCUCUUUCCCUACCGCCUACAG");
fastawrite("hsa-mir-6866","hsa-mir-6866","CCAUUUUAGAGGCUGGAAUAGAGAUUCUUGAGGCUUGGAAGAGUAAGGAUCCCUUUAUCUGUCCUCUAG");
fastawrite("hsa-mir-6867","hsa-mir-6867","CCCGGUGUGUGUGUAGAGGAAGAAGGGAAGCUGGGAACCUGACUGCCUCUCCCUCUUUACCCACUAG");
fastawrite("hsa-mir-6868","hsa-mir-6868","CCAGGACUGGCAGAACACUGAAGCAGCAGGCACCUGCUUCCUUCUGUUGUCUGUGCAG");
fastawrite("hsa-mir-6869","hsa-mir-6869","GUGAGUAGUGGCGCGCGGCGGCUCGGAGUACCUCUGCCGCCGCGCGCAUCGGCUCAGCAUGC");
fastawrite("hsa-mir-6870","hsa-mir-6870","CAAGGUGGGGGAGAUGGGGGUUGAACUUCAUUUCUCAUGCUCAUCCCCAUCUCCUUUCAG");
fastawrite("hsa-mir-6871","hsa-mir-6871","CUCCUCAUGGGAGUUCGGGGUGGUUGCUGGAGGUCAGCACCCUGUGGCUCCCACAG");
fastawrite("hsa-mir-6872","hsa-mir-6872","GUGGGUCUCGCAUCAGGAGGCAAGGCCAGGACCCGCUGACCCAUGCCUCCUGCCGCGGUCAG");
fastawrite("hsa-mir-6873","hsa-mir-6873","CCCAGCAGAGGGAAUACAGAGGGCAAUCAGGACUGGGUCAUUCUCUCUGUCUUUCUCUCUCAG");
fastawrite("hsa-mir-6874","hsa-mir-6874","GCCACAUGGAGCUGGAACCAGAUCAGGCUUUAAUGUUUGAAGUAAUGUCAGUUCUGCUGUUCUGACUCUAG");
fastawrite("hsa-mir-6875","hsa-mir-6875","GAGUCUGAGGGACCCAGGACAGGAGAAGGCCUAUGGUGAUUUGCAUUCUUCCUGCCCUGGCUCCAUCCUCAG");
fastawrite("hsa-mir-6876","hsa-mir-6876","AGUUGCAGGAAGGAGACAGGCAGUUCAGGAGGUGGCACUGCUGUGUGUGAGCUGUCUGUGUUUUCCUUCUCAG");
fastawrite("hsa-mir-6877","hsa-mir-6877","AGUUCAGGGCCGAAGGGUGGAAGCUGCUGGUGCUCAUCUCAGCCUCUGCCCUUGGCCUCCCCAG");
fastawrite("hsa-mir-6878","hsa-mir-6878","AUGAGAGGGAGAAAGCUAGAAGCUGAAGAUUCUGAAAAUCACUAACUGGCCUCUUCUUUCUCCUAG");
fastawrite("hsa-mir-6879","hsa-mir-6879","CAGAGCAGGGCAGGGAAGGUGGGAGAGGGGCCCAGCUGACCCUCCUGUCACCCGCUCCUUGCCCAG");
fastawrite("hsa-mir-6880","hsa-mir-6880","GAGGGUGGUGGAGGAAGAGGGCAGCUCCCAUGACUGCCUGACCGCCUUCUCUCCUCCCCCAG");
fastawrite("hsa-mir-6881","hsa-mir-6881","UGCACUGGGGUAAGGAUAGGAGGGUCAGGUCUGCAGCCUUGUAUCUGCUGAUCCUCUUUCGUCCUUCCCACUCCAG");
fastawrite("hsa-mir-6882","hsa-mir-6882","GGCUUUACAAGUCAGGAGCUGAAGCAGCUGGAAUUCAAGCCCUGCUGCCUCUCCUCUUGCCUGCAG");
fastawrite("hsa-mir-6883","hsa-mir-6883","CAGACAGGGAGGGUGUGGUAUGGAUGUGUUGACCCCUGAAGUGGUUCUGAUGACCUUUCCCUAUCUCACUCUCCUCAG");
fastawrite("hsa-mir-6884","hsa-mir-6884","CCCGCAGAGGCUGAGAAGGUGAUGUUGGCUCAAGAAAGGGAGAUAGAUGGUAGCCCAUCACCUUUCCGUCUCCCCUAG");
fastawrite("hsa-mir-6885","hsa-mir-6885","CCUGGAGGGGGGCACUGCGCAAGCAAAGCCAGGGACCCUGAGAGGCUUUGCUUCCUGCUCCCCUAG");
fastawrite("hsa-mir-6886","hsa-mir-6886","CUUGGCCCGCAGGUGAGAUGAGGGCUCCUGGCGCUGAUGCCCUUCUCUCCUCCUGCCUCAG");
fastawrite("hsa-mir-6887","hsa-mir-6887","GAGAAUGGGGGGACAGAUGGAGAGGACACAGGCUGGCACUGAGGUCCCCUCCACUUUCCUCCUAG");
fastawrite("hsa-mir-6888","hsa-mir-6888","GUGGGAAGGAGAUGCUCAGGCAGAUCUGUCUCUGAUUGUUUCCAAGAUCUGUCUCGAUUGUUUCCAG");
fastawrite("hsa-mir-6889","hsa-mir-6889","CUGUGUCGGGGAGUCUGGGGUCCGGAAUUCUCCAGAGCCUCUGUGCCCCUACUUCCCAG");
fastawrite("hsa-mir-6890","hsa-mir-6890","UGGGCCAUGGGGUAGGGCAGAGUAGGGCUGGAUGGUAGGGCCCACUGCCUAUGCCCCACAG");
fastawrite("hsa-mir-6891","hsa-mir-6891","GUAAGGAGGGGGAUGAGGGGUCAUAUCUCUUCUCAGGGAAAGCAGGAGCCCUUCAGCAGGGUCAGGGCCCCUCAUCUUCCCCUCCUUUCCCAG");
fastawrite("hsa-mir-6892","hsa-mir-6892","GUAAGGGACCGGAGAGUAGGAAAAGCAGGGCUCAGGGCCAGAGAGACUGGGCAUAGAACUAAGGAGGAUGGUGUCCUCCUGACUGCAUCUCUCUUCCCUCUCCCACCCCUUGCAG");
fastawrite("hsa-mir-6893","hsa-mir-6893","CCGGGCAGGCAGGUGUAGGGUGGAGCCCACUGUGGCUCCUGACUCAGCCCUGCUGCCUUCACCUGCCAG");
fastawrite("hsa-mir-6894","hsa-mir-6894","CAAGAAGGAGGAUGGAGAGCUGGGCCAGACAUGCUCUUGCCUGCCCUCUUCCUCCAG");
fastawrite("hsa-mir-6895","hsa-mir-6895","CAGCUCAGGGCCAGGCACAGAGUAAGCAUCAAUAGCAUUGGCAAGUUGAACUGAGCUGUCUCUCGCCCUUGGCCUUAG");
fastawrite("hsa-mir-7106","hsa-mir-7106","GCUUCUGGGAGGAGGGGAUCUUGGGAGUGAUCCCAACAGCUGAGCUCCCUGAAUCCCUGUCCCAG");
fastawrite("hsa-mir-7107","hsa-mir-7107","UGCCGUCGGCCUGGGGAGGAGGAAGGGCAAGUCCAAAGGUAUACAGUUGGUCUGUUCAUUCUCUCUUUUUGGCCUACAAG");
fastawrite("hsa-mir-7108","hsa-mir-7108","GUGUGGCCGGCAGGCGGGUGGGCGGGGGCGGCCGGUGGGAACCCCGCCCCGCCCCGCGCCCGCACUCACCCGCCCGUCUCCCCACAG");
fastawrite("hsa-mir-7109","hsa-mir-7109","GUCUCCUGGGGGGAGGAGACCCUGCUCUCCCUGGCAGCAAGCCUCUCCUGCCCUUCCAGAUUAGC");
fastawrite("hsa-mir-7110","hsa-mir-7110","GGGGCUGGGGGUGUGGGGAGAGAGAGUGCACAGCCAGCUCAGGGAUUAAAGCUCUUUCUCUCUCUCUCUCUCCCACUUCCCUGCAG");
fastawrite("hsa-mir-7111","hsa-mir-7111","CUGGGGGAGGAAGGACAGGCCAUCUGCUAUUCGUCCACCAACCUGACUUGAUCCUCUCUUCCCUCCUCCCAG");
fastawrite("hsa-mir-7112","hsa-mir-7112","ACGGGCAGGGCAGUGCACCCUGCAGGUGAGAGCGGGAACACCUGCAUCACAGCCUUUGGCCCUAG");
fastawrite("hsa-mir-7113","hsa-mir-7113","CUCCAGGGAGACAGUGUGUGAGGCCUCUUGCCAUGGCCUCCCUGCCCGCCUCUCUGCAG");
fastawrite("hsa-mir-7114","hsa-mir-7114","UCCGCUCUGUGGAGUGGGGUGCCUGUCCCCUGCCACUGGGUGACCCACCCCUCUCCACCAG");
fastawrite("hsa-mir-6511b-2","hsa-mir-6511b-2","GGGGCCUGCAGGCAGAAGUGGGGCUGACAGGGCAGAGGGUUGCGCCCCCUCACCACCCCUUCUGCCUGCAG");
fastawrite("hsa-mir-3690-2","hsa-mir-3690-2","CCCAUCUCCACCUGGACCCAGCGUAGACAAAGAGGUGUUUCUACUCCAUAUCUACCUGGACCCAGUGUAGAUGGG");
fastawrite("hsa-mir-6089-2","hsa-mir-6089-2","CCCCGGGCCCGGCGUUCCCUCCCCUUCCGUGCGCCAGUGGAGGCCGGGGUGGGGCGGGGCGGGG");
fastawrite("hsa-mir-6511a-2","hsa-mir-6511a-2","CCUGCAGGCAGAAGUGGGGCUGACAGGGCAGAGGGUUGCGCCCCCUCACCAUCCCUUCUGCCUGCAG");
fastawrite("hsa-mir-6511a-3","hsa-mir-6511a-3","CCUGCAGGCAGAAGUGGGGCUGACAGGGCAGAGGGUUGCGCCCCCUCACCAUCCCUUCUGCCUGCAG");
fastawrite("hsa-mir-6511a-4","hsa-mir-6511a-4","CCUGCAGGCAGAAGUGGGGCUGACAGGGCAGAGGGUUGCGCCCCCUCACCAUCCCUUCUGCCUGCAG");
fastawrite("hsa-mir-7150","hsa-mir-7150","CACGGUGUCCCCUGGUGGAACCUGGCAGGGGGAGAGGUAAGGUCUUUCAGCCUCUCCAAAGCCCAUGGUCAGGUACUCAGGUGGGGGAGCCCUG");
fastawrite("hsa-mir-7151","hsa-mir-7151","GAUCCAUCUCUGCCUGUAUUGGCUUGGAUUCUGCAAAGCCUACAGGCUGGAAUGGGCUCA");
fastawrite("hsa-mir-7152","hsa-mir-7152","UUUCCUGUCCUCCAACCAGACCAUGCCACAUCCGUCUGGUCCUGGACAGGAGGC");
fastawrite("hsa-mir-7153","hsa-mir-7153","UGAGAACUGACAAAUGUGGUAGGUGGUCGAAGUCAUCCACACCAUGGACGGUUUACC");
fastawrite("hsa-mir-7154","hsa-mir-7154","UUCAUGAACUGGGUCUAGCUUGGAGCCUUGGUAGGGAAGCAAGCUGAGGAGAUAGGAGGACAAGUUGUGGGAU");
fastawrite("hsa-mir-7155","hsa-mir-7155","UCUGGGGUCUUGGGCCAUCUGGUUGUGACAUCACUGAUGGCCCAAGACCUCAGACC");
fastawrite("hsa-mir-7156","hsa-mir-7156","UUGUUCUCAAACUGGCUGUCAGAGUGUGCAUGGCAGGCUGCAGCCACUUGGGGAACUGGU");
fastawrite("hsa-mir-7157","hsa-mir-7157","UCAGCAUUCAUUGGCACCAGAGAUGAAAUUGGGACUCCUCUGUGCUACUGGAUGAAGAGU");
fastawrite("hsa-mir-7158","hsa-mir-7158","GGCUCAAUCUCUGGUCCUGCAGCCUUCUGCCUUUGGCUUUCUGAAGCGAGCUGAACUAGAGAUUGGGCCCA");
fastawrite("hsa-mir-7161","hsa-mir-7161","UAAAGACUGUAGAGGCAACUGGUGUUCUCACGCAAAGUGGCCAGGGUGUGGGAGACUAGAUCUUUGACUCUGGCAGUCUCCAGG");
fastawrite("hsa-mir-7159","hsa-mir-7159","UUCAACAAGGGUGUAGGAUGGCCAGGGAAGUAUGCCGGGCCUUGGCAUUUCUAUGUUAGUUGGAAG");
fastawrite("hsa-mir-7160","hsa-mir-7160","UGCUGAGGUCCGGGCUGUGCCCCGUACCGGACAGGGCCCUGGCUUUAGCAGA");
fastawrite("hsa-mir-486-2","hsa-mir-486-2","UCCUGUACUGAGCUGCCCCGAGCUGGGCAGCAUGAAGGGCCUCGGGGCAGCUCAGUACAGGAUG");
fastawrite("hsa-mir-7162","hsa-mir-7162","UGCUUCCUUUCUCAGCUGAACCCCUGCCCCUGGAGCCCCCAGCAGGGCCCUCUGAGGUGGAACAGCAGC");
fastawrite("hsa-mir-7515","hsa-mir-7515","CUUUUAUCAUUUCAUUUAUGCCUGUUAGCAUGAAAAAAGAGGCUGAGAAGGGAAGAUGGUGACAAGG");
fastawrite("hsa-mir-7702","hsa-mir-7702","CUUAGACUGCCAGACUCCCUGAGGACAUGCAGUUUCAGGGAGUCUGGUAGUCUAAGUGU");
fastawrite("hsa-mir-7703","hsa-mir-7703","UUAGGGGAGGUGGAUGAGUGGGGGCAGGCAGGGGAUUGGCUAAGAACCUGACUCUUGCACUCUGGCCUUCUCCCAGG");
fastawrite("hsa-mir-7704","hsa-mir-7704","CGGGGUCGGCGGCGACGUGCUCAGCUUGGCACCCAAGUUCUGCCGCUCCGACGCCCGGC");
fastawrite("hsa-mir-7705","hsa-mir-7705","AAUAGCUCAGAAUGUCAGUUCUGUUUUAAGUAACAGAAUUGAUAACUGAGCAAGGAA");
fastawrite("hsa-mir-7706","hsa-mir-7706","UGGAGCUGUGUGCAGGGCCAGCGCGGAGCCCGAGCAGCCGCGGUGAAGCGCCUGUGCUCUGCCGAGA");
fastawrite("hsa-mir-7843","hsa-mir-7843","GUAGACAGGAUGAGGGCAGAGCCAGCUUCCUGAUCUGAUGGAAGUCAUGAAGCCUUCUCUGCCUUACGCUUGGCUCUGC");
fastawrite("hsa-mir-4433b","hsa-mir-4433b","UGUGUUCCCUAUCCUCCUUAUGUCCCACCCCCACUCCUGUUUGAAUAUUUCACCAGAAACAGGAGUGGGGGGUGGGACGUAAGGAGGAUGGGGGAAAGAACA");
fastawrite("hsa-mir-1273h","hsa-mir-1273h","UACUUGGGUGACUAAGGCAGGAUUGCUUGAGCCUGGGAGGUCAAGGCUGCAGUGUCGUGGUCACAGCUUGCUGCAGACUCGACCUCCCAGGCUUAAGCAAUCCUCCUGCUCGAGUG");
fastawrite("hsa-mir-6516","hsa-mir-6516","UGGGUUUUGAAUUUGCAGUAACAGGUGUGAGCAUUCUAGCAGCAGUUUGAUGAUCAUGUAUGAUACUGCAAACAGGACCUA");
fastawrite("hsa-mir-7844","hsa-mir-7844","UGAUUGUGCGGACUCGUGUGUAAGAAAAACUAGGACUGUGUGGUGUAAAUAACUACAAUUCUCUUAACUCCGUAGCAGUUGCCAACUCAGUCCUUGUACUUCGUUAACACGAAUCUGUUUCA");
fastawrite("hsa-mir-7845","hsa-mir-7845","GCAAGGGACAGGGAGGGUCGUGGCGACACUCGCGCCAGCUCCCGGGACGGCUGGGCUCGGGCUGGUCGCCGACCUCCGACCCUCCACUAGAUGCCUGGC");
fastawrite("hsa-mir-7846","hsa-mir-7846","GCCCCGCCGCCUGGCCUCUGGCCCGCUGGGGCGCGGGCUUUCGCUUUCAGUCGAGGGCUAGCGAGCGCAGCGGAGCCUGGAGAGAAGGCGCUGGGC");
fastawrite("hsa-mir-7847","hsa-mir-7847","GUGUCGGCUGUGGCGUGACUGUCCCUCUGUGUCCCCCACUAGGCCCACUGCUCAGUGGAGCGUGGAGGACGAGGAGGAGGCCGUCCACGAGCAAUGCCAGCAU");
fastawrite("hsa-mir-7848","hsa-mir-7848","GCUGGGGCUGGGUGGGUGUGGCAGGCCCACCUUGGGUAUGCAAAGCUCUGACAGUGUUUCACUUGCUACCCUCGGUCUGCUUACCACACUCCCAGUUCUGC");
fastawrite("hsa-mir-7849","hsa-mir-7849","GACUUUAUAUUGUUGAACAUCAGACUCAAGGCCAACAACUGACUACUUCGAAAAUGGGAAGUAGACAAUUGUUGAUCUUGGGCCUGAUGUUCAACAAUAUAAAGUU");
fastawrite("hsa-mir-7850","hsa-mir-7850","GGUCAGAAGUUUGGACAUAGUGUGGCUGGGUCCUCUGUGCAGGGUCUUACCCAGCCACACUACAUCCAAACUUCUGACC");
fastawrite("hsa-mir-7851","hsa-mir-7851","UGGCUCACUGCAGCCUCCCCGCCCCCUCAGGUGAUCCUCCCACCUCAUCCUCCCAAGUAGCUGGGAAUACAGGUGUGUGCCACCAUGCCUCUACAAGCUACCUGGGAGACUGAGGUUGGAAGAUUGCUUGAGCCUAGGAGGUCGAGGCGACAGUGAGCCA");
fastawrite("hsa-mir-7852","hsa-mir-7852","UAAAUGCCUUUGACUACUACAUACAUAUGCCUACUACUACUUUCAUAUGUAGGCAUAUGUAUGUAGUAGUCAAAGGCAUUUA");
fastawrite("hsa-mir-7853","hsa-mir-7853","UCUCACACUUCAAUAGGCAUUGUCUGGGGUCUUAUUCAAAUGCAGAUCCUGACUUCACUGGUGCAGUAAGAAGUCAGAGAAUCUGCAUCUGUAACAAGCUCCCAGGUGAUGAUGGUGCUGCUGGUGUGCAGA");
fastawrite("hsa-mir-7854","hsa-mir-7854","UUCCUUCCAUCUCCAUCACCUUGAGCAUCUUCUGGGCAGCUGAGGUGACCGCAGAUGGGAAGGAA");
fastawrite("hsa-mir-7855","hsa-mir-7855","GCUUGGUGAGGACCCCAAGCUCGGCACUAUUGUGACUGUGCUUUUGGCUUCCUUUCCAGGC");
fastawrite("hsa-mir-7856","hsa-mir-7856","UGUUUUAAGGACACUGAGGGAUCCUUUGUUCUGGAUCCCUCAGUGUCCUUAAAACA");
fastawrite("hsa-mir-548ba","hsa-mir-548ba","AAAGGUAACUGUGAUUUUUGCUAUUAGAAAGUAAUGGCAAAAACUGCAAUUACUUU");
fastawrite("hsa-mir-7973-1","hsa-mir-7973-1","UGUGACCCUAGAAUAAUUACCCAACGUCUCUGAGUCUCGGUUUUGAGAGGGUGAGUAAUUAUUCUAGGGUCACACA");
fastawrite("hsa-mir-7973-2","hsa-mir-7973-2","UGUGACCCUAGAAUAAUUACUCACCCUCUCAAAACCGAGACUCAGAGACGUUGGGUAAUUAUUCUAGGGUCACACA");
fastawrite("hsa-mir-7974","hsa-mir-7974","GCUCGGCCCCCACAGCGAAACGGCCGCCUAAACCACCCAGGCCUUAUGGCUUCAUAGGCUGUGAUGCUCUCCUGAGCCC");
fastawrite("hsa-mir-7975","hsa-mir-7975","GUGCAAAGAGCAGGAGGACAGGGGAUUUAUCUCCCAAGGGAGGUCCCCUGAUCCUAGUCACGGCACCA");
fastawrite("hsa-mir-7976","hsa-mir-7976","UGCCCUGAGACUUUUGCUCUAAUAAUUUAUUCUAAUAAUAAUUUAGAUCAAAAGCCUCAGGGCAGA");
fastawrite("hsa-mir-7977","hsa-mir-7977","UUCCCAGCCAACGCACCAAAAAUGAUAUGGGUCUGUUGUCUGGAGAAAC");
fastawrite("hsa-mir-7978","hsa-mir-7978","UCUGGUGUAUAGCGUUGCUCAAGUCCUCUAUUUCUUUGAACAACAGUAUACACCAAAUA");
fastawrite("hsa-mir-8052","hsa-mir-8052","UGGAGGGCUGCGGGACUGUAGAGGGCAUGAGCUCAGGAGCUCAGGCCAGCUCAUGGUGCAAGGCCUCUG");
fastawrite("hsa-mir-8053","hsa-mir-8053","GCUUUUCCACUGGCGAUUUUGGAACUCAAUGGCAGAAAUGUCAAGAAGAGUUUUAUCCUUUGCCGAAAGAGAAAA");
fastawrite("hsa-mir-8054","hsa-mir-8054","CAGCAAUGCAGAAAGUACAGAUCGGAUGGGUUCAAUAGAUUGCUUUAGCUGAAGCAAGCCUUCCCAUUGUACAUAUCUCAUUGUCU");
fastawrite("hsa-mir-8055","hsa-mir-8055","UUACGGUCACACUGUGCUCACUUUGUCAAAUAAAAGAUGGAGUCGUUUGACGUCUUUUAACACCCUUUGAGCACAUGAGCAGACGGAGUGAUCAUGA");
fastawrite("hsa-mir-8056","hsa-mir-8056","CUUCUCUGAGCAUCCAGCCUCUAGGAGCUGUGCCUCCUGGCCUAUUCCUGUUCGUGGAUUGUCUGGAUGCAUCCUUGAGACU");
fastawrite("hsa-mir-8057","hsa-mir-8057","AAUUUGGGAUGUGGCUCUGUAGUAAGAUGGACUUGCGGUUCAAUCCCAGCUCAGGGCCUUUUUAAAUUA");
fastawrite("hsa-mir-8058","hsa-mir-8058","UGGUCACUGCCAGUGCUGAGACAUUAAAGAUCCAGGCCCCACGGAGAACCAGGGCACCUGGACUUUGAUCUUGCCAUAAUGGUAUGCCU");
fastawrite("hsa-mir-8059","hsa-mir-8059","UACAGGUGCAGGGGAACUGUAGAUGAAAAGGCUUGGCACUUGAGGGAAAGCCUCAGUUCAUUCUCAUUUUGCUCACCUGUU");
fastawrite("hsa-mir-8060","hsa-mir-8060","UUUAAAUCCUGUUUUUCCCACUUACUAUUCUGGUCAGAUAUCCCAUGAAGCAGUGGGUAGGAGGACAGGAAAAAGC");
fastawrite("hsa-mir-8061","hsa-mir-8061","GAGAGGAUGCCUUAGAUUAGAGGAUAUUGUUCAGUGGGAUUUGGAGAGGACGCCUUAGAUUAGAGGUAUUGUUCA");
fastawrite("hsa-mir-8062","hsa-mir-8062","CUUAUGCAUGCAGUGAUUUGAGGAUUAUUGCUCACGGUAAGAAAAACAUGAGUAAUAUAUUGUCUUCAAAGAACCUAUGCUCUAA");
fastawrite("hsa-mir-8063","hsa-mir-8063","UAGAGGCAGUUUCAACAGAUGUGUAGACUUUUGAUAUGAGAAAUUGGUUUCAAAAUCAGGAGUCGGGGCUUUACUGCUUUU");
fastawrite("hsa-mir-8064","hsa-mir-8064","AGAUGGAGUGAGCACACUGAGCGAGCGGACAUCCUUCCAUAGUAAAUAAGCGGUGCCGCGCGCUCCGCUGGCUCCCAAACACUCCAGUCC");
fastawrite("hsa-mir-8065","hsa-mir-8065","CAGUACAUGAGAGCCAUCAUUUUUGUUGUUGUUGUAUUUUUCAGCAAGGCAAGGGCUUUGAUGUCUUGUAGGAACAGUUGAAUUUUGGCUUCAUGUAAUU");
fastawrite("hsa-mir-8066","hsa-mir-8066","CAUCUUGCUUACAUUCCUGUGGAACAUAUUGUUGCCUCUGCAUGUUACAAUGUGAUCUUUUGGAUGUAGGGCAAAUCU");
fastawrite("hsa-mir-8067","hsa-mir-8067","UUCUGUGUUUCCUAGAAACUGUAAACUUAGUCAUAAAGAUGAUCCUGAGUGCACAGUCUUUCUUGAGACUUUCAGCC");
fastawrite("hsa-mir-8068","hsa-mir-8068","GGCUAACUCAUGUUUGUUGUAAGGAUCGUUGUGGCAAUACAGUUAUCCUUACAACAAAUACUUUGCCA");
fastawrite("hsa-mir-8069-1","hsa-mir-8069-1","CGCCUGAGCGUGCAGCAGGACAUCUUCCUGACCUGGUAAUAAUUAGGUGAGAAGGAUGGUUGGGGGCGGUCGGCGUAACUCAGGGA");
fastawrite("hsa-mir-8070","hsa-mir-8070","ACUUGAUCCCAUGUGAUUGACGGCUGACUCCAUGUGAGUGAAGCCUGAUCAUCAUGUGAGUGAAGCCUGAUCAUCAUGUGAGUGAAGC");
fastawrite("hsa-mir-8071-1","hsa-mir-8071-1","CGGCCACAUGGCCCAGGCUCUUCUCCGAGUGAUCUCGGUGGACUGGAGUGGGUGGUAGGUGGCAG");
fastawrite("hsa-mir-8072","hsa-mir-8072","GCGUCAAGAUGGCGGCGGGGAGGUAGGCAGAGCAGGACGCCGCUGCUGCCGCCGCCACCGCCGCCUCCGCUCCAGUCGCC");
fastawrite("hsa-mir-8073","hsa-mir-8073","GAUUUCAGUGACCUGGCAGCAGGGAGCGUCGUCAGUGUUUGACUGUUUAUGGUAUGUCAGGGAGCUGGUUCC");
fastawrite("hsa-mir-8074","hsa-mir-8074","CCAGUUCCUGAGUUUAUGCAAGAUGCCCAUGGGAGCCCAGAGACGUCCUAUGGCGAGACUGGCAUGUACUCACACAACUGA");
fastawrite("hsa-mir-8075","hsa-mir-8075","CCUUGCUGAUGGCAGAUGUCGGAUCUGCCUCGCUUAUACGUGCCCUUGCUGAUGGCAGAUGUCGGGUCUGCCUCGCUUAU");
fastawrite("hsa-mir-8076","hsa-mir-8076","CCUAUCCACACGUCUGGUCUAGAGUUCUCCUGUGAGAGCUACUAAGUCUUAUAUGGACUUUUCUGAUACAAUGUAGUGGAAAG");
fastawrite("hsa-mir-8077","hsa-mir-8077","GUGGGGCAGGGGGUGGGAUGGGCACUGGGAGUCCAAAGGAAAGGGCUGAGUGGGGUUCUGACUCCUCUGCCCAAC");
fastawrite("hsa-mir-8078","hsa-mir-8078","UCCGCCCCGCCCCCUCCACCGGGCUGACCGGCCUGGGAUUCCUGCCUUCUAGGUCUAGGCCCGGUGAGAGACUCCACACAGCGG");
fastawrite("hsa-mir-8079","hsa-mir-8079","UGCCUGGGUUCAGUGAUCGUCUCUGCUGGCUGUAGGGCAGCAGUCAGAGGGGACAUCACAGGCCUCCAGAGG");
fastawrite("hsa-mir-8080","hsa-mir-8080","AUGGCUCUAAGAAGGACACUGGUGUCAACGGCUGAGCCCUUUGAUAAGGGGGAGGUUUGGAAGACACUUAUGUCCUGGAUUGGGAAAUG");
fastawrite("hsa-mir-8081","hsa-mir-8081","UUAUUGUCUUUAUUUUCUGAGUCUUGCCUCUAUGGCCCCCCUCCUCUCUGAAAGCAAGGCCACUUGAGUCGUGCCUUUCUGAAUGAAGUCAAUGU");
fastawrite("hsa-mir-8082","hsa-mir-8082","GCCUGUGUGAUGAUGGAGCUGGGAAUACUCUGGGGAGAGAGUCCUCUUUUCAGCUGUAUUUUGCUUCCUUCCCACACAGAC");
fastawrite("hsa-mir-8083","hsa-mir-8083","CGAGGGGGUGCAGGACUUGACGGCUGCAACUGUGCGGCCGGCCACACCGUCACACCGGGUGCAGCGUCUGUCAUUCUGUACCCUCAUCU");
fastawrite("hsa-mir-8084","hsa-mir-8084","CAGAUAAAUAGAAUACUAAGUAAAAAAUCAGUAUGGAUUAAAUUUAUAUUUUCCUCGAUACUGAGUAUUUUUUCUUAGGUUUAGUUUGG");
fastawrite("hsa-mir-8085","hsa-mir-8085","CUAGGAGGGAUGGGAGAGAGGACUGUGAGGCAUGGGUGGCUCUAUGGUCACGCCCAUCUUCCUAC");
fastawrite("hsa-mir-8086","hsa-mir-8086","UCCACUAGUCUGCUAGUCUGGACUGAUAUGGUUAGCUUUUUUUUUUUUUUGAGAUGGAGUCUGGCUCUGUUGCCCAGGCUGGAGUACAGUGGC");
fastawrite("hsa-mir-8087","hsa-mir-8087","UCUAAGAAGUGAAGACUUCUUGGAUUACAGGGGCCCUACUUUAAGGGCCCUUUCAGUUGGAAGUUUUCCUUUCUGCCU");
fastawrite("hsa-mir-8088","hsa-mir-8088","GGGAGGAGGGCCUCGGUACUGGAAAGGGGUAUGGAUUCUGUUGUUUUGGCAACAUUCUUCUUAUCGGCACUGGGUCACUCAGCUCA");
fastawrite("hsa-mir-8089","hsa-mir-8089","AAGGAGCACUCACUCCAAUUUCCCUGGACUGGGGGCAGGCUGCCACCUCCUGGGGACAGGGGAUUGGGGCAGGAUGUUCCAG");
fastawrite("hsa-mir-6862-2","hsa-mir-6862-2","CGAAGCGGGCAUGCUGGGAGAGACUUUGUGAUUUGUCUCCAAAGCCUCACCCAGCUCUCUGGCCCUCUAG");
fastawrite("hsa-mir-8071-2","hsa-mir-8071-2","CGGCCACAUGGCCCAGGCUCUUCUCCGAGUGAUCUCGGUGGACUGGAGUGGGUGGUAGGUGGCAG");
fastawrite("hsa-mir-6770-2","hsa-mir-6770-2","UAUCCUGAGAAGGCACAGCUUGCACGUGACCUCCUGGGCCUGGCGGCUGUGUCUUCACAG");
fastawrite("hsa-mir-6770-3","hsa-mir-6770-3","UAUCCUGAGAAGGCACAGCUUGCACGUGACCUCCUGGGCCUGGCGGCUGUGUCUUCACAG");
fastawrite("hsa-mir-6859-2","hsa-mir-6859-2","UGUGGGAGAGGAACAUGGGCUCAGGACAGCGGGUGUCAGCUUGCCUGACCCCCAUGUCGCCUCUGUAG");
fastawrite("hsa-mir-6859-3","hsa-mir-6859-3","UGUGGGAGAGGAACAUGGGCUCAGGACAGCGGGUGUCAGCUUGCCUGACCCCCAUGUCGCCUCUGUAG");
fastawrite("hsa-mir-8485","hsa-mir-8485","UCUGUGAUAUACGUGUGUGUGUGUGUGUAUAUAGCAUAUGUGUAUACAUACACACACACACACACACACACACACACACACACACACGUAU");
fastawrite("hsa-mir-9500","hsa-mir-9500","AAAAGGGAAGAUGGUGACCACAUAGGAGGGACAGCGGCCUUUCCAACAGGGGACCCUUGCCAGCC");
fastawrite("hsa-mir-548bb","hsa-mir-548bb","UUAGAUUGGUGCAAAAGUAACUAUGGUUUUUGCCCAAAAACCAUAGUUACUUUUGCACCAAGCUAA");
fastawrite("hsa-mir-9718","hsa-mir-9718","GCCCGGUCUCUUUGCCUCCGGUUCUUAAACCAGUUGCUGACCUGGGUGGUGGUGAGGCCGGUGG");
fastawrite("hsa-mir-3179-4","hsa-mir-3179-4","CAGGAUCACAGACGUUUAAAUUACACUCCUUCUGCUGUGCCUUACAGCAGUAGAAGGGGUGAAAUUUAAACGUCUGUGAUCCUG");
fastawrite("hsa-mir-1244-4","hsa-mir-1244-4","AUCUUAUUCCGAGCAUUCCAGUAACUUUUUUGUGUAUGUACUUAGCUGUACUAUAAGUAGUUGGUUUGUAUGAGAUGGUUAAAAA");
fastawrite("hsa-mir-3648-2","hsa-mir-3648-2","CGCGACUGCGGCGGCGGUGGUGGGGGGAGCCGCGGGGAUCGCCGAGGGCCGGUCGGCCGCCCCGGGUGCCGCGCGGUGCCGCCGGCGGCGGUGAGGCCCCGCGCGUGUGUCCCGGCUGCGGUCGGCCGCGCUCGAGGGGUCCCCGUGGCGUCCCCUUCCCCGCCGGCCGCCUUUCUCGCG");
fastawrite("hsa-mir-3670-3","hsa-mir-3670-3","UCUAGACUGGUAUAGCUGCUUUUGGAGCCUCACCUGCUGAGAGCUCACAGCUGUCCUUCUCUAGA");
fastawrite("hsa-mir-3670-4","hsa-mir-3670-4","UCUAGACUGGUAUAGCUGCUUUUGGAGCCUCACCUGCUGAGAGCUCACAGCUGUCCUUCUCUAGA");
fastawrite("hsa-mir-6724-2","hsa-mir-6724-2","CGCUGCGCUUCUGGGCCCGCGGCGGGCGUGGGGCUGCCCGGGCCGGUCGACCAGCGCGCCGUAGCUCCCGAGGCCCGAGCCGCGACCCGCGG");
fastawrite("hsa-mir-6724-3","hsa-mir-6724-3","CGCUGCGCUUCUGGGCCCGCGGCGGGCGUGGGGCUGCCCGGGCCGGUCGACCAGCGCGCCGUAGCUCCCGAGGCCCGAGCCGCGACCCGCGG");
fastawrite("hsa-mir-6724-4","hsa-mir-6724-4","CGCUGCGCUUCUGGGCCCGCGGCGGGCGUGGGGCUGCCCGGGCCGGUCGACCAGCGCGCCGUAGCUCCCGAGGCCCGAGCCGCGACCCGCGG");
fastawrite("hsa-mir-8069-2","hsa-mir-8069-2","CGCCUGAGCGUGCAGCAGGACAUCUUCCUGACCUGGUAAUAAUUAGGUGAGAAGGAUGGUUGGGGGCGGUCGGCGUAACUCAGGGA");
fastawrite("hsa-mir-941-5","hsa-mir-941-5","UGUGCACAUGUGCCCAGGGCCCGGGACAGCGCCACGGAAGAGGACGCACCCGGCUGUGUGCACAUGUGCCCA");
fastawrite("hsa-mir-6859-4","hsa-mir-6859-4","UGUGGGAGAGGAACAUGGGCUCAGGACAGCGGGUGUCAGCUUGCCUGACCCCCAUGUCGCCUCUGUAG");
fastawrite("hsa-mir-5701-3","hsa-mir-5701-3","GAUUGGACUUUAUUGUCACGUUCUGAUUGGUUAGCCUAAGACUUGUUCUGAUCCAAUCAGAACAUGAAAAUAACGUCCAAUC");
fastawrite("hsa-mir-9898","hsa-mir-9898","GGGGAGGACCCUGAGGGAGGGUGGGAGCACGGGAGAAGAGAAGGCAUACCCAACCUGACCUACUUACCUGUCCCCUACCCCACAGAGGGCUUCCCU");
fastawrite("hsa-mir-9899","hsa-mir-9899","GUCUGCAAACUCCGGCCAGCGGGAGCCGACCGCCCGGCGCAGGUGGGGCACCCGGGCGCCGCGCUCCCGCCCGCAGGGUGAGCGGAACUGGAGAGA");
fastawrite("hsa-mir-9900","hsa-mir-9900","AUCUGAAAGGCAGGAUGUGGCCUCUAAGAACCCGCUCUUACUUCUAAAAGGACAGGUCCUAAGAGACUGCAUCAAGCCUUCAGCUCACAAAGA");
fastawrite("hsa-mir-9901","hsa-mir-9901","GGAGAGGGUGGGGGAGCCCGUCCCGGUCGCCGCGGUUCGCCGCCGCCCCUGGUGGCGGUCCGGCGACCGGCCCACCAUCGCUCCAGCGCCCCUCCU");
fastawrite("hsa-mir-9902-1","hsa-mir-9902-1","GCAGGGAAAGGGAACCCAGAAAUCUGGUAUGCCAGCAAAGAGAGUAAGAACUUCUGACAAGCCAGGCUUCUGGUCUCUCUCUCUCUGUCUCUC");
fastawrite("hsa-mir-9903","hsa-mir-9903","CCAGCUCUGGUUCCCCAGCCUACUGGAGGAUAAGAGGAUAUAAAGGUCUCUUAUCCUCCAGUAGACUAGGGAGCCAGAGCUGGUAAUAAAAGUC");
fastawrite("hsa-mir-9985","hsa-mir-9985","CCCAUGUUCAUUGAGCUUUAUUCACAGUGGCUAAGCUAUGGAAUCCAUCCAAGUGUUCACUGAUGGAUAAAUGGAUACAGAAAAUGUUUAUAUAUAUAUAUAUAAUAUU");
fastawrite("hsa-mir-1843","hsa-mir-1843","GCAGCGAUCCUACAUAAAUAUAUGGAGGUCUCUGUCUGGCUUAGGACAGCUGGCUAAGUCUGAUCGUUCCCCUCCGUACAGCCUUUAAAACUGCCACUCUAAAUACUUGG");
fastawrite("hsa-mir-548bc","hsa-mir-548bc","UCUUUUGUUACAGGUUGGUGAGAAGUAAUCGCGGUUUUUGCCAUUACUGCUCAUGGCAAAAACUGUGAUUACUUUUGCACCAACCUAAUAUAAUAUUUGGUCUUCAAUUA");
fastawrite("hsa-mir-9986","hsa-mir-9986","AAGAAGUAUUUUGCAAAAAGUGUGAGGUUGUCAUGCCUGCUAUUACUACAGCUAUGCCAGCAGGCAUGACAACCUCAUACUUUUUGCAGAAUAGUUUUUUAUAUUGUAUU");
fastawrite("hsa-mir-10226","hsa-mir-10226","GAGGGAACUUCCAUGUGUCUGGGCUGGGAAACUGGAGUUCUCCACUGGGAGACAUUGAGUGUAUCCUUCU");
fastawrite("hsa-mir-10392","hsa-mir-10392","GCGCUUCGACGGGCUGGGCUGUGCGCCUGCGCAGUGUGGGUCGCUCCCGAUUCCCUGCCCCGGCCGGCCCCGCCUCGGCUCCGCACC");
fastawrite("hsa-mir-10393","hsa-mir-10393","AGAAUUCUCUUAUCCAACAUCAACAUCUUGGUCAGAUUUGAACUCUUCAA");
fastawrite("hsa-mir-10394","hsa-mir-10394","UCUGCAGGUCCUGGUGAACGCCAUCAUCAACAGUGGUCCCCGGGAGGACUCCACACGCAUUGGGCGCGCCGGGACUGUGAGAC");
fastawrite("hsa-mir-10395","hsa-mir-10395","GUGAUGGAGAGCAAUACCCGGGGAUGACUGUGACCACAUUGGGAUGUAUUCGUACUGUCUGAUG");
fastawrite("hsa-mir-10396a","hsa-mir-10396a","GGCGGGGCUCGGAGCCGGGCUUCGGCCGGGCCCCGGGCCCUCGACCGGG");
fastawrite("hsa-mir-10397","hsa-mir-10397","UCCUUGACCUGAUGCUGUAGGGCUUGGCAACUCUUGUGAAAUUUCAUAGAUCUCGUCGCUUACUGGGA");
fastawrite("hsa-mir-10398","hsa-mir-10398","UGGCUCCCUUCUCUCCGUCUGCCUCCUGGCCGCGGGGCCCGGAGAGCUGGGAGCCAG");
fastawrite("hsa-mir-10399","hsa-mir-10399","AAUUACAGAUUGUCUCAGAGAAAACAAAUGAGUUACUCUCUCGGACAAGCUGUAGGUC");
fastawrite("hsa-mir-10400","hsa-mir-10400","CGGCGGCGGCGGCUCUGGGCGAGGCGGCGGGGCCUGGGCUCCCGGACGAGGCGGG");
fastawrite("hsa-mir-10401","hsa-mir-10401","CGUGUGGGAAGGCGUGGGGUGCGGACCCCGGCCCGACCUCGCCGUCCCGCCCGCCG");
fastawrite("hsa-mir-10396b","hsa-mir-10396b","CGGCGGGGCUCGGAGCCGGGCUUCGGCCGGGCCCCGGGCCCUCGACCGGAC");
fastawrite("hsa-mir-10522","hsa-mir-10522","AGAAGAAUUGGCCUACUCAGGUGUCAGCAAAGCCUUCCUCUCUGAAUAGGUCAAUUCCCCUCA");
fastawrite("hsa-mir-10523","hsa-mir-10523","GACAAUGAUGAGAAGACCUGAGGAUUUGCAGCCCCCAGCCCUGGGUUCAAGUCCCAGCUCUACCCCUUCUUGGCCC");
fastawrite("hsa-mir-9983","hsa-mir-9983","GGAAAUGUUCUAGCCAAAAAAGUUUGCCAAGAACCAUUGUGUCUUUUUUUUUGCUGGAACAUUUCUGG");
fastawrite("hsa-mir-10524","hsa-mir-10524","CCAGGAUGCCAGCAUAGUGAGUUCUGGUGAGGGCUGUUUUCCUGGUU");
fastawrite("hsa-mir-10525","hsa-mir-10525","AAGGUGUAUGAUGGGACUUGGGAGAAAGUACUCCCGGGUGACUAUGAUGUGCACCUGAU");
fastawrite("hsa-mir-10526","hsa-mir-10526","UCCCCUUAGUUUCCUUUAAGAGUGAUAAAAAUGGAAAAGGGGGCUGAGGUGGAG");
fastawrite("hsa-mir-10527","hsa-mir-10527","AAAGCAAAUGUUGGGUGAACGGCUGUUUCCUCUUAUUCAAGCCAUGCACCUUACUCUUGCUGGUA");
fastawrite("hsa-mir-11181","hsa-mir-11181","GUCUGACCAACCUCCUCCCGCAAACUGUUUUGGCCUCUGAAGGAGGAGGAGGUCAGGCAUGGU");
fastawrite("hsa-mir-11399","hsa-mir-11399","UCAGUGCUCUUUCAGGUCUGGGGCUGAAACCUGUCUUGUUUCCCCAUCAGAGGCAGUCCCAGGCCCGAAAGAGGAGAGAU");
fastawrite("hsa-mir-11400","hsa-mir-11400","CAAGGGCGACUCGGCUGUGUAUCUCUGUGUCAGAAGCUUAGCCACAGUGUGGCACAGUCGUGUCCUUCCUGCUCACA");
fastawrite("hsa-mir-11401","hsa-mir-11401","CUCGCGGCUGUCACGUCUGCGGCUGUCACGUCUGCUAGGGGGUUGGGGGGUCCAGGAAGGGCAGCGAGU");
fastawrite("hsa-mir-3059","hsa-mir-3059","AGGUGGUACACCCUUUCCUCUCUGCCCCAUAGGGUGUAGCUCUAACUACCCUCUAGGGAAGAGAAGGUUGGGUGAACAGCCU");
fastawrite("hsa-mir-3085","hsa-mir-3085","CCCUACUCUGGGAAGGUGCCAUUCUGAGGGCCAGGAGUUUGAUUAUGUGUCACUCUGGCUGCUAUGGCCCCCUCCCAGGGUCUGG");
fastawrite("hsa-mir-6529","hsa-mir-6529","AACCUGUUCUCUUGAGAGAUCAGAGGCGCAGAGUGCGUCAGUGUCAAUGAAGCCUGUGCCUUUUACUUCUUUAAGAGCGUACGGU");
fastawrite("hsa-mir-9851","hsa-mir-9851","GCGGUGAGCCUGGCGCUGGCAGUGUUGGUGACACUCACGUGGUGGUGGUGGCACCAGCACUGGCGGUGUCUGUACCAGCAG");
fastawrite("hsa-mir-12113","hsa-mir-12113","UUAGACCUCUGAACUCUAUGUGGGAUUAGCAGUUCAUUGCUGCUAAUCCCACAGAGAGUUCAGAGGUCUAA");
fastawrite("hsa-mir-12114","hsa-mir-12114","GUGCUGUCACUGACCAGGUGGAGGUGUGAGGUCCUGGGGCAUCAUGGCAGGACCUUGGACAUCCACUUUCUCAGGUCUGCAGC");
fastawrite("hsa-mir-12115","hsa-mir-12115","AAACUAGUGGAGCUGGGAGGCAGCUCGGACGCAGAUUCCCUUGCCUUUCCCUGAACUGCACCCAUGCCAAGCAC");
fastawrite("hsa-mir-12116","hsa-mir-12116","GCCUUUGGUUCUUCUUAGGCUUCCCCCUCCUCCUGCCCCCUGGCCUGCUUGCCUCCAGGCCAGGCGGCAGGAGGAGGGGGAAGCCUAAGAAGAACCCAGAGC");
fastawrite("hsa-mir-12117","hsa-mir-12117","GUCUCAGUGAAGUGGAGCACAUCAGUGAAAGGGUGAACUUAACCUUUCACUGGUGUGCUCCAUCUCACUCAGAC");
fastawrite("hsa-mir-12118","hsa-mir-12118","GGGUCAAGGAGGAGCGGGGAUUAGUUCUAGGGGCUGUAGGAGGGUGACAGUCCUGGACUGAAGGUCACCUGCUUGGCUCUGAUGAUUU");
fastawrite("hsa-mir-12119","hsa-mir-12119","GCGCCACGUUCGUUCUUCUGAGGGGACGGUAGAUUUGGGGGUUUUCCUCUAGGAUUCUCGCGCCGUUUCCUCUGGUAGGAACGUCUUCUGUGU");
fastawrite("hsa-mir-12120","hsa-mir-12120","CUGGCUGGGCGGUAAGGAACGCGGGGCCUUGGUAGAGCAAAGUGCGGACCAAAGACUUUGCGUCUGGUUGCUUUUACCUUGCCUAGUAGG");
fastawrite("hsa-mir-12121","hsa-mir-12121","UGGGCUCGGCCCGGGCUGCCACGAGCGUGCGGGCCUCGCCGGGCAUGUCCUAGGCGGCGGCCCCGCCCAGCGCUCGGCCGGGCGGGCGGGCGGGCGCG");
fastawrite("hsa-mir-12122","hsa-mir-12122","GAGCAGUUUGUGUCACAGAUGGCCGGAAGAGACUCUUUUGCCUGGUUACAGGCAUGUUUUUCUGCCAUCCUGUUGAAUUUUCCCAUCAACUCCUU");
fastawrite("hsa-mir-12123","hsa-mir-12123","AAUACAUUCGCUUAUUUAUUCAUUCACAAAAGCUUUAUUUAUAUACUCAGUAAAGCUUUUGUGAAUGAGUAAACAAGUGAAUGUAUU");
fastawrite("hsa-mir-12124","hsa-mir-12124","GGCCUCGCUUUCUUUCCCCAUGCUCUGCACUCUGCCACGCACCCCUUCCUCGGCCAGGCGGACAGAGGAAAUGCAGAUGCUGGAGGCAGGAGCACUGGACU");
fastawrite("hsa-mir-12125","hsa-mir-12125","CAGUUAAUUCAGAGUUGCUUAUGUCAGGUGAGAGGGGUAGACACCAAUUCUCUCUCACCUGGCAUAAGCAAUUCACAAUUAACUG");
fastawrite("hsa-mir-12126","hsa-mir-12126","AGGAAGGGGACUGGGCAGGCUGGCCUAGGGUUGAGCUCAGGAAGGAUUCUGCCAGGGGUUUCAAGACUUGGGGACCAGACCUUUUCUUGUCUCUACAAUUUC");
fastawrite("hsa-mir-12127","hsa-mir-12127","UCAAGUCCUGAGCUCUGCUCUGCCGCCUGCUGGUGCCUUGUAAAGGUAUACUCGUUACAGGCCCUAGAGGUUCUAAUGGUCCAGGGUUAAGUGAGAGGAGAC");
fastawrite("hsa-mir-12128","hsa-mir-12128","CCACUCCCGGUCACCACGCGCCGUGCUGGGUGCUGGGGAUGUGACGAACAAACCCACAGAGGCUUUCAGGGAUGGCGCAUGAAGAGGAGACCGGCUCUGG");
fastawrite("hsa-mir-12129","hsa-mir-12129","ACAGUAUCUGGCCCAGUUCAGUACAUCCCCACAAAAUGUUACUAGGGGGAUGUACUGAACUGGGUCAGACACUGAG");
fastawrite("hsa-mir-12130","hsa-mir-12130","UAUUCUUUAUAUCUUACAGGCAAAAAAGAUACAACCCAUGAGUGCUUACUUUUUCGGGUUGUACCUUUUUUGCCUGUAAGCCAUAAAGAGUA");
fastawrite("hsa-mir-12131","hsa-mir-12131","UCCCUGCCCUUUAUUUGGGAGUACACCUCUCCAAAUAUACAGUUAACUGAUGUUUUACUGUUUAUUUGGAGAGGUGUACUCCCAAAUAAAGGGCAUACCCUC");
fastawrite("hsa-mir-12132","hsa-mir-12132","UUAACAUCUUUUCCAUCAUAAUUCUCAUAGUAAUAAUAGUAAUGUUAAUAUAAUAAUAAUGUUAUUAUUACUGUGAGAAUUAUGAUGGAAAAGAAGUUAUUA");
fastawrite("hsa-mir-12133","hsa-mir-12133","GAAGUGUACUUUUUAAUGGUGCCAAACAGCAGUUGAUCUAUAAUAACUGCUGCUUGGCACCAUUAAAAAGUACAUAUC");
fastawrite("hsa-mir-12135","hsa-mir-12135","UGUGGAUAUUCUUUUUUGAUACUACAGCAAAACUCAGCAAGUUGUAGUUUUUUAAAGGUUUGUUUGUAAA");
fastawrite("hsa-mir-12136","hsa-mir-12136","GAAAAAGUCAUGGAGGCCAUGGGGUUGGCUUGAAACCAGCUUUGGGGGGUUCGAUUCCUUCCUUUUUUGUC");
fastawrite("hsa-mir-9902-2","hsa-mir-9902-2","GCAGGGAAAGGGAACCCAGAAAUCUGGUAUGCCAGCAAAGAGAGUAAGAACUUCUGACAAGCCAGGCUUCUGGUCUCUCUCUCUCUGUCUCUC");
