# Supplementary material for: The Distribution of Average Pairwise Distances Among Human Pre-miRNAs for Disease Association Analysis
Source: Int J Mol Sci. 2026 Apr 23;27(9):3750. doi: 10.3390/ijms27093750 (PMC13163412; doi:10.3390/ijms27093750)
Supplement: Supplementary file 1 [file ijms-27-03750-s001.zip › code_submission/code_percentile.m]

%Calculate the percentiles for the average pairwise distance of n miRNAs
format long
n = 100; % set n 
t = 10000; % sample times
for s = 1:length(n)
    k = n(s);
    D = zeros(1,t);  
    fprintf('%d\n\n', k);
    
    % parallel processing
    parfor i = 1:t
        indices = randperm(length(seqsall), k);
        b = seqsall(indices);
        new = b;
        d = seqpdist(new, 'method', 'jukes-cantor', 'Alphabet', 'NT');
        mean_value = mean(d);
        D(i) = mean_value;
    end
    
    % order D
    order_D = sort(D);  
    histogram(D,100);
    title(['n = ' num2str(k)]);
    xlabel('distance');        
    ylabel('count');   
    
    % Calculate the p-th percentile
    y = zeros(1, 20);
    y(1) = order_D(ceil(t * 0.01));  % 1-th percentile
    for j = 5:5:95
        y((j/5) + 1) = order_D(ceil(t * j * 0.01));
    end
    
    % output
    fprintf('%.6f \n', min(order_D));
    fprintf('%.6f \n', y);
    fprintf('%.6f \n', max(order_D));
    fprintf('----------------------------------------------------------\n');
    
    
end
