# Supplementary material for: The Distribution of Average Pairwise Distances Among Human Pre-miRNAs for Disease Association Analysis
Source: Int J Mol Sci. 2026 Apr 23;27(9):3750. doi: 10.3390/ijms27093750 (PMC13163412; doi:10.3390/ijms27093750)
Supplement: Supplementary file 1 [file ijms-27-03750-s001.zip › Table S1.xlsx]

## Sheet: 10000
n	10	20	30	40	50	60	70	80	90	100	110	120	130	140	150	160	170	180	190	200
percentile rank
1	0.883154	0.91827	0.931087	0.939088	0.943685	0.947615	0.950266	0.953526	0.955982	0.95799	0.958866	0.960475	0.961154	0.962284	0.963568	0.964754	0.965596	0.966381	0.966846	0.96719
5	0.909944	0.936381	0.945917	0.95155	0.956355	0.959466	0.961461	0.962502	0.96551	0.96659	0.967826	0.969017	0.969686	0.970435	0.971059	0.972393	0.972575	0.972978	0.973338	0.974127
10	0.925138	0.946516	0.954571	0.95939	0.963066	0.965224	0.967353	0.96845	0.970655	0.971876	0.972781	0.973415	0.974615	0.974492	0.975506	0.97628	0.976576	0.977122	0.977276	0.977842
15	0.936189	0.954001	0.960599	0.964906	0.967606	0.969714	0.971489	0.972332	0.974229	0.975229	0.975978	0.976819	0.977708	0.977719	0.978631	0.979359	0.979385	0.979885	0.980037	0.980718
20	0.945132	0.959888	0.965377	0.969185	0.971597	0.973481	0.974725	0.975577	0.977111	0.97778	0.978925	0.979396	0.98021	0.980389	0.980988	0.981622	0.98176	0.982242	0.982349	0.982878
25	0.952851	0.965908	0.969692	0.972958	0.974865	0.976679	0.97765	0.978362	0.979622	0.980447	0.981388	0.981674	0.982325	0.982651	0.983189	0.983533	0.983892	0.984198	0.984324	0.984841
30	0.959958	0.970399	0.973769	0.976495	0.978296	0.979742	0.98034	0.980966	0.982044	0.982837	0.983474	0.98364	0.984487	0.984781	0.985097	0.985427	0.985777	0.986028	0.986144	0.986603
35	0.966241	0.974783	0.977719	0.979913	0.981363	0.982435	0.98284	0.983538	0.98434	0.984899	0.985691	0.985806	0.986348	0.986752	0.986875	0.987162	0.987543	0.987874	0.987797	0.98834
40	0.973005	0.979226	0.980988	0.983203	0.984194	0.985028	0.985303	0.985992	0.986322	0.98704	0.987719	0.987767	0.988212	0.988549	0.988713	0.988959	0.989227	0.989624	0.989428	0.989837
45	0.978944	0.983323	0.984735	0.986235	0.986857	0.987646	0.987768	0.988491	0.988459	0.989243	0.989724	0.989824	0.990209	0.990399	0.990434	0.990741	0.990973	0.991338	0.991088	0.991509
50	0.985199	0.987605	0.988212	0.989194	0.989739	0.99013	0.990263	0.990816	0.990773	0.991382	0.991715	0.991701	0.992072	0.992339	0.992123	0.992476	0.992778	0.99308	0.9928	0.993246
55	0.991891	0.992018	0.991899	0.992269	0.992673	0.992789	0.992954	0.993409	0.993239	0.993478	0.993745	0.993657	0.994069	0.994221	0.994054	0.99444	0.994496	0.994797	0.994494	0.994985
60	0.999494	0.996669	0.995881	0.995669	0.995581	0.995631	0.995745	0.995998	0.99581	0.995739	0.996102	0.995931	0.996202	0.996328	0.996013	0.996418	0.996485	0.996743	0.99638	0.997068
65	1.00645	1.00153	0.999991	0.999536	0.999012	0.99885	0.998943	0.998704	0.998481	0.998199	0.99851	0.998302	0.998633	0.998631	0.99812	0.998496	0.998688	0.998818	0.998538	0.999032
70	1.01355	1.00694	1.00447	1.00375	1.00277	1.00222	1.00218	1.00168	1.00144	1.00098	1.00111	1.00111	1.00123	1.00124	1.0006	1.00086	1.0011	1.00133	1.00087	1.00134
75	1.02199	1.01259	1.00939	1.00816	1.007	1.00615	1.00617	1.0057	1.00485	1.00443	1.00428	1.00436	1.00439	1.0041	1.00352	1.00387	1.00402	1.00407	1.00334	1.00407
80	1.03163	1.01903	1.0153	1.01344	1.0121	1.01095	1.01086	1.01016	1.00914	1.00859	1.00859	1.00831	1.00832	1.0078	1.00718	1.00779	1.0077	1.00763	1.00663	1.00738
85	1.0432	1.02789	1.02336	1.02069	1.01857	1.0176	1.0172	1.01612	1.01525	1.01446	1.01406	1.01398	1.01349	1.01282	1.01198	1.01267	1.01229	1.01201	1.01081	1.0115
90	1.05896	1.04008	1.0371	1.03292	1.02959	1.02847	1.02729	1.02579	1.0243	1.02322	1.0225	1.02183	1.02106	1.01975	1.01888	1.01879	1.01862	1.01793	1.01632	1.01681
95	1.08581	1.06673	1.07032	1.05971	1.05746	1.05351	1.05125	1.04714	1.04248	1.03993	1.03676	1.03527	1.03323	1.03141	1.02994	1.02863	1.02785	1.02725	1.02477	1.02511
