# Supplementary material for: The Distribution of Average Pairwise Distances Among Human Pre-miRNAs for Disease Association Analysis
Source: Int J Mol Sci. 2026 Apr 23;27(9):3750. doi: 10.3390/ijms27093750 (PMC13163412; doi:10.3390/ijms27093750)
Supplement: Supplementary file 1 [file ijms-27-03750-s001.zip › Table S2.xlsx]

## Sheet: 工作表1
catarat	mastitis	stroke	Anovulation	Brucellosis	Cardiomegaly	Choriocarcinoma	Coronary Occlusion	Gout	Infertility, Female	Infertility, Male	Kidney Calculi	Laryngeal Neoplasms	Melanoma	Myopia	Necrosis	Nerve Degeneration	Norrie Disease	Myocarditis	Neuroendocrine Tumors	Obesity	Ovarian epithelial cancer	Pancreatitis	Papillomaviridae	Parkinson Disease	Pediatric Obesity	Premature Birth	Pre Eclampsia	Precancerous Conditions	Prediabetic State	Pterygium	Radiation Injuries	Rectal Neoplasms	Renal Insufficiency, Chronic	Reperfusion Injury	Sarcoma	Schizophrenia	Seizures	Sepsis	Skin Neoplasms	Spinal Cord Injuries	Syphilis	Teratoma	Testicular Diseases	Testicular Germ Cell Tumor	Thrombocytopenia	Subarachnoid Hemorrhage	Thrombosis	Thyroid Carcinoma, Anaplastic	Thyroid Neoplasms
hsa-let-7a	hsa-mir-142	hsa-let-7	hsa-let-7	hsa-mir-1238	hsa-let-7	hsa-let-7a	hsa-let-7c	hsa-mir-128	hsa-mir-135a	hsa-let-7i	hsa-mir-139	hsa-let-7	hsa-let-7	hsa-mir-142	hsa-mir-1	hsa-mir-101	hsa-mir-1228	hsa-mir-1	hsa-mir-133a	hsa-let-7a	hsa-let-7a	hsa-mir-1	hsa-let-7a	hsa-let-7a	hsa-mir-107	hsa-mir-1	hsa-let-7	hsa-let-7d	hsa-let-7a	hsa-mir-1	hsa-let-7b	hsa-let-7g	hsa-mir-126	hsa-let-7b	hsa-let-7	hsa-let-7	hsa-mir-124	hsa-let-7a	hsa-mir-1	hsa-let-7	hsa-mir-101	hsa-mir-124a	hsa-mir-126	hsa-mir-1	hsa-let-7b	hsa-mir-1	hsa-mir-120	hsa-mir-10b	hsa-let-7a
hsa-let-7c	hsa-mir-143	hsa-let-7b	hsa-mir-126	hsa-mir-126	hsa-let-7e	hsa-mir-106a	hsa-mir-1	hsa-mir-137	hsa-mir-143	hsa-mir-106b	hsa-mir-155	hsa-let-7a	hsa-let-7a	hsa-mir-148	hsa-mir-130	hsa-mir-122	hsa-mir-126	hsa-mir-10a	hsa-mir-137	hsa-let-7b	hsa-let-7e	hsa-mir-106a	hsa-mir-125b	hsa-let-7d	hsa-mir-10b	hsa-mir-100	hsa-let-7a	hsa-mir-100	hsa-let-7d	hsa-mir-122	hsa-let-7c	hsa-mir-1	hsa-mir-130a	hsa-let-7e	hsa-let-7e	hsa-let-7a	hsa-mir-134	hsa-let-7b	hsa-mir-125b	hsa-let-7a	hsa-mir-103a	hsa-mir-151a	hsa-mir-128	hsa-mir-142	hsa-mir-106b	hsa-mir-103	hsa-mir-126	hsa-mir-122	hsa-let-7b
hsa-let-7d	hsa-mir-146a	hsa-let-7f-1	hsa-mir-143	hsa-mir-139	hsa-let-7i	hsa-mir-106b	hsa-mir-206	hsa-mir-139	hsa-mir-166a	hsa-mir-10a	hsa-mir-204	hsa-let-7g	hsa-let-7a-1	hsa-mir-148a	hsa-mir-130a	hsa-mir-124	hsa-mir-1297	hsa-mir-125b	hsa-mir-17	hsa-let-7d	hsa-mir-100	hsa-mir-10a	hsa-mir-1286	hsa-let-7g	hsa-mir-122	hsa-mir-122	hsa-let-7b	hsa-mir-125b	hsa-let-7e	hsa-mir-1246	hsa-mir-122	hsa-mir-100	hsa-mir-133	hsa-let-7g	hsa-mir-1226	hsa-let-7d	hsa-mir-137	hsa-let-7d	hsa-mir-144	hsa-let-7a-1	hsa-mir-145	hsa-mir-200a	hsa-mir-1306	hsa-mir-182	hsa-mir-107	hsa-mir-124	hsa-mir-145	hsa-mir-124	hsa-let-7e
hsa-let-7g	hsa-mir-148a	hsa-let-7f-2	hsa-mir-146b	hsa-mir-146a	hsa-mir-1	hsa-mir-10b	hsa-mir-29	hsa-mir-140	hsa-mir-20b	hsa-mir-1208	hsa-mir-20b	hsa-let-7i	hsa-let-7a-2	hsa-mir-150	hsa-mir-146a	hsa-mir-125b	hsa-mir-130a	hsa-mir-128	hsa-mir-191	hsa-let-7e	hsa-mir-101	hsa-mir-122	hsa-mir-1287	hsa-mir-1	hsa-mir-1260b	hsa-mir-1248	hsa-let-7c	hsa-mir-126	hsa-mir-103	hsa-mir-126	hsa-mir-146a	hsa-mir-101	hsa-mir-138	hsa-mir-1	hsa-mir-1307	hsa-mir-107	hsa-mir-155	hsa-mir-1	hsa-mir-145	hsa-let-7a-2	hsa-mir-146a	hsa-mir-200b	hsa-mir-138	hsa-mir-196a	hsa-mir-130b	hsa-mir-129	hsa-mir-146a	hsa-mir-125b	hsa-let-7f
hsa-mir-10a	hsa-mir-155	hsa-mir-1	hsa-mir-181a	hsa-mir-155	hsa-mir-100	hsa-mir-127	hsa-mir-34a	hsa-mir-142	hsa-mir-21	hsa-mir-122	hsa-mir-223	hsa-mir-1	hsa-let-7a-3	hsa-mir-28	hsa-mir-155	hsa-mir-129	hsa-mir-133b	hsa-mir-142	hsa-mir-196a	hsa-let-7f	hsa-mir-103a	hsa-mir-126	hsa-mir-1290	hsa-mir-101	hsa-mir-130a	hsa-mir-1251	hsa-let-7d	hsa-mir-1262	hsa-mir-10a	hsa-mir-1308	hsa-mir-16	hsa-mir-106a	hsa-mir-143	hsa-mir-10	hsa-mir-141	hsa-mir-1185-1	hsa-mir-206	hsa-mir-101	hsa-mir-146a	hsa-let-7a-3	hsa-mir-149	hsa-mir-26a	hsa-mir-155	hsa-mir-199a	hsa-mir-133	hsa-mir-132	hsa-mir-146b	hsa-mir-128	hsa-let-7g
hsa-mir-125a	hsa-mir-15a	hsa-mir-101	hsa-mir-183	hsa-mir-4649	hsa-mir-101	hsa-mir-141	hsa-mir-433	hsa-mir-146	hsa-mir-23a	hsa-mir-125a	hsa-mir-23b	hsa-mir-100	hsa-let-7b	hsa-mir-29a	hsa-mir-15a	hsa-mir-1305	hsa-mir-137	hsa-mir-146b	hsa-mir-21	hsa-let-7g	hsa-mir-106a	hsa-mir-128-2	hsa-mir-145	hsa-mir-101a	hsa-mir-130b	hsa-mir-125a	hsa-let-7g	hsa-mir-1266	hsa-mir-10b	hsa-mir-141	hsa-mir-196a	hsa-mir-1183	hsa-mir-145	hsa-mir-101	hsa-mir-155	hsa-mir-124	hsa-mir-21	hsa-mir-103	hsa-mir-148a	hsa-mir-1	hsa-mir-185	hsa-mir-371	hsa-mir-181a	hsa-mir-200c	hsa-mir-138	hsa-mir-134	hsa-mir-148a	hsa-mir-144	hsa-mir-1
hsa-mir-125b	hsa-mir-181a	hsa-mir-103	hsa-mir-187	hsa-mir-4753	hsa-mir-103	hsa-mir-143	hsa-mir-483	hsa-mir-146a	hsa-mir-27a	hsa-mir-125b	hsa-mir-34a	hsa-mir-101	hsa-let-7c	hsa-mir-328	hsa-mir-15b	hsa-mir-140	hsa-mir-142	hsa-mir-150	hsa-mir-210	hsa-mir-1	hsa-mir-106b	hsa-mir-132	hsa-mir-146a	hsa-mir-103	hsa-mir-142	hsa-mir-125b	hsa-mir-1	hsa-mir-1290	hsa-mir-125b	hsa-mir-143	hsa-mir-206	hsa-mir-122	hsa-mir-146	hsa-mir-101a	hsa-mir-16	hsa-mir-127	hsa-mir-210	hsa-mir-103a	hsa-mir-194	hsa-mir-100	hsa-mir-192	hsa-mir-371a	hsa-mir-27b	hsa-mir-20b	hsa-mir-142	hsa-mir-138	hsa-mir-150	hsa-mir-146a	hsa-mir-100
hsa-mir-15a	hsa-mir-184	hsa-mir-107	hsa-mir-202	hsa-mir-494	hsa-mir-1-1	hsa-mir-145	hsa-mir-494	hsa-mir-155	hsa-mir-29c	hsa-mir-125b-2	hsa-mir-429	hsa-mir-106a	hsa-let-7d	hsa-mir-378a	hsa-mir-181	hsa-mir-145a	hsa-mir-145	hsa-mir-155	hsa-mir-223	hsa-mir-100	hsa-mir-122	hsa-mir-133b	hsa-mir-150	hsa-mir-103a	hsa-mir-146b	hsa-mir-126	hsa-mir-100	hsa-mir-1298	hsa-mir-126	hsa-mir-15a	hsa-mir-214	hsa-mir-1224	hsa-mir-146b	hsa-mir-106a	hsa-mir-17	hsa-mir-1271	hsa-mir-221	hsa-mir-106a	hsa-mir-200c	hsa-mir-103a	hsa-mir-200b	hsa-mir-375	hsa-mir-29	hsa-mir-214	hsa-mir-146a	hsa-mir-140	hsa-mir-15a	hsa-mir-146b	hsa-mir-101
hsa-mir-181a	hsa-mir-185	hsa-mir-1-1	hsa-mir-205	hsa-mir-6069	hsa-mir-1-2	hsa-mir-146a	hsa-mir-495	hsa-mir-16		hsa-mir-1260a	hsa-mir-484	hsa-mir-106b	hsa-let-7e	hsa-mir-708a	hsa-mir-185	hsa-mir-146a	hsa-mir-149	hsa-mir-16	hsa-mir-29	hsa-mir-103	hsa-mir-125b	hsa-mir-135a	hsa-mir-155	hsa-mir-105	hsa-mir-181a	hsa-mir-127	hsa-mir-101	hsa-mir-142	hsa-mir-127	hsa-mir-182	hsa-mir-218	hsa-mir-125a	hsa-mir-148b	hsa-mir-10a	hsa-mir-182	hsa-mir-1288	hsa-mir-29a	hsa-mir-106b	hsa-mir-203	hsa-mir-10a	hsa-mir-21	hsa-mir-378a	hsa-mir-29a	hsa-mir-218	hsa-mir-146b	hsa-mir-142	hsa-mir-223	hsa-mir-148a	hsa-mir-103a
hsa-mir-182	hsa-mir-193b	hsa-mir-1-2	hsa-mir-222		hsa-mir-124	hsa-mir-155	hsa-mir-5187	hsa-mir-17		hsa-mir-1302-1	hsa-mir-516b	hsa-mir-10a	hsa-let-7f		hsa-mir-21	hsa-mir-148b	hsa-mir-151	hsa-mir-17	hsa-mir-29b	hsa-mir-103a	hsa-mir-127	hsa-mir-138	hsa-mir-15a	hsa-mir-106a	hsa-mir-191	hsa-mir-130b	hsa-mir-103a-1	hsa-mir-145	hsa-mir-1307	hsa-mir-183	hsa-mir-29a	hsa-mir-125b-1	hsa-mir-150	hsa-mir-10b	hsa-mir-200a	hsa-mir-132	hsa-mir-34b	hsa-mir-107	hsa-mir-203a	hsa-mir-1192	hsa-mir-214	hsa-mir-99a	hsa-mir-34a	hsa-mir-223	hsa-mir-155	hsa-mir-143	hsa-mir-29b	hsa-mir-155	hsa-mir-106b
hsa-mir-184	hsa-mir-199a	hsa-mir-122	hsa-mir-34a		hsa-mir-1246	hsa-mir-182	hsa-mir-765	hsa-mir-18a		hsa-mir-1302-2	hsa-mir-93	hsa-mir-10b	hsa-let-7f-1		hsa-mir-210	hsa-mir-15b	hsa-mir-15b	hsa-mir-181a	hsa-mir-30a	hsa-mir-107	hsa-mir-1271	hsa-mir-141	hsa-mir-196a	hsa-mir-106b	hsa-mir-194	hsa-mir-133a	hsa-mir-103a-2	hsa-mir-152	hsa-mir-143	hsa-mir-184	hsa-mir-34a	hsa-mir-125b-2	hsa-mir-153	hsa-mir-122	hsa-mir-200b	hsa-mir-135a	hsa-mir-451	hsa-mir-10a	hsa-mir-203b	hsa-mir-1207	hsa-mir-216a		hsa-mir-34b	hsa-mir-25	hsa-mir-16-2	hsa-mir-145	hsa-mir-29b-1	hsa-mir-17	hsa-mir-10b
hsa-mir-187	hsa-mir-19a	hsa-mir-1228	hsa-mir-365		hsa-mir-126	hsa-mir-183	hsa-mir-93	hsa-mir-20a		hsa-mir-1302-3		hsa-mir-1-1	hsa-let-7f-2		hsa-mir-29a	hsa-mir-181	hsa-mir-17	hsa-mir-181d	hsa-mir-339	hsa-mir-10a	hsa-mir-1274a	hsa-mir-146a	hsa-mir-203	hsa-mir-107	hsa-mir-199a	hsa-mir-134	hsa-mir-103b-1	hsa-mir-15b	hsa-mir-146	hsa-mir-18a	hsa-mir-449b	hsa-mir-129	hsa-mir-155	hsa-mir-124	hsa-mir-200c	hsa-mir-135a-1	hsa-mir-8114	hsa-mir-1184	hsa-mir-205	hsa-mir-122	hsa-mir-223		hsa-mir-34c	hsa-mir-302a	hsa-mir-181a	hsa-mir-146a	hsa-mir-3	hsa-mir-18	hsa-mir-1-1
hsa-mir-199a	hsa-mir-19b	hsa-mir-124			hsa-mir-128	hsa-mir-192		hsa-mir-217		hsa-mir-1302-4		hsa-mir-1-2	hsa-let-7g		hsa-mir-3175	hsa-mir-195	hsa-mir-181	hsa-mir-197	hsa-mir-345	hsa-mir-10b	hsa-mir-1284	hsa-mir-146b	hsa-mir-205	hsa-mir-10a	hsa-mir-215	hsa-mir-143	hsa-mir-103b-2	hsa-mir-16-2	hsa-mir-146a	hsa-mir-1972	hsa-mir-499a	hsa-mir-130a	hsa-mir-17	hsa-mir-125b	hsa-mir-203a	hsa-mir-137	hsa-mir-9	hsa-mir-122	hsa-mir-211	hsa-mir-1231	hsa-mir-23b		hsa-mir-371a	hsa-mir-367	hsa-mir-1827	hsa-mir-152	hsa-mir-326	hsa-mir-19a	hsa-mir-1183
hsa-mir-204	hsa-mir-205	hsa-mir-124-1			hsa-mir-129	hsa-mir-194		hsa-mir-22		hsa-mir-1302-5		hsa-mir-1225	hsa-let-7i		hsa-mir-34a	hsa-mir-197	hsa-mir-181a	hsa-mir-203	hsa-mir-375	hsa-mir-122	hsa-mir-1307	hsa-mir-148a	hsa-mir-214	hsa-mir-1-1	hsa-mir-223	hsa-mir-145	hsa-mir-106	hsa-mir-183	hsa-mir-146b	hsa-mir-1973	hsa-mir-548l	hsa-mir-133b	hsa-mir-181a	hsa-mir-126	hsa-mir-206	hsa-mir-141		hsa-mir-1224	hsa-mir-23b	hsa-mir-124	hsa-mir-338		hsa-mir-423	hsa-mir-371	hsa-mir-183	hsa-mir-15a	hsa-mir-361	hsa-mir-19b-1	hsa-mir-1-2
hsa-mir-205	hsa-mir-20a	hsa-mir-124-2			hsa-mir-130a	hsa-mir-196a		hsa-mir-223		hsa-mir-1302-6		hsa-mir-122a	hsa-mir-1		hsa-mir-371a	hsa-mir-199a	hsa-mir-185	hsa-mir-206	hsa-mir-424	hsa-mir-1227	hsa-mir-130a	hsa-mir-153	hsa-mir-24	hsa-mir-1-2	hsa-mir-33	hsa-mir-146a	hsa-mir-106a	hsa-mir-1914	hsa-mir-15	hsa-mir-200a	hsa-mir-575	hsa-mir-135a	hsa-mir-192	hsa-mir-128	hsa-mir-20a	hsa-mir-142		hsa-mir-124	hsa-mir-302a	hsa-mir-125a	hsa-mir-383		hsa-mir-506	hsa-mir-371a	hsa-mir-199a	hsa-mir-183	hsa-mir-449a	hsa-mir-200a	hsa-mir-122
hsa-mir-21	hsa-mir-21	hsa-mir-124-3			hsa-mir-132	hsa-mir-199b		hsa-mir-23b		hsa-mir-1302-7		hsa-mir-124	hsa-mir-100		hsa-mir-383	hsa-mir-202	hsa-mir-18a	hsa-mir-208	hsa-mir-625	hsa-mir-124	hsa-mir-130b	hsa-mir-155	hsa-mir-27a	hsa-mir-124	hsa-mir-33a	hsa-mir-150	hsa-mir-106b	hsa-mir-192	hsa-mir-150	hsa-mir-200b	hsa-mir-741	hsa-mir-135b	hsa-mir-196a	hsa-mir-129	hsa-mir-210	hsa-mir-143		hsa-mir-124-1	hsa-mir-302b	hsa-mir-125b	hsa-mir-421		hsa-mir-975	hsa-mir-372	hsa-mir-205	hsa-mir-18a	hsa-mir-466h	hsa-mir-200b	hsa-mir-1225
hsa-mir-214	hsa-mir-223	hsa-mir-1255a			hsa-mir-133	hsa-mir-200a		hsa-mir-429		hsa-mir-1302-8		hsa-mir-1246	hsa-mir-101		hsa-mir-425	hsa-mir-204	hsa-mir-18b	hsa-mir-208b	hsa-mir-660	hsa-mir-125a	hsa-mir-132	hsa-mir-15a	hsa-mir-30c	hsa-mir-125a	hsa-mir-4454	hsa-mir-155	hsa-mir-10b	hsa-mir-196a	hsa-mir-15a	hsa-mir-203a	hsa-mir-762	hsa-mir-137	hsa-mir-197	hsa-mir-130b	hsa-mir-29c	hsa-mir-144		hsa-mir-124-2	hsa-mir-302c	hsa-mir-126	hsa-mir-508			hsa-mir-373	hsa-mir-222	hsa-mir-193b	hsa-mir-483	hsa-mir-200c	hsa-mir-1233
hsa-mir-22	hsa-mir-23b	hsa-mir-126			hsa-mir-133a	hsa-mir-200b		hsa-mir-519a-1		hsa-mir-139		hsa-mir-125b	hsa-mir-103a		hsa-mir-4523	hsa-mir-20a	hsa-mir-19a	hsa-mir-20a	hsa-mir-7	hsa-mir-125b	hsa-mir-133b	hsa-mir-181a	hsa-mir-3144	hsa-mir-125b	hsa-mir-452	hsa-mir-16	hsa-mir-1206	hsa-mir-196b	hsa-mir-182	hsa-mir-205		hsa-mir-139	hsa-mir-199	hsa-mir-133a	hsa-mir-34a	hsa-mir-146a		hsa-mir-1246	hsa-mir-302d	hsa-mir-127	hsa-mir-654			hsa-mir-375	hsa-mir-29a	hsa-mir-195	hsa-mir-495	hsa-mir-205	hsa-mir-124
hsa-mir-221	hsa-mir-24	hsa-mir-1268b			hsa-mir-133a-1	hsa-mir-203		hsa-mir-519a-2		hsa-mir-146a		hsa-mir-125b-1	hsa-mir-103a-2		hsa-mir-7	hsa-mir-21	hsa-mir-19b	hsa-mir-20b	hsa-mir-93	hsa-mir-125b-1	hsa-mir-134	hsa-mir-183	hsa-mir-34a	hsa-mir-126	hsa-mir-4709	hsa-mir-17	hsa-mir-1207	hsa-mir-200a	hsa-mir-192	hsa-mir-21		hsa-mir-141	hsa-mir-19a	hsa-mir-137	hsa-mir-34b	hsa-mir-155		hsa-mir-125a	hsa-mir-365	hsa-mir-128	hsa-mir-6631			hsa-mir-378a	hsa-mir-29b	hsa-mir-206	hsa-mir-654	hsa-mir-206	hsa-mir-1246
hsa-mir-223	hsa-mir-24-2	hsa-mir-128			hsa-mir-133a-2	hsa-mir-204		hsa-mir-519b		hsa-mir-149		hsa-mir-125b-2	hsa-mir-106a			hsa-mir-210	hsa-mir-20	hsa-mir-21		hsa-mir-125b-2	hsa-mir-135a	hsa-mir-192	hsa-mir-432	hsa-mir-128	hsa-mir-4713	hsa-mir-191	hsa-mir-122	hsa-mir-203a	hsa-mir-193b	hsa-mir-210		hsa-mir-142	hsa-mir-200a	hsa-mir-143	hsa-mir-34c	hsa-mir-16		hsa-mir-125b	hsa-mir-375	hsa-mir-1283	hsa-mir-667			hsa-mir-509	hsa-mir-33a	hsa-mir-20b	hsa-mir-885	hsa-mir-20a	hsa-mir-125a
hsa-mir-23a	hsa-mir-29b-2	hsa-mir-130a			hsa-mir-133b	hsa-mir-205		hsa-mir-519c		hsa-mir-155		hsa-mir-1264	hsa-mir-106b			hsa-mir-214	hsa-mir-204	hsa-mir-210		hsa-mir-126	hsa-mir-135b	hsa-mir-194	hsa-mir-641	hsa-mir-1283	hsa-mir-501	hsa-mir-199a	hsa-mir-124	hsa-mir-205	hsa-mir-223	hsa-mir-211		hsa-mir-143	hsa-mir-205	hsa-mir-144	hsa-mir-378a	hsa-mir-181b		hsa-mir-126	hsa-mir-383	hsa-mir-129	hsa-mir-6717			hsa-mir-517	hsa-mir-34a	hsa-mir-21	hsa-mir-9	hsa-mir-26a	hsa-mir-125b-1
hsa-mir-23b	hsa-mir-29c	hsa-mir-132			hsa-mir-135a	hsa-mir-21		hsa-mir-519d		hsa-mir-16-1		hsa-mir-1265	hsa-mir-107			hsa-mir-221	hsa-mir-205	hsa-mir-215		hsa-mir-127	hsa-mir-136	hsa-mir-198	hsa-mir-875	hsa-mir-129	hsa-mir-516	hsa-mir-199b	hsa-mir-1244	hsa-mir-20a	hsa-mir-298	hsa-mir-218		hsa-mir-144	hsa-mir-206	hsa-mir-145	hsa-mir-379	hsa-mir-182		hsa-mir-1262	hsa-mir-425	hsa-mir-130a	hsa-mir-92a			hsa-mir-519d	hsa-mir-363	hsa-mir-23a	hsa-mir-92a	hsa-mir-363	hsa-mir-125b-2
hsa-mir-26a	hsa-mir-31	hsa-mir-133a-1			hsa-mir-140	hsa-mir-218		hsa-mir-519e		hsa-mir-181b		hsa-mir-1276	hsa-mir-10a			hsa-mir-23a	hsa-mir-20a	hsa-mir-221		hsa-mir-1275	hsa-mir-137	hsa-mir-20	hsa-mir-95	hsa-mir-130a	hsa-mir-551a	hsa-mir-20a	hsa-mir-1248	hsa-mir-21	hsa-mir-342	hsa-mir-221		hsa-mir-145	hsa-mir-20a	hsa-mir-146a	hsa-mir-381	hsa-mir-1827		hsa-mir-126a	hsa-mir-451	hsa-mir-130b				hsa-mir-520b	hsa-mir-4433a	hsa-mir-23b	hsa-mir-99a	hsa-mir-375	hsa-mir-126
hsa-mir-29a	hsa-mir-664b	hsa-mir-133a-2			hsa-mir-143	hsa-mir-221		hsa-mir-520a		hsa-mir-184		hsa-mir-1277	hsa-mir-10b			hsa-mir-24	hsa-mir-212	hsa-mir-222		hsa-mir-128	hsa-mir-141	hsa-mir-20b		hsa-mir-132	hsa-mir-874	hsa-mir-20b	hsa-mir-125a	hsa-mir-214	hsa-mir-365a	hsa-mir-29b		hsa-mir-1471	hsa-mir-21	hsa-mir-148a	hsa-mir-409	hsa-mir-183		hsa-mir-127	hsa-mir-663	hsa-mir-133b				hsa-mir-520c	hsa-mir-4433b	hsa-mir-24		hsa-mir-381	hsa-mir-127
hsa-mir-29b		hsa-mir-133b			hsa-mir-144	hsa-mir-223		hsa-mir-520b		hsa-mir-188		hsa-mir-1287	hsa-mir-1-1			hsa-mir-25	hsa-mir-214	hsa-mir-223		hsa-mir-129	hsa-mir-143	hsa-mir-21		hsa-mir-133a		hsa-mir-21	hsa-mir-125b	hsa-mir-218	hsa-mir-375	hsa-mir-31		hsa-mir-148a	hsa-mir-214	hsa-mir-148b	hsa-mir-429	hsa-mir-185		hsa-mir-128		hsa-mir-135a				hsa-mir-6782	hsa-mir-501	hsa-mir-26b		hsa-mir-483	hsa-mir-128
hsa-mir-326		hsa-mir-134			hsa-mir-145	hsa-mir-25		hsa-mir-520d		hsa-mir-19a		hsa-mir-129	hsa-mir-1180			hsa-mir-26a	hsa-mir-216a	hsa-mir-26a		hsa-mir-130	hsa-mir-145	hsa-mir-214		hsa-mir-133b		hsa-mir-210	hsa-mir-125b-1	hsa-mir-2861	hsa-mir-491	hsa-mir-3172		hsa-mir-153-1	hsa-mir-22	hsa-mir-150	hsa-mir-485	hsa-mir-195		hsa-mir-129		hsa-mir-135b				hsa-mir-96	hsa-mir-557	hsa-mir-27a		hsa-mir-544	hsa-mir-1281a-2
hsa-mir-34		hsa-mir-141			hsa-mir-145a	hsa-mir-29b		hsa-mir-520e		hsa-mir-19b		hsa-mir-1290	hsa-mir-1201			hsa-mir-291	hsa-mir-218	hsa-mir-27		hsa-mir-130a	hsa-mir-146a	hsa-mir-215		hsa-mir-134		hsa-mir-221	hsa-mir-126	hsa-mir-34a		hsa-mir-3175		hsa-mir-153-2	hsa-mir-223	hsa-mir-153	hsa-mir-495	hsa-mir-199a		hsa-mir-130b		hsa-mir-136					hsa-mir-584	hsa-mir-29b		hsa-mir-599	hsa-mir-1287
hsa-mir-34a		hsa-mir-142			hsa-mir-146a	hsa-mir-30d		hsa-mir-520f		hsa-mir-2		hsa-mir-1291	hsa-mir-1207			hsa-mir-29b	hsa-mir-224	hsa-mir-29b		hsa-mir-130b	hsa-mir-148a	hsa-mir-216a		hsa-mir-135a		hsa-mir-23b	hsa-mir-1270	hsa-mir-365		hsa-mir-375		hsa-mir-155	hsa-mir-235	hsa-mir-155	hsa-mir-656	hsa-mir-19b		hsa-mir-132		hsa-mir-137					hsa-mir-98	hsa-mir-3177		hsa-mir-634	hsa-mir-129
hsa-mir-378a		hsa-mir-144			hsa-mir-148a	hsa-mir-31		hsa-mir-520g		hsa-mir-204		hsa-mir-130a	hsa-mir-122			hsa-mir-29c	hsa-mir-23a	hsa-mir-375		hsa-mir-132	hsa-mir-150	hsa-mir-216b		hsa-mir-135b		hsa-mir-24	hsa-mir-1273d	hsa-mir-425		hsa-mir-451		hsa-mir-16-1	hsa-mir-294	hsa-mir-15a	hsa-mir-671	hsa-mir-200b		hsa-mir-133a		hsa-mir-138					hsa-mir-99a	hsa-mir-324		hsa-mir-650	hsa-mir-129-1
hsa-mir-384		hsa-mir-145			hsa-mir-15	hsa-mir-34a		hsa-mir-520h		hsa-mir-20a		hsa-mir-133a-1	hsa-mir-1224			hsa-mir-34	hsa-mir-23c	hsa-mir-381		hsa-mir-133a	hsa-mir-15b	hsa-mir-217		hsa-mir-136		hsa-mir-26a	hsa-mir-128	hsa-mir-431		hsa-mir-483		hsa-mir-16-2	hsa-mir-298	hsa-mir-15b	hsa-mir-765	hsa-mir-203a		hsa-mir-135a		hsa-mir-139						hsa-mir-340		hsa-mir-9	hsa-mir-129-2
hsa-mir-3912		hsa-mir-146a			hsa-mir-150	hsa-mir-373				hsa-mir-21		hsa-mir-133a-2	hsa-mir-1225			hsa-mir-34a	hsa-mir-296	hsa-mir-4281		hsa-mir-138	hsa-mir-16	hsa-mir-218a		hsa-mir-137		hsa-mir-29a	hsa-mir-128-1	hsa-mir-492		hsa-mir-486		hsa-mir-17	hsa-mir-29a	hsa-mir-16	hsa-mir-940	hsa-mir-206		hsa-mir-136		hsa-mir-140						hsa-mir-369		hsa-mir-92-1	hsa-mir-1304
hsa-mir-551b		hsa-mir-146b			hsa-mir-153	hsa-mir-4731				hsa-mir-210		hsa-mir-133b	hsa-mir-124			hsa-mir-375	hsa-mir-29a	hsa-mir-4763		hsa-mir-140	hsa-mir-17	hsa-mir-24		hsa-mir-138		hsa-mir-29b	hsa-mir-128-2	hsa-mir-497		hsa-mir-663b		hsa-mir-18	hsa-mir-363	hsa-mir-17		hsa-mir-208a		hsa-mir-138		hsa-mir-142						hsa-mir-410		hsa-mir-99a	hsa-mir-130a
hsa-mir-589		hsa-mir-150			hsa-mir-154	hsa-mir-497				hsa-mir-2118		hsa-mir-138	hsa-mir-124-1			hsa-mir-383	hsa-mir-320c	hsa-mir-499a		hsa-mir-141	hsa-mir-182	hsa-mir-25		hsa-mir-140		hsa-mir-342	hsa-mir-128a	hsa-mir-521		hsa-mir-665		hsa-mir-181a	hsa-mir-376b	hsa-mir-181a		hsa-mir-208b		hsa-mir-141		hsa-mir-145						hsa-mir-452			hsa-mir-132
hsa-mir-630		hsa-mir-155			hsa-mir-155	hsa-mir-515				hsa-mir-23a		hsa-mir-139	hsa-mir-124-2			hsa-mir-424	hsa-mir-377	hsa-mir-505		hsa-mir-142	hsa-mir-183	hsa-mir-26a		hsa-mir-141		hsa-mir-34c	hsa-mir-1290	hsa-mir-638		hsa-mir-675		hsa-mir-183	hsa-mir-381	hsa-mir-181c		hsa-mir-20a		hsa-mir-142		hsa-mir-145a						hsa-mir-486			hsa-mir-133a
hsa-mir-675		hsa-mir-15a			hsa-mir-15a	hsa-mir-519c				hsa-mir-26a		hsa-mir-141	hsa-mir-124-3			hsa-mir-433	hsa-mir-378	hsa-mir-543		hsa-mir-143	hsa-mir-191	hsa-mir-27a		hsa-mir-142		hsa-mir-369	hsa-mir-1301	hsa-mir-8485		hsa-mir-934		hsa-mir-188	hsa-mir-382	hsa-mir-182		hsa-mir-20b		hsa-mir-143		hsa-mir-146a						hsa-mir-499			hsa-mir-133b
		hsa-mir-17			hsa-mir-15b	hsa-mir-520a				hsa-mir-28		hsa-mir-144	hsa-mir-1246			hsa-mir-451a	hsa-mir-424	hsa-mir-702		hsa-mir-144	hsa-mir-192	hsa-mir-29		hsa-mir-144		hsa-mir-374a	hsa-mir-130a	hsa-mir-9				hsa-mir-18b	hsa-mir-4516	hsa-mir-187		hsa-mir-218		hsa-mir-144		hsa-mir-148a						hsa-mir-502			hsa-mir-136
		hsa-mir-18			hsa-mir-16					hsa-mir-296		hsa-mir-145	hsa-mir-1249			hsa-mir-455	hsa-mir-485	hsa-mir-721		hsa-mir-145	hsa-mir-194	hsa-mir-29a		hsa-mir-145		hsa-mir-382	hsa-mir-130b	hsa-mir-92a				hsa-mir-1909	hsa-mir-4709	hsa-mir-19		hsa-mir-219a-1		hsa-mir-145		hsa-mir-151						hsa-mir-590			hsa-mir-138
		hsa-mir-181a			hsa-mir-17					hsa-mir-34		hsa-mir-152	hsa-mir-124a			hsa-mir-4726	hsa-mir-497	hsa-mir-8055		hsa-mir-146a	hsa-mir-196a	hsa-mir-29b-1		hsa-mir-146		hsa-mir-424	hsa-mir-1324					hsa-mir-193a	hsa-mir-542	hsa-mir-192		hsa-mir-223		hsa-mir-145a		hsa-mir-152						hsa-mir-630			hsa-mir-138-1
		hsa-mir-181a-1			hsa-mir-181					hsa-mir-34a		hsa-mir-153	hsa-mir-125			hsa-mir-494	hsa-mir-503			hsa-mir-146b	hsa-mir-196a-2	hsa-mir-340		hsa-mir-146a		hsa-mir-4266	hsa-mir-133					hsa-mir-195	hsa-mir-568	hsa-mir-193b		hsa-mir-23a		hsa-mir-146a		hsa-mir-153						hsa-mir-675			hsa-mir-138-2
		hsa-mir-181a-2			hsa-mir-181a					hsa-mir-34b		hsa-mir-155	hsa-mir-125a			hsa-mir-625	hsa-mir-506			hsa-mir-148a	hsa-mir-196b	hsa-mir-342		hsa-mir-146b		hsa-mir-431	hsa-mir-133b					hsa-mir-196a	hsa-mir-607	hsa-mir-194		hsa-mir-23b		hsa-mir-146b		hsa-mir-155						hsa-mir-706			hsa-mir-139
		hsa-mir-181b			hsa-mir-181b					hsa-mir-34c		hsa-mir-15a	hsa-mir-125b			hsa-mir-7	hsa-mir-7			hsa-mir-149	hsa-mir-199a	hsa-mir-361		hsa-mir-147a		hsa-mir-432	hsa-mir-134					hsa-mir-199a	hsa-mir-742	hsa-mir-194-1		hsa-mir-24		hsa-mir-148a		hsa-mir-15a						hsa-mir-9			hsa-mir-140
		hsa-mir-181c			hsa-mir-182					hsa-mir-371a		hsa-mir-15b	hsa-mir-125b-1			hsa-mir-711	hsa-mir-766			hsa-mir-150	hsa-mir-19b	hsa-mir-365a		hsa-mir-149		hsa-mir-4732	hsa-mir-135					hsa-mir-199b	hsa-mir-9	hsa-mir-194-2		hsa-mir-25		hsa-mir-148b		hsa-mir-15b									hsa-mir-141
		hsa-mir-182			hsa-mir-183					hsa-mir-382		hsa-mir-16-1	hsa-mir-125b-2			hsa-mir-9	hsa-mir-92a			hsa-mir-152	hsa-mir-200	hsa-mir-374a		hsa-mir-150		hsa-mir-485	hsa-mir-135a					hsa-mir-19a	hsa-mir-93	hsa-mir-199a		hsa-mir-29b-2		hsa-mir-149		hsa-mir-16									hsa-mir-142
		hsa-mir-185			hsa-mir-185					hsa-mir-424		hsa-mir-16-2	hsa-mir-126				hsa-mir-93			hsa-mir-153	hsa-mir-200a	hsa-mir-375		hsa-mir-151a		hsa-mir-487b	hsa-mir-135b					hsa-mir-19b		hsa-mir-199a-1		hsa-mir-29c		hsa-mir-150		hsa-mir-16-1									hsa-mir-144
		hsa-mir-188			hsa-mir-188					hsa-mir-447a		hsa-mir-181a	hsa-mir-1260				hsa-mir-99a			hsa-mir-155	hsa-mir-200b	hsa-mir-39		hsa-mir-153		hsa-mir-493	hsa-mir-136					hsa-mir-19b-1		hsa-mir-199a-2		hsa-mir-320e		hsa-mir-152		hsa-mir-16-2									hsa-mir-145
		hsa-mir-19a			hsa-mir-191					hsa-mir-486		hsa-mir-183	hsa-mir-1260a							hsa-mir-15a	hsa-mir-200c	hsa-mir-4477a		hsa-mir-154		hsa-mir-494	hsa-mir-138					hsa-mir-200c		hsa-mir-19a		hsa-mir-335		hsa-mir-153		hsa-mir-17									hsa-mir-146
		hsa-mir-19b-1			hsa-mir-193b					hsa-mir-499		hsa-mir-185	hsa-mir-127							hsa-mir-15b	hsa-mir-203	hsa-mir-548ad		hsa-mir-155		hsa-mir-499a	hsa-mir-139					hsa-mir-203		hsa-mir-20		hsa-mir-337		hsa-mir-155		hsa-mir-181a									hsa-mir-146a
		hsa-mir-206			hsa-mir-194					hsa-mir-509		hsa-mir-192	hsa-mir-1274a							hsa-mir-16	hsa-mir-204	hsa-mir-548d		hsa-mir-15b		hsa-mir-518b	hsa-mir-141					hsa-mir-20a		hsa-mir-200a		hsa-mir-339		hsa-mir-159		hsa-mir-181b									hsa-mir-146b
		hsa-mir-20a			hsa-mir-195					hsa-mir-512		hsa-mir-193b	hsa-mir-1274b							hsa-mir-17	hsa-mir-206	hsa-mir-551		hsa-mir-16		hsa-mir-519c	hsa-mir-142					hsa-mir-21		hsa-mir-203		hsa-mir-34a		hsa-mir-15a		hsa-mir-181c									hsa-mir-147b
		hsa-mir-21			hsa-mir-199					hsa-mir-542		hsa-mir-194	hsa-mir-128							hsa-mir-181	hsa-mir-21	hsa-mir-583		hsa-mir-16-1		hsa-mir-520h	hsa-mir-144					hsa-mir-211		hsa-mir-204		hsa-mir-34b		hsa-mir-16		hsa-mir-182									hsa-mir-148a
		hsa-mir-210			hsa-mir-199a					hsa-mir-574		hsa-mir-195	hsa-mir-1280							hsa-mir-181a	hsa-mir-210	hsa-mir-603		hsa-mir-16-2		hsa-mir-548	hsa-mir-145					hsa-mir-221		hsa-mir-206		hsa-mir-34c		hsa-mir-160		hsa-mir-19									hsa-mir-149
		hsa-mir-22			hsa-mir-199a-1					hsa-mir-663a		hsa-mir-195a	hsa-mir-1286							hsa-mir-181b	hsa-mir-211	hsa-mir-7		hsa-mir-17		hsa-mir-574	hsa-mir-146a					hsa-mir-27a		hsa-mir-208a		hsa-mir-367		hsa-mir-160a		hsa-mir-191									hsa-mir-15
		hsa-mir-221			hsa-mir-199a-2					hsa-mir-7484-1		hsa-mir-196a	hsa-mir-129							hsa-mir-181c	hsa-mir-214	hsa-mir-74a		hsa-mir-181		hsa-mir-601	hsa-mir-146b					hsa-mir-296		hsa-mir-20a		hsa-mir-373		hsa-mir-16-1		hsa-mir-194									hsa-mir-150
		hsa-mir-24			hsa-mir-19a					hsa-mir-92a		hsa-mir-196b	hsa-mir-1291							hsa-mir-181d	hsa-mir-215	hsa-mir-762		hsa-mir-181a		hsa-mir-612	hsa-mir-148					hsa-mir-30a		hsa-mir-20b		hsa-mir-382		hsa-mir-16-2		hsa-mir-195									hsa-mir-151a
		hsa-mir-25			hsa-mir-19b					hsa-mir-93		hsa-mir-199a	hsa-mir-1297							hsa-mir-182	hsa-mir-22	hsa-mir-802		hsa-mir-181a-2		hsa-mir-92a	hsa-mir-1486					hsa-mir-31		hsa-mir-21		hsa-mir-4429		hsa-mir-17		hsa-mir-1953									hsa-mir-151b
		hsa-mir-26a			hsa-mir-1a					hsa-mir-936		hsa-mir-200c	hsa-mir-1306							hsa-mir-183	hsa-mir-222	hsa-mir-9		hsa-mir-181c			hsa-mir-148a					hsa-mir-3174		hsa-mir-210		hsa-mir-4467		hsa-mir-181		hsa-mir-199a									hsa-mir-152
		hsa-mir-26b			hsa-mir-20					hsa-mir-942		hsa-mir-203	hsa-mir-1308							hsa-mir-18a	hsa-mir-224	hsa-mir-92a		hsa-mir-182			hsa-mir-149					hsa-mir-326		hsa-mir-211		hsa-mir-4685		hsa-mir-181a		hsa-mir-199b									hsa-mir-153
		hsa-mir-27b			hsa-mir-200a					hsa-mir-96		hsa-mir-205	hsa-mir-130a							hsa-mir-18b	hsa-mir-23a	hsa-mir-92b		hsa-mir-183			hsa-mir-15					hsa-mir-34a		hsa-mir-214		hsa-mir-4732		hsa-mir-181a-2		hsa-mir-19a									hsa-mir-154
		hsa-mir-28			hsa-mir-200c							hsa-mir-206	hsa-mir-130b							hsa-mir-19	hsa-mir-23b			hsa-mir-185			hsa-mir-150					hsa-mir-361		hsa-mir-217		hsa-mir-494		hsa-mir-181b		hsa-mir-19b									hsa-mir-155
		hsa-mir-298			hsa-mir-204							hsa-mir-20a	hsa-mir-132							hsa-mir-1908	hsa-mir-25			hsa-mir-193a			hsa-mir-152					hsa-mir-371a		hsa-mir-21b		hsa-mir-501		hsa-mir-181c		hsa-mir-19b-1									hsa-mir-15a
		hsa-mir-29b			hsa-mir-2054							hsa-mir-20b	hsa-mir-133a-2							hsa-mir-190b	hsa-mir-26a			hsa-mir-193b			hsa-mir-155					hsa-mir-375		hsa-mir-22		hsa-mir-574		hsa-mir-182		hsa-mir-200a									hsa-mir-15b
		hsa-mir-30			hsa-mir-206							hsa-mir-21	hsa-mir-134							hsa-mir-191	hsa-mir-26b			hsa-mir-195			hsa-mir-15a					hsa-mir-376a		hsa-mir-221		hsa-mir-605		hsa-mir-185		hsa-mir-200b									hsa-mir-16
		hsa-mir-30a			hsa-mir-208							hsa-mir-210	hsa-mir-135a							hsa-mir-192	hsa-mir-29a			hsa-mir-195a			hsa-mir-15b					hsa-mir-429		hsa-mir-223		hsa-mir-674		hsa-mir-186		hsa-mir-204									hsa-mir-17
		hsa-mir-30b			hsa-mir-208a							hsa-mir-214	hsa-mir-135b							hsa-mir-193a	hsa-mir-29b			hsa-mir-196a			hsa-mir-16					hsa-mir-452		hsa-mir-23		hsa-mir-675		hsa-mir-187		hsa-mir-205									hsa-mir-181a
		hsa-mir-30e			hsa-mir-208b							hsa-mir-218	hsa-mir-136							hsa-mir-193b	hsa-mir-301a			hsa-mir-199a			hsa-mir-16-2					hsa-mir-455		hsa-mir-23a		hsa-mir-7		hsa-mir-191		hsa-mir-208b									hsa-mir-181a-1
		hsa-mir-3123			hsa-mir-20a							hsa-mir-221	hsa-mir-137							hsa-mir-194	hsa-mir-30a			hsa-mir-199a-1			hsa-mir-17					hsa-mir-483		hsa-mir-23b		hsa-mir-9		hsa-mir-192		hsa-mir-20a									hsa-mir-182
		hsa-mir-340			hsa-mir-20b							hsa-mir-23a	hsa-mir-138							hsa-mir-195	hsa-mir-30c			hsa-mir-199a-2			hsa-mir-18					hsa-mir-487a		hsa-mir-24		hsa-mir-9-2		hsa-mir-193		hsa-mir-20b									hsa-mir-183
		hsa-mir-342			hsa-mir-21							hsa-mir-24-1	hsa-mir-138-1							hsa-mir-197	hsa-mir-31			hsa-mir-199b			hsa-mir-181					hsa-mir-519c		hsa-mir-26a		hsa-mir-936		hsa-mir-193a		hsa-mir-21									hsa-mir-184
		hsa-mir-34a			hsa-mir-210							hsa-mir-24-2	hsa-mir-138-2							hsa-mir-199a	hsa-mir-3198			hsa-mir-19a			hsa-mir-181a					hsa-mir-548c		hsa-mir-27a		hsa-mir-939		hsa-mir-193b		hsa-mir-210									hsa-mir-187
		hsa-mir-362			hsa-mir-211							hsa-mir-25	hsa-mir-139							hsa-mir-19a	hsa-mir-3201			hsa-mir-19b			hsa-mir-181a-1					hsa-mir-548d		hsa-mir-29a				hsa-mir-194		hsa-mir-211									hsa-mir-18a
		hsa-mir-365			hsa-mir-212							hsa-mir-26a	hsa-mir-140							hsa-mir-19b	hsa-mir-335			hsa-mir-19b-1			hsa-mir-181a-2					hsa-mir-561		hsa-mir-320				hsa-mir-195		hsa-mir-212									hsa-mir-191
		hsa-mir-371			hsa-mir-214							hsa-mir-27a	hsa-mir-141							hsa-mir-20	hsa-mir-34b			hsa-mir-19b-2			hsa-mir-181b					hsa-mir-590		hsa-mir-320a				hsa-mir-197		hsa-mir-214									hsa-mir-193a
		hsa-mir-374a			hsa-mir-216b							hsa-mir-27b	hsa-mir-142							hsa-mir-200a	hsa-mir-34c			hsa-mir-2			hsa-mir-182					hsa-mir-593		hsa-mir-327				hsa-mir-199a		hsa-mir-216b									hsa-mir-193b
		hsa-mir-374b			hsa-mir-22							hsa-mir-29	hsa-mir-143							hsa-mir-200b	hsa-mir-3613			hsa-mir-203			hsa-mir-183					hsa-mir-608		hsa-mir-335				hsa-mir-19a		hsa-mir-218									hsa-mir-195
		hsa-mir-409			hsa-mir-221							hsa-mir-296	hsa-mir-144							hsa-mir-200c	hsa-mir-372			hsa-mir-203a			hsa-mir-185					hsa-mir-622		hsa-mir-340				hsa-mir-19b		hsa-mir-219									hsa-mir-196a
		hsa-mir-410			hsa-mir-222							hsa-mir-29a	hsa-mir-145							hsa-mir-203b	hsa-mir-373			hsa-mir-204			hsa-mir-188					hsa-mir-630		hsa-mir-34a				hsa-mir-20		hsa-mir-21a									hsa-mir-196a-2
		hsa-mir-4292			hsa-mir-223							hsa-mir-30b	hsa-mir-146a							hsa-mir-204	hsa-mir-374a			hsa-mir-205			hsa-mir-18a					hsa-mir-632		hsa-mir-351				hsa-mir-200a		hsa-mir-22									hsa-mir-197
		hsa-mir-4433b			hsa-mir-23a							hsa-mir-31	hsa-mir-146b							hsa-mir-205	hsa-mir-375			hsa-mir-20a			hsa-mir-18b					hsa-mir-645		hsa-mir-361				hsa-mir-204		hsa-mir-222									hsa-mir-198
		hsa-mir-449b			hsa-mir-23b							hsa-mir-339	hsa-mir-148							hsa-mir-206	hsa-mir-376a			hsa-mir-21			hsa-mir-191					hsa-mir-663a		hsa-mir-377				hsa-mir-205		hsa-mir-223									hsa-mir-199a
		hsa-mir-451			hsa-mir-26a							hsa-mir-33a	hsa-mir-148a							hsa-mir-20a	hsa-mir-381			hsa-mir-210			hsa-mir-193b					hsa-mir-671		hsa-mir-378a				hsa-mir-206		hsa-mir-23a									hsa-mir-199b
		hsa-mir-453			hsa-mir-26b							hsa-mir-340	hsa-mir-148b							hsa-mir-20b	hsa-mir-383			hsa-mir-211			hsa-mir-195					hsa-mir-720		hsa-mir-421				hsa-mir-20a		hsa-mir-23b									hsa-mir-19a
		hsa-mir-497			hsa-mir-27a							hsa-mir-34a	hsa-mir-149							hsa-mir-21	hsa-mir-423			hsa-mir-212			hsa-mir-196					hsa-mir-765		hsa-mir-423				hsa-mir-20b		hsa-mir-24									hsa-mir-200a
		hsa-mir-5196			hsa-mir-27b							hsa-mir-34c	hsa-mir-150							hsa-mir-210	hsa-mir-424			hsa-mir-214			hsa-mir-196a					hsa-mir-888		hsa-mir-450b				hsa-mir-21		hsa-mir-25									hsa-mir-200b
		hsa-mir-520g			hsa-mir-28							hsa-mir-373	hsa-mir-151a							hsa-mir-214	hsa-mir-483			hsa-mir-216a			hsa-mir-196a-2					hsa-mir-92-1		hsa-mir-451				hsa-mir-210		hsa-mir-26a									hsa-mir-200c
		hsa-mir-524			hsa-mir-29							hsa-mir-375	hsa-mir-152							hsa-mir-215	hsa-mir-489			hsa-mir-218			hsa-mir-196b					hsa-mir-92a		hsa-mir-484				hsa-mir-211		hsa-mir-26b									hsa-mir-202
		hsa-mir-574			hsa-mir-29a							hsa-mir-376a	hsa-mir-153							hsa-mir-216a	hsa-mir-491			hsa-mir-219a-2			hsa-mir-197					hsa-mir-92b		hsa-mir-494				hsa-mir-212		hsa-mir-27a									hsa-mir-203a
		hsa-mir-581			hsa-mir-29b							hsa-mir-378	hsa-mir-153-2							hsa-mir-218	hsa-mir-494			hsa-mir-22			hsa-mir-1972					hsa-mir-96		hsa-mir-497				hsa-mir-214		hsa-mir-27b									hsa-mir-204
		hsa-mir-583			hsa-mir-30							hsa-mir-378a	hsa-mir-154							hsa-mir-219	hsa-mir-497			hsa-mir-221			hsa-mir-198					hsa-mir-99a		hsa-mir-497b				hsa-mir-215		hsa-mir-29									hsa-mir-205
		hsa-mir-6090			hsa-mir-30a							hsa-mir-379	hsa-mir-155							hsa-mir-21a	hsa-mir-506			hsa-mir-223			hsa-mir-199a							hsa-mir-499				hsa-mir-217		hsa-mir-299a									hsa-mir-206
		hsa-mir-6124			hsa-mir-30b							hsa-mir-384	hsa-mir-15a							hsa-mir-22	hsa-mir-509			hsa-mir-23a			hsa-mir-199b							hsa-mir-520a				hsa-mir-218		hsa-mir-29a									hsa-mir-20a
		hsa-mir-665			hsa-mir-31							hsa-mir-422a	hsa-mir-15b							hsa-mir-221	hsa-mir-509-3			hsa-mir-23b			hsa-mir-19a							hsa-mir-568				hsa-mir-219a		hsa-mir-29b									hsa-mir-21
		hsa-mir-6780b			hsa-mir-326							hsa-mir-423	hsa-mir-16							hsa-mir-222	hsa-mir-510			hsa-mir-24			hsa-mir-200							hsa-mir-590				hsa-mir-22		hsa-mir-3									hsa-mir-211
		hsa-mir-6803			hsa-mir-337							hsa-mir-424	hsa-mir-16-1							hsa-mir-223	hsa-mir-519d			hsa-mir-26a			hsa-mir-200a							hsa-mir-613				hsa-mir-221		hsa-mir-30b									hsa-mir-214
		hsa-mir-7a			hsa-mir-339							hsa-mir-425	hsa-mir-16-2							hsa-mir-23b	hsa-mir-551a			hsa-mir-26a-1			hsa-mir-200b							hsa-mir-668				hsa-mir-223		hsa-mir-31									hsa-mir-217
		hsa-mir-9			hsa-mir-340							hsa-mir-4469	hsa-mir-17							hsa-mir-24	hsa-mir-551b			hsa-mir-26a-2			hsa-mir-200c							hsa-mir-6918				hsa-mir-23a		hsa-mir-328									hsa-mir-218-2
		hsa-mir-92-1			hsa-mir-342							hsa-mir-449a	hsa-mir-18							hsa-mir-25	hsa-mir-572			hsa-mir-26b			hsa-mir-202							hsa-mir-7				hsa-mir-23b		hsa-mir-338									hsa-mir-219a
		hsa-mir-93			hsa-mir-34a							hsa-mir-451a	hsa-mir-181							hsa-mir-26a	hsa-mir-574			hsa-mir-27b			hsa-mir-203							hsa-mir-874				hsa-mir-24		hsa-mir-340									hsa-mir-22
		hsa-mir-941			hsa-mir-367							hsa-mir-486	hsa-mir-181a							hsa-mir-26a-1	hsa-mir-6126			hsa-mir-28			hsa-mir-203a							hsa-mir-92a				hsa-mir-25		hsa-mir-34a									hsa-mir-221
		hsa-mir-942			hsa-mir-375							hsa-mir-487a	hsa-mir-181a-1							hsa-mir-26b	hsa-mir-630			hsa-mir-29			hsa-mir-204							hsa-mir-98				hsa-mir-26a		hsa-mir-34b									hsa-mir-222
					hsa-mir-378							hsa-mir-489	hsa-mir-181a-2							hsa-mir-27	hsa-mir-7			hsa-mir-299			hsa-mir-205											hsa-mir-26b		hsa-mir-34c									hsa-mir-223
					hsa-mir-378a							hsa-mir-5000	hsa-mir-182							hsa-mir-27a	hsa-mir-7515			hsa-mir-29a			hsa-mir-206											hsa-mir-27a		hsa-mir-3551									hsa-mir-224
					hsa-mir-410							hsa-mir-506	hsa-mir-1826							hsa-mir-27b	hsa-mir-760			hsa-mir-29b			hsa-mir-20a											hsa-mir-27b		hsa-mir-362									hsa-mir-23b
					hsa-mir-423							hsa-mir-519b	hsa-mir-183							hsa-mir-29	hsa-mir-8084			hsa-mir-29b-1			hsa-mir-20b											hsa-mir-28		hsa-mir-370									hsa-mir-24
					hsa-mir-4458							hsa-mir-524	hsa-mir-185							hsa-mir-296	hsa-mir-9			hsa-mir-29b-2			hsa-mir-21											hsa-mir-296		hsa-mir-374									hsa-mir-25
					hsa-mir-451							hsa-mir-545	hsa-mir-186							hsa-mir-29a	hsa-mir-92a			hsa-mir-29c			hsa-mir-210											hsa-mir-297		hsa-mir-375									hsa-mir-26b
					hsa-mir-466							hsa-mir-548k	hsa-mir-18a							hsa-mir-29b	hsa-mir-93			hsa-mir-301a			hsa-mir-211											hsa-mir-29a		hsa-mir-378									hsa-mir-27a
					hsa-mir-4731							hsa-mir-552	hsa-mir-18b							hsa-mir-29c	hsa-mir-939			hsa-mir-30a			hsa-mir-2115											hsa-mir-29b		hsa-mir-379									hsa-mir-27b
					hsa-mir-486							hsa-mir-589	hsa-mir-191							hsa-mir-3	hsa-mir-940			hsa-mir-30b			hsa-mir-214											hsa-mir-29c		hsa-mir-380									hsa-mir-296
					hsa-mir-489							hsa-mir-592	hsa-mir-1913							hsa-mir-30a	hsa-mir-96			hsa-mir-30c-1			hsa-mir-215											hsa-mir-30		hsa-mir-381									hsa-mir-298
					hsa-mir-495							hsa-mir-613	hsa-mir-192							hsa-mir-30e	hsa-mir-98			hsa-mir-30c-2			hsa-mir-216											hsa-mir-3061		hsa-mir-382									hsa-mir-299
					hsa-mir-497							hsa-mir-629	hsa-mir-193							hsa-mir-324	hsa-mir-99a			hsa-mir-30d			hsa-mir-218											hsa-mir-30a		hsa-mir-383									hsa-mir-29b
					hsa-mir-499							hsa-mir-632	hsa-mir-193a							hsa-mir-326				hsa-mir-30e			hsa-mir-22											hsa-mir-30e		hsa-mir-384									hsa-mir-30
					hsa-mir-525							hsa-mir-646	hsa-mir-193b							hsa-mir-33				hsa-mir-31			hsa-mir-221											hsa-mir-31		hsa-mir-411									hsa-mir-302b
					hsa-mir-532							hsa-mir-654	hsa-mir-194							hsa-mir-335				hsa-mir-326			hsa-mir-222											hsa-mir-3175		hsa-mir-421									hsa-mir-30d
					hsa-mir-612							hsa-mir-657	hsa-mir-194-1							hsa-mir-338				hsa-mir-335			hsa-mir-223											hsa-mir-326		hsa-mir-423									hsa-mir-31
					hsa-mir-625							hsa-mir-708	hsa-mir-195							hsa-mir-339				hsa-mir-338			hsa-mir-224											hsa-mir-335		hsa-mir-429									hsa-mir-323
					hsa-mir-731							hsa-mir-873	hsa-mir-196a							hsa-mir-33a				hsa-mir-339			hsa-mir-23a											hsa-mir-338		hsa-mir-448									hsa-mir-323a
					hsa-mir-92a							hsa-mir-892a	hsa-mir-196a-1							hsa-mir-340				hsa-mir-342			hsa-mir-23b											hsa-mir-342		hsa-mir-451									hsa-mir-326
					hsa-mir-92b							hsa-mir-9	hsa-mir-196a-2							hsa-mir-342				hsa-mir-3473b			hsa-mir-24											hsa-mir-34a		hsa-mir-452									hsa-mir-328
					hsa-mir-93							hsa-mir-93	hsa-mir-196b							hsa-mir-34a				hsa-mir-34a			hsa-mir-24-1											hsa-mir-34b		hsa-mir-466c									hsa-mir-338
					hsa-mir-939								hsa-mir-197							hsa-mir-361				hsa-mir-34b			hsa-mir-24-2											hsa-mir-365a		hsa-mir-486									hsa-mir-339
					hsa-mir-96								hsa-mir-199a							hsa-mir-3613				hsa-mir-34c			hsa-mir-25											hsa-mir-370		hsa-mir-487b									hsa-mir-340
													hsa-mir-199a-1							hsa-mir-370				hsa-mir-361			hsa-mir-26a											hsa-mir-372		hsa-mir-488									hsa-mir-34a
													hsa-mir-199a-2							hsa-mir-375				hsa-mir-369			hsa-mir-26a-1											hsa-mir-373		hsa-mir-494									hsa-mir-34b
													hsa-mir-199b							hsa-mir-378				hsa-mir-374a			hsa-mir-26a-2											hsa-mir-375		hsa-mir-495									hsa-mir-34c
													hsa-mir-19a							hsa-mir-378a				hsa-mir-374b			hsa-mir-26b											hsa-mir-377		hsa-mir-511									hsa-mir-361
													hsa-mir-19b							hsa-mir-379				hsa-mir-375			hsa-mir-27a											hsa-mir-378a		hsa-mir-519d									hsa-mir-362
													hsa-mir-19b-1							hsa-mir-381				hsa-mir-376a			hsa-mir-27b											hsa-mir-381		hsa-mir-543									hsa-mir-369
													hsa-mir-200a							hsa-mir-383				hsa-mir-376b			hsa-mir-28											hsa-mir-421		hsa-mir-544									hsa-mir-3690
													hsa-mir-200b							hsa-mir-409				hsa-mir-379			hsa-mir-296											hsa-mir-423		hsa-mir-544a									hsa-mir-370
													hsa-mir-200c							hsa-mir-422b				hsa-mir-382			hsa-mir-29a											hsa-mir-424		hsa-mir-5627									hsa-mir-371a
													hsa-mir-203							hsa-mir-423				hsa-mir-384			hsa-mir-29b											hsa-mir-4299		hsa-mir-588									hsa-mir-375
													hsa-mir-203a							hsa-mir-424				hsa-mir-409			hsa-mir-29b-1											hsa-mir-449b		hsa-mir-589									hsa-mir-376a
													hsa-mir-204							hsa-mir-425				hsa-mir-410			hsa-mir-29b-2											hsa-mir-449c		hsa-mir-615									hsa-mir-384
													hsa-mir-205							hsa-mir-433				hsa-mir-421			hsa-mir-30											hsa-mir-450b		hsa-mir-6315									hsa-mir-410
													hsa-mir-205b							hsa-mir-4431				hsa-mir-425			hsa-mir-301a											hsa-mir-451		hsa-mir-665									hsa-mir-411
													hsa-mir-206							hsa-mir-4454				hsa-mir-4271			hsa-mir-302a											hsa-mir-451a		hsa-mir-672									hsa-mir-422a
													hsa-mir-208							hsa-mir-450a				hsa-mir-433			hsa-mir-302b											hsa-mir-452		hsa-mir-6838									hsa-mir-423
													hsa-mir-20a							hsa-mir-451				hsa-mir-44438			hsa-mir-302c											hsa-mir-4772		hsa-mir-7									hsa-mir-424
													hsa-mir-20b							hsa-mir-4523				hsa-mir-4454			hsa-mir-302d											hsa-mir-483		hsa-mir-709									hsa-mir-429
													hsa-mir-21							hsa-mir-4532				hsa-mir-449a			hsa-mir-302e											hsa-mir-486		hsa-mir-711									hsa-mir-4295
													hsa-mir-210							hsa-mir-454				hsa-mir-449b			hsa-mir-302f											hsa-mir-489		hsa-mir-766									hsa-mir-431
													hsa-mir-211							hsa-mir-483				hsa-mir-4505			hsa-mir-30a											hsa-mir-490		hsa-mir-7a									hsa-mir-4319
													hsa-mir-212							hsa-mir-484				hsa-mir-4697			hsa-mir-31											hsa-mir-494		hsa-mir-7b									hsa-mir-449a
													hsa-mir-214							hsa-mir-486				hsa-mir-4813			hsa-mir-325											hsa-mir-495		hsa-mir-9									hsa-mir-449b
													hsa-mir-215							hsa-mir-494				hsa-mir-485			hsa-mir-326											hsa-mir-497		hsa-mir-92a									hsa-mir-451
													hsa-mir-216a							hsa-mir-495				hsa-mir-486			hsa-mir-335											hsa-mir-499		hsa-mir-92b									hsa-mir-486
													hsa-mir-217							hsa-mir-496				hsa-mir-494			hsa-mir-340											hsa-mir-499a		hsa-mir-93									hsa-mir-493
													hsa-mir-218							hsa-mir-499				hsa-mir-495			hsa-mir-342											hsa-mir-501		hsa-mir-940									hsa-mir-497
													hsa-mir-218-1							hsa-mir-503				hsa-mir-497			hsa-mir-345											hsa-mir-519c		hsa-mir-96									hsa-mir-498
													hsa-mir-218-2							hsa-mir-506				hsa-mir-499a			hsa-mir-346											hsa-mir-520		hsa-mir-99a									hsa-mir-513c
													hsa-mir-219-1							hsa-mir-517a				hsa-mir-5010			hsa-mir-34a											hsa-mir-527											hsa-mir-514a
													hsa-mir-22							hsa-mir-517b				hsa-mir-518e			hsa-mir-363											hsa-mir-539											hsa-mir-515
													hsa-mir-221							hsa-mir-523				hsa-mir-519a			hsa-mir-367											hsa-mir-543											hsa-mir-516b
													hsa-mir-222							hsa-mir-532				hsa-mir-539			hsa-mir-370											hsa-mir-545											hsa-mir-519e
													hsa-mir-223							hsa-mir-548ag				hsa-mir-543			hsa-mir-372											hsa-mir-574											hsa-mir-524
													hsa-mir-224							hsa-mir-574				hsa-mir-557			hsa-mir-373											hsa-mir-578											hsa-mir-539
													hsa-mir-23							hsa-mir-575				hsa-mir-582			hsa-mir-374a											hsa-mir-579											hsa-mir-545
													hsa-mir-23a							hsa-mir-576				hsa-mir-599			hsa-mir-375											hsa-mir-590											hsa-mir-551b
													hsa-mir-23a-2							hsa-mir-579				hsa-mir-6125			hsa-mir-376											hsa-mir-608											hsa-mir-574
													hsa-mir-23b							hsa-mir-582				hsa-mir-615			hsa-mir-376c											hsa-mir-622											hsa-mir-584
													hsa-mir-24							hsa-mir-584				hsa-mir-626			hsa-mir-383											hsa-mir-650											hsa-mir-592
													hsa-mir-24-1							hsa-mir-587				hsa-mir-671			hsa-mir-3907											hsa-mir-654											hsa-mir-618
													hsa-mir-2478							hsa-mir-6087				hsa-mir-7			hsa-mir-411											hsa-mir-663											hsa-mir-620
													hsa-mir-25							hsa-mir-618				hsa-mir-7-1			hsa-mir-424											hsa-mir-702											hsa-mir-625
													hsa-mir-26a							hsa-mir-630				hsa-mir-7-2			hsa-mir-429											hsa-mir-7110											hsa-mir-637
													hsa-mir-26a-1							hsa-mir-634				hsa-mir-7-3			hsa-mir-4303											hsa-mir-718											hsa-mir-639
													hsa-mir-26a-2							hsa-mir-642a				hsa-mir-7a			hsa-mir-431											hsa-mir-7212											hsa-mir-654
													hsa-mir-26b							hsa-mir-642b				hsa-mir-8061			hsa-mir-441											hsa-mir-766											hsa-mir-660
													hsa-mir-27a							hsa-mir-652				hsa-mir-8069			hsa-mir-4417											hsa-mir-7847											hsa-mir-6838
													hsa-mir-27b							hsa-mir-659				hsa-mir-873			hsa-mir-4432											hsa-mir-874											hsa-mir-7
													hsa-mir-28							hsa-mir-675				hsa-mir-874			hsa-mir-4443											hsa-mir-885											hsa-mir-7-1
													hsa-mir-29							hsa-mir-6751				hsa-mir-9			hsa-mir-4492											hsa-mir-9											hsa-mir-7-2
													hsa-mir-2909							hsa-mir-6803				hsa-mir-92a			hsa-mir-4498											hsa-mir-92a											hsa-mir-7-3
													hsa-mir-296							hsa-mir-6869				hsa-mir-93			hsa-mir-454											hsa-mir-93											hsa-mir-761
													hsa-mir-299							hsa-mir-690				hsa-mir-96			hsa-mir-4793											hsa-mir-940											hsa-mir-767
													hsa-mir-29a							hsa-mir-7							hsa-mir-483											hsa-mir-96											hsa-mir-873
													hsa-mir-29b							hsa-mir-7218							hsa-mir-485											kshv-mir-K10b											hsa-mir-9
													hsa-mir-29b-1							hsa-mir-760							hsa-mir-486											kshv-mir-K12-12											hsa-mir-92a-1
													hsa-mir-29b-2							hsa-mir-802							hsa-mir-488																						hsa-mir-92a-2
													hsa-mir-29c							hsa-mir-885							hsa-mir-491																						hsa-mir-93
													hsa-mir-30							hsa-mir-92a							hsa-mir-494																						hsa-mir-940
													hsa-mir-301a							hsa-mir-96							hsa-mir-495																						hsa-mir-942
													hsa-mir-301b							hsa-mir-99a							hsa-mir-507
													hsa-mir-302a							hsa-mir-99b							hsa-mir-512
													hsa-mir-302b							hsa-mir-9a							hsa-mir-513c
													hsa-mir-302c														hsa-mir-515
													hsa-mir-302d														hsa-mir-517
													hsa-mir-30a														hsa-mir-517a
													hsa-mir-30b														hsa-mir-517b
													hsa-mir-30c-1														hsa-mir-517c
													hsa-mir-30d														hsa-mir-518
													hsa-mir-30e														hsa-mir-518b
													hsa-mir-31														hsa-mir-518c
													hsa-mir-320														hsa-mir-518e
													hsa-mir-320a														hsa-mir-519d
													hsa-mir-326														hsa-mir-520a
													hsa-mir-328														hsa-mir-520c
													hsa-mir-330														hsa-mir-520h
													hsa-mir-335														hsa-mir-524
													hsa-mir-338														hsa-mir-525
													hsa-mir-339														hsa-mir-532
													hsa-mir-33a														hsa-mir-548c
													hsa-mir-33b														hsa-mir-548k
													hsa-mir-340														hsa-mir-558
													hsa-mir-342														hsa-mir-574
													hsa-mir-34a														hsa-mir-576
													hsa-mir-34b														hsa-mir-582
													hsa-mir-34c														hsa-mir-590
													hsa-mir-361														hsa-mir-616
													hsa-mir-362														hsa-mir-618
													hsa-mir-365														hsa-mir-619
													hsa-mir-365a														hsa-mir-628
													hsa-mir-365b														hsa-mir-646
													hsa-mir-3663														hsa-mir-652
													hsa-mir-367														hsa-mir-655
													hsa-mir-370														hsa-mir-661
													hsa-mir-373														hsa-mir-760
													hsa-mir-374b														hsa-mir-762
													hsa-mir-375														hsa-mir-885
													hsa-mir-377														hsa-mir-92
													hsa-mir-378														hsa-mir-92a
													hsa-mir-378a														hsa-mir-92b
													hsa-mir-381														hsa-mir-93
													hsa-mir-383														hsa-mir-937
													hsa-mir-410														hsa-mir-942
													hsa-mir-422a														hsa-mir-95
													hsa-mir-424														hsa-mir-98
													hsa-mir-4281														hsa-mir-99b
													hsa-mir-4286
													hsa-mir-429
													hsa-mir-4291
													hsa-mir-431
													hsa-mir-4317
													hsa-mir-432
													hsa-mir-4324
													hsa-mir-433
													hsa-mir-4435-2
													hsa-mir-4458
													hsa-mir-4487
													hsa-mir-451a
													hsa-mir-452
													hsa-mir-455
													hsa-mir-4633
													hsa-mir-4706
													hsa-mir-4731
													hsa-mir-484
													hsa-mir-485
													hsa-mir-486
													hsa-mir-488
													hsa-mir-489
													hsa-mir-492
													hsa-mir-493
													hsa-mir-494
													hsa-mir-495
													hsa-mir-497
													hsa-mir-498
													hsa-mir-501
													hsa-mir-506
													hsa-mir-507
													hsa-mir-508
													hsa-mir-509
													hsa-mir-509-1
													hsa-mir-509-2
													hsa-mir-509-3
													hsa-mir-510
													hsa-mir-512
													hsa-mir-513a-1
													hsa-mir-513a-2
													hsa-mir-513b
													hsa-mir-513c
													hsa-mir-514
													hsa-mir-514a
													hsa-mir-514a-1
													hsa-mir-514a-2
													hsa-mir-514a-3
													hsa-mir-516a-2
													hsa-mir-516b
													hsa-mir-517a
													hsa-mir-518e
													hsa-mir-5194
													hsa-mir-519b
													hsa-mir-519c
													hsa-mir-520c
													hsa-mir-520d
													hsa-mir-520f
													hsa-mir-524
													hsa-mir-526b
													hsa-mir-532
													hsa-mir-542
													hsa-mir-548b
													hsa-mir-550
													hsa-mir-550a
													hsa-mir-550a-1
													hsa-mir-550a-2
													hsa-mir-563
													hsa-mir-573
													hsa-mir-574
													hsa-mir-576
													hsa-mir-579
													hsa-mir-582
													hsa-mir-584
													hsa-mir-590
													hsa-mir-592
													hsa-mir-593
													hsa-mir-605
													hsa-mir-610
													hsa-mir-612
													hsa-mir-613
													hsa-mir-615
													hsa-mir-616
													hsa-mir-621
													hsa-mir-625
													hsa-mir-629
													hsa-mir-633
													hsa-mir-634
													hsa-mir-637
													hsa-mir-638
													hsa-mir-646
													hsa-mir-650
													hsa-mir-653
													hsa-mir-656
													hsa-mir-660
													hsa-mir-661
													hsa-mir-662
													hsa-mir-663
													hsa-mir-664
													hsa-mir-671
													hsa-mir-675
													hsa-mir-7
													hsa-mir-7013
													hsa-mir-7-1
													hsa-mir-7-2
													hsa-mir-720
													hsa-mir-7-3
													hsa-mir-758
													hsa-mir-766
													hsa-mir-767
													hsa-mir-768
													hsa-mir-769
													hsa-mir-770
													hsa-mir-890
													hsa-mir-891a
													hsa-mir-9
													hsa-mir-9-1
													hsa-mir-92
													hsa-mir-9-2
													hsa-mir-92-1
													hsa-mir-92a
													hsa-mir-92b
													hsa-mir-93
													hsa-mir-9-3
													hsa-mir-933
													hsa-mir-942
													hsa-mir-96
													hsa-mir-98
													hsa-mir-99a
													hsa-mir-99b
[truncated: 1 more columns]
