# Supplementary material for: The Distribution of Average Pairwise Distances Among Human Pre-miRNAs for Disease Association Analysis
Source: Int J Mol Sci. 2026 Apr 23;27(9):3750. doi: 10.3390/ijms27093750 (PMC13163412; doi:10.3390/ijms27093750)
Supplement: Supplementary file 1 [file ijms-27-03750-s001.zip › Table S3.xlsx]

## Sheet: Hypertension and Stroke
Hypertension		Stroke
	miRNA		miRNA
a104	hsa-mir-122	a10	hsa-mir-15a
a105	hsa-mir-124-1	a102	hsa-mir-27b
a111	hsa-mir-132	a103	hsa-mir-30b
a112	hsa-mir-133a-1	a104	hsa-mir-122
a113	hsa-mir-133a-2	a105	hsa-mir-124-1
a114	hsa-mir-135a-1	a106	hsa-mir-124-2
a12	hsa-mir-17	a107	hsa-mir-124-3
a121	hsa-mir-143	a109	hsa-mir-128-1
a123	hsa-mir-145	a110	hsa-mir-130a
a127	hsa-mir-191	a111	hsa-mir-132
a133	hsa-mir-126	a112	hsa-mir-133a-1
a139	hsa-mir-146a	a113	hsa-mir-133a-2
a141	hsa-mir-150	a123	hsa-mir-145
a154	hsa-mir-1-1	a128	hsa-mir-9-1
a155	hsa-mir-155	a1426	hsa-mir-5196
a162	hsa-mir-200a	a1521	hsa-mir-6124
a171	hsa-mir-296	a155	hsa-mir-155
a178	hsa-mir-365a	a173	hsa-mir-30e
a18	hsa-mir-21	a176	hsa-mir-362
a215	hsa-mir-133b	a18	hsa-mir-21
a235	hsa-mir-451a	a187	hsa-mir-371a
a243	hsa-mir-485	a19	hsa-mir-22
a251	hsa-mir-146b	a200	hsa-mir-340
a26	hsa-mir-27a	a21	hsa-mir-24-1
a28	hsa-mir-29a	a235	hsa-mir-451a
a312	hsa-mir-505	a24	hsa-mir-26a-1
a325	hsa-mir-539	a25	hsa-mir-26b
a33	hsa-mir-92a-1	a251	hsa-mir-146b
a42	hsa-mir-29b-1	a282	hsa-mir-524
a5	hsa-let-7c	a288	hsa-mir-520g
a520	hsa-mir-208b	a29	hsa-mir-30a
a55	hsa-mir-199a-1	a35	hsa-mir-93
a66	hsa-mir-10a	a359	hsa-mir-581
a68	hsa-mir-34a	a361	hsa-mir-583
a7	hsa-let-7e	a4	hsa-let-7b
a70	hsa-mir-181b-1	a41	hsa-mir-101-1
a79	hsa-mir-204	a42	hsa-mir-29b-1
a83	hsa-mir-212	a443	hsa-mir-449b
a85	hsa-mir-214	a491	hsa-mir-298
a92	hsa-mir-221	a534	hsa-mir-941-1
a93	hsa-mir-222	a612	hsa-mir-1255a
a94	hsa-mir-223	a71	hsa-mir-181c
a97	hsa-let-7g	a902	hsa-mir-4292
a99	hsa-mir-1-2	a92	hsa-mir-221

## Sheet: Parkinson and Diabetes
Parkinson		Diabetes
	miRNA		miRNA
a1	hsa-let-7a-1	a1	hsa-let-7a-1	P
a100	hsa-mir-15b	a10	hsa-mir-15a
a103	hsa-mir-30b	a102	hsa-mir-27b
a105	hsa-mir-124-1	a104	hsa-mir-122
a109	hsa-mir-128-1	a119	hsa-mir-141
a111	hsa-mir-132	a120	hsa-mir-142
a114	hsa-mir-135a-1	a122	hsa-mir-144
a117	hsa-mir-138-2	a123	hsa-mir-145
a119	hsa-mir-141	a127	hsa-mir-191
a125	hsa-mir-153-1	a13	hsa-mir-18a
a128	hsa-mir-9-1	a133	hsa-mir-126
a133	hsa-mir-126	a139	hsa-mir-146a
a139	hsa-mir-146a	a141	hsa-mir-150
a141	hsa-mir-150	a144	hsa-mir-185
a15	hsa-mir-19b-1	a149	hsa-mir-194-1
a150	hsa-mir-195	a154	hsa-mir-1-1
a154	hsa-mir-1-1	a155	hsa-mir-155
a16	hsa-mir-19b-2	a160	hsa-mir-29c
a160	hsa-mir-29c	a166	hsa-mir-34b
a161	hsa-mir-30c-1	a17	hsa-mir-20a
a165	hsa-mir-219a-2	a172	hsa-mir-130b
a168	hsa-mir-299	a18	hsa-mir-21
a169	hsa-mir-301a	a191	hsa-mir-375
a174	hsa-mir-26a-2	a20	hsa-mir-23a
a19	hsa-mir-22	a21	hsa-mir-24-1
a190	hsa-mir-374a	a222	hsa-mir-423
a195	hsa-mir-379	a226	hsa-mir-20b
a207	hsa-mir-151a	a229	hsa-mir-449a
a208	hsa-mir-135b	a23	hsa-mir-25
a21	hsa-mir-24-1	a237	hsa-mir-409
a212	hsa-mir-338	a257	hsa-mir-495
a214	hsa-mir-335	a26	hsa-mir-27a
a229	hsa-mir-449a	a27	hsa-mir-28
a24	hsa-mir-26a-1	a28	hsa-mir-29a
a243	hsa-mir-485	a310	hsa-mir-503
a27	hsa-mir-28	a32	hsa-mir-33a
a28	hsa-mir-29a	a323	hsa-mir-532
a29	hsa-mir-30a	a33	hsa-mir-92a-1
a291	hsa-mir-518e	a38	hsa-mir-98
a30	hsa-mir-31	a4	hsa-let-7b
a300	hsa-mir-519a-1	a41	hsa-mir-101-1
a37	hsa-mir-96	a42	hsa-mir-29b-1
a42	hsa-mir-29b-1	a49	hsa-mir-107
a43	hsa-mir-29b-2	a51	hsa-mir-192
a44	hsa-mir-103a-2	a53	hsa-mir-197
a443	hsa-mir-449b	a55	hsa-mir-199a-1
a46	hsa-mir-105-1	a57	hsa-mir-129-1
a48	hsa-mir-106a	a574	hsa-mir-1287
a49	hsa-mir-107	a579	hsa-mir-548k
a50	hsa-mir-16-2	a62	hsa-mir-147a
a516	hsa-mir-374b	a68	hsa-mir-34a
a55	hsa-mir-199a-1	a7	hsa-let-7e
a59	hsa-mir-30c-2	a71	hsa-mir-181c
a62	hsa-mir-147a	a92	hsa-mir-221
a63	hsa-mir-7-1	a94	hsa-mir-223
a68	hsa-mir-34a
a72	hsa-mir-182
a76	hsa-mir-199a-2
a77	hsa-mir-199b
a85	hsa-mir-214
a92	hsa-mir-221
a94	hsa-mir-223
a99	hsa-mir-1-2

## Sheet: Migraine and Depression
Migraine		Depression
	miRNA		miRNA
a123	hsa-mir-145	a102	hsa-mir-27b
a133	hsa-mir-126	a105	hsa-mir-124-1
a14	hsa-mir-19a	a109	hsa-mir-128-1
a145	hsa-mir-186	a11	hsa-mir-16-1
a155	hsa-mir-155	a111	hsa-mir-132
a1609	hsa-mir-6770-1	a114	hsa-mir-135a-1
a1787	hsa-mir-7855	a128	hsa-mir-9-1
a185	hsa-mir-369	a131	hsa-mir-125a
a191	hsa-mir-375	a133	hsa-mir-126
a194	hsa-mir-378a	a145	hsa-mir-186
a198	hsa-mir-382	a146	hsa-mir-188
a203	hsa-mir-342	a151	hsa-mir-206
a21	hsa-mir-24-1	a154	hsa-mir-1-1
a237	hsa-mir-409	a155	hsa-mir-155
a246	hsa-mir-488	a18	hsa-mir-21
a252	hsa-mir-202	a21	hsa-mir-24-1
a38	hsa-mir-98	a214	hsa-mir-335
a388	hsa-mir-605	a235	hsa-mir-451a
a456	hsa-mir-758	a652	hsa-mir-1292
a569	hsa-mir-548e	a68	hsa-mir-34a
a57	hsa-mir-129-1	a7	hsa-let-7e
a669	hsa-mir-1538	a92	hsa-mir-221
a68	hsa-mir-34a
a69	hsa-mir-181a-2
a71	hsa-mir-181c
a764	hsa-mir-3158-1
a97	hsa-let-7g

## Sheet: Diabetes and Glaucoma
Diabetes		Glaucoma
	miRNA		miRNA
a1	hsa-let-7a-1	a101	hsa-mir-23b
a10	hsa-mir-15a	a104	hsa-mir-122
a102	hsa-mir-27b	a105	hsa-mir-124-1
a104	hsa-mir-122	a1075	hsa-mir-4448
a119	hsa-mir-141	a11	hsa-mir-16-1
a120	hsa-mir-142	a1134	hsa-mir-4490
a122	hsa-mir-144	a116	hsa-mir-137
a123	hsa-mir-145	a1189	hsa-mir-4538
a127	hsa-mir-191	a1202	hsa-mir-4634
a13	hsa-mir-18a	a121	hsa-mir-143
a133	hsa-mir-126	a122	hsa-mir-144
a139	hsa-mir-146a	a123	hsa-mir-145
a141	hsa-mir-150	a1238	hsa-mir-4667
a144	hsa-mir-185	a13	hsa-mir-18a
a149	hsa-mir-194-1	a1302	hsa-mir-4724
a154	hsa-mir-1-1	a1303	hsa-mir-4725
a155	hsa-mir-155	a133	hsa-mir-126
a160	hsa-mir-29c	a1349	hsa-mir-4767
a166	hsa-mir-34b	a139	hsa-mir-146a
a17	hsa-mir-20a	a14	hsa-mir-19a
a172	hsa-mir-130b	a140	hsa-mir-149
a18	hsa-mir-21	a143	hsa-mir-184
a191	hsa-mir-375	a147	hsa-mir-190a
a20	hsa-mir-23a	a153	hsa-mir-200c
a21	hsa-mir-24-1	a160	hsa-mir-29c
a222	hsa-mir-423	a1616	hsa-mir-6777
a226	hsa-mir-20b	a162	hsa-mir-200a
a229	hsa-mir-449a	a170	hsa-mir-99b
a23	hsa-mir-25	a18	hsa-mir-21
a237	hsa-mir-409	a19	hsa-mir-22
a257	hsa-mir-495	a21	hsa-mir-24-1
a26	hsa-mir-27a	a214	hsa-mir-335
a27	hsa-mir-28	a223	hsa-mir-424
a28	hsa-mir-29a	a230	hsa-mir-450a-1
a310	hsa-mir-503	a232	hsa-mir-433
a32	hsa-mir-33a	a235	hsa-mir-451a
a323	hsa-mir-532	a24	hsa-mir-26a-1
a33	hsa-mir-92a-1	a241	hsa-mir-483
a38	hsa-mir-98	a244	hsa-mir-486-1
a4	hsa-let-7b	a252	hsa-mir-202
a41	hsa-mir-101-1	a26	hsa-mir-27a
a42	hsa-mir-29b-1	a28	hsa-mir-29a
a49	hsa-mir-107	a29	hsa-mir-30a
a51	hsa-mir-192	a35	hsa-mir-93
a53	hsa-mir-197	a391	hsa-mir-608
a55	hsa-mir-199a-1	a42	hsa-mir-29b-1
a57	hsa-mir-129-1	a422	hsa-mir-637
a574	hsa-mir-1287	a49	hsa-mir-107
a579	hsa-mir-548k	a506	hsa-mir-708
a62	hsa-mir-147a	a519	hsa-mir-216b
a68	hsa-mir-34a	a561	hsa-mir-1202
a7	hsa-let-7e	a60	hsa-mir-30d
a71	hsa-mir-181c	a657	hsa-mir-1306
a92	hsa-mir-221	a70	hsa-mir-181b-1
a94	hsa-mir-223	a72	hsa-mir-182
		a759	hsa-mir-3074
		a766	hsa-mir-3159
		a769	hsa-mir-3161
		a775	hsa-mir-1260b
		a781	hsa-mir-3173
		a79	hsa-mir-204
		a80	hsa-mir-205
		a81	hsa-mir-210
		a82	hsa-mir-211
		a990	hsa-mir-3913-1
